# Supplementary material for: Monograph of Coccinia (Cucurbitaceae)
Source: PhytoKeys. 2015 Aug 3;(54):1–166. doi: 10.3897/phytokeys.54.3285 (PMC4547038; doi:10.3897/phytokeys.54.3285)
Supplement: XML Treatment for Coccinia abyssinica [file phytokeys.54.3285-treatment2.xml]

<!DOCTYPE tp:taxon-treatment
  PUBLIC "-//TaxonX//DTD Taxonomic Treatment Publishing DTD v0 20100105//EN" "tax-treatment-NSO.dtd">
<tp:taxon-treatment xmlns:tp="http://www.plazi.org/taxpub"><tp:treatment-meta><kwd-group><label>Taxon classification</label><kwd><named-content content-type="kingdom">Plantae</named-content></kwd><kwd><named-content content-type="order">Cucurbitales</named-content></kwd><kwd><named-content content-type="family">Cucurbitaceae</named-content></kwd></kwd-group><mixed-citation publication-type="journal"><person-group><name><surname>Holstein</surname><given-names>Norbert</given-names></name></person-group><article-title>Monograph of <italic><tp:taxon-name><tp:taxon-name-part taxon-name-part-type="genus">Coccinia</tp:taxon-name-part></tp:taxon-name></italic> (<tp:taxon-name><tp:taxon-name-part taxon-name-part-type="family">Cucurbitaceae</tp:taxon-name-part></tp:taxon-name>)</article-title><source>PhytoKeys</source><day>3</day><month>8</month><year>2015</year><volume>2015</volume><issue>54</issue><fpage>1</fpage><lpage>166</lpage><pub-id pub-id-type="doi">10.3897/phytokeys.54.3285</pub-id></mixed-citation></tp:treatment-meta><tp:nomenclature><label>1.</label><tp:taxon-name>
                        <tp:taxon-name-part taxon-name-part-type="genus">Coccinia</tp:taxon-name-part>
                        <tp:taxon-name-part taxon-name-part-type="species">abyssinica</tp:taxon-name-part>
                    </tp:taxon-name><tp:taxon-authority>(Lam.) Cogn. in A.DC. &amp; C.DC., Monogr. Phan. 3: 536. 1881.</tp:taxon-authority><tp:nomenclature-citation-list><tp:nomenclature-citation><tp:taxon-name><tp:taxon-name-part taxon-name-part-type="genus">Bryonia</tp:taxon-name-part> <tp:taxon-name-part taxon-name-part-type="species">abyssinica</tp:taxon-name-part></tp:taxon-name><comment> Lam., Encycl. 1(2): 497. 1785.</comment></tp:nomenclature-citation><tp:nomenclature-citation><tp:taxon-name>
                        <tp:taxon-name-part taxon-name-part-type="genus">Coccinia</tp:taxon-name-part>
                        <tp:taxon-name-part taxon-name-part-type="species">abyssinica</tp:taxon-name-part>
                    </tp:taxon-name><comment>Type: Cultivated. Unknown, from seeds sent by Bruce (<xref ref-type="bibr" rid="B104">Jeffrey 1962</xref>) from Ethiopia, cultivated in Paris Royal Botanical Garden, male, fl, <italic>Anon. in herb. J.-B. Lamarck s.n.</italic> (Holotype: P-LAM! [P00307815, digital image: P-LAM]).</comment></tp:nomenclature-citation><tp:nomenclature-citation><tp:taxon-name><tp:taxon-name-part taxon-name-part-type="genus">Bryonia</tp:taxon-name-part> <tp:taxon-name-part taxon-name-part-type="species">macrophylla</tp:taxon-name-part></tp:taxon-name><comment> Ser. in DC., Prodr. 3: 308. 1828.</comment></tp:nomenclature-citation><tp:nomenclature-citation><tp:taxon-name>
                        <tp:taxon-name-part taxon-name-part-type="genus">Coccinia</tp:taxon-name-part>
                        <tp:taxon-name-part taxon-name-part-type="species">abyssinica</tp:taxon-name-part>
                    </tp:taxon-name><comment>Type: without location [probably Ethiopia]. Male and female, fl, 1815, <italic>Anon. in coll. [E.]Thibaud s.n.</italic> (Holotype: G-DC!).</comment></tp:nomenclature-citation><tp:nomenclature-citation><tp:taxon-name><tp:taxon-name-part taxon-name-part-type="genus">Cucumis</tp:taxon-name-part> <tp:taxon-name-part taxon-name-part-type="species">striatus</tp:taxon-name-part></tp:taxon-name><comment> A.Rich., Tent. Fl. Abyss. 1: 295. 1847.</comment></tp:nomenclature-citation><tp:nomenclature-citation><tp:taxon-name>
                        <tp:taxon-name-part taxon-name-part-type="genus">Coccinia</tp:taxon-name-part>
                        <tp:taxon-name-part taxon-name-part-type="species">abyssinica</tp:taxon-name-part>
                    </tp:taxon-name><comment>Type: Ethiopia. [Tigray]: Mt Sholada near Adwa, fr, [Aug], <italic>R. Quartin-Dillon s.n.</italic> (Lectotype, designated here: P! [from “Sholada”]).</comment></tp:nomenclature-citation><tp:nomenclature-citation><tp:taxon-name>
                        <tp:taxon-name-part taxon-name-part-type="genus">Coccinia</tp:taxon-name-part>
                        <tp:taxon-name-part taxon-name-part-type="species">abyssinica</tp:taxon-name-part>
                    </tp:taxon-name><comment>Type: Ethiopia. [Tigray]: [Mt] Selleuda [Mt Sholada near Adwa], fr, <italic>R. Quartin-Dillon s.n.</italic> (Syntype: P! [P05621224, digital image: P]).</comment></tp:nomenclature-citation><tp:nomenclature-citation><tp:taxon-name><tp:taxon-name-part taxon-name-part-type="genus">Cucurbita</tp:taxon-name-part> <tp:taxon-name-part taxon-name-part-type="species">exanthematica</tp:taxon-name-part></tp:taxon-name><comment> Fenzl ex A.Rich., Tent. Fl. Abyss. 1: 296. 1847.</comment></tp:nomenclature-citation><tp:nomenclature-citation><tp:taxon-name>
                        <tp:taxon-name-part taxon-name-part-type="genus">Coccinia</tp:taxon-name-part>
                        <tp:taxon-name-part taxon-name-part-type="species">abyssinica</tp:taxon-name-part>
                    </tp:taxon-name><comment>Type: Ethiopia. Without detailed location, female, fl, <italic>G.H.W. Schimper 1418</italic> (Lectotype, designated here: W! [digital image: WU]; isolectotypes: BM!, G!, P! [P05621261, digital image: P], TUB! [TUB004727], non TUB-004726!).</comment></tp:nomenclature-citation><tp:nomenclature-citation><tp:taxon-name><tp:taxon-name-part taxon-name-part-type="genus">Coccinia</tp:taxon-name-part> <tp:taxon-name-part taxon-name-part-type="species">diversifolia</tp:taxon-name-part></tp:taxon-name><comment> Naudin ex C.Huber, Cat. Print. 1864: 6. 1864. <italic><tp:taxon-name><tp:taxon-name-part taxon-name-part-type="genus">Cephalandra</tp:taxon-name-part> <tp:taxon-name-part taxon-name-part-type="species">diversifolia</tp:taxon-name-part></tp:taxon-name></italic> (Naudin ex C.Huber) Naudin, Ann. Sci. Nat. Bot. ser. 5, 5: 19. 1866.</comment></tp:nomenclature-citation><tp:nomenclature-citation><tp:taxon-name>
                        <tp:taxon-name-part taxon-name-part-type="genus">Coccinia</tp:taxon-name-part>
                        <tp:taxon-name-part taxon-name-part-type="species">abyssinica</tp:taxon-name-part>
                    </tp:taxon-name><comment>Type: Cultivated. From seeds sent by Schimper from Ethiopia, cultivated in Paris Botanical Garden and Huber’s Garden in Olbia [Hyères, France], <italic>C.V. Naudin s.n.</italic><!--PageBreak-->(Lectotype, designated by <xref ref-type="bibr" rid="B104">Jeffrey (1962</xref>: 347): P! [P06745719, digital image: P]; isolectotypes: P [P06745720, digital image: P], G-DC (2)!, K).</comment></tp:nomenclature-citation><tp:nomenclature-citation><tp:taxon-name><tp:taxon-name-part taxon-name-part-type="genus">Coccinia</tp:taxon-name-part> <tp:taxon-name-part taxon-name-part-type="species">diversifolia</tp:taxon-name-part> <tp:taxon-name-part taxon-name-part-type="infraspecific-rank">var.</tp:taxon-name-part> <tp:taxon-name-part taxon-name-part-type="variety">glabrescens</tp:taxon-name-part></tp:taxon-name><comment> Cogn. in A.DC. &amp; C.DC., Monogr. Phan. 3: 537. 1881.</comment></tp:nomenclature-citation><tp:nomenclature-citation><tp:taxon-name>
                        <tp:taxon-name-part taxon-name-part-type="genus">Coccinia</tp:taxon-name-part>
                        <tp:taxon-name-part taxon-name-part-type="species">abyssinica</tp:taxon-name-part>
                    </tp:taxon-name><comment>Type: Ethiopia. Chaqou-Choada, 2000 m, in thicket, male, fl, 21 Jul 1852, <italic>G.H.W. Schimper 250</italic> (Lectotype, designated here: P! [sheet with descriptive text]; isolectotypes: P (2)!).</comment></tp:nomenclature-citation></tp:nomenclature-citation-list></tp:nomenclature><tp:treatment-sec sec-type="Description"><title>Description.</title><p>Perennial climber. Stems up to 5 m, covered with more or less dense, articulate, dirty-white to yellowish trichomes, rarely glabrous. Petioles 1.5–14 cm, at least on nerves more or less densely covered with articulate trichomes, rarely glabrous. Leaves 7.5–12 × 6.5–12 cm, often cordate to profoundly 3- or 5-lobate. If lobate then central lobe dominating, over-all shape rather (long) cordate (Fig. <xref ref-type="fig" rid="F4">4a</xref>). Lobes triangulate, ovate to elliptical. Margin more or less densely serrate, dentate. Teeth rarely (if so then small) pale brownish colored in living state or blackish when dried. Leaf apex acute, or if leaf lobate then central lobe acute to long acuminate. Upper leaf surface with clear or whitish pustules, sometimes with some trichomes. Lower leaf surface with soft trichomes articulate appearing when dry or sparsely with stiff narrowly conical trichomes, which can appear warty when short or broken off. Probracts up to 3 mm long. Tendrils simple. Male flowers solitary or in long-pedicelled few-flowered racemes. Pedicel with indumentum as on stem. Common peduncle of raceme 2.5–10 cm, pedicel of flowers in racemes up to 1.5 cm, indumentum as on stem or less dense. Bracts up to 1.7 mm long or missing. Solitary flowers with up to 5 cm long pedicel with trichomes as on stem. Perianth tube more or less densely covered with articulate trichomes. Calyx lobes 2–4 mm, lineal-subulate, upright. Corolla c. 1.4 cm long, yellow to slightly orange, darker on the lobes, lobes up to 5 mm. Filament column white, anther head pale yellowish green, pollen sacs yellow. Female flowers solitary. Pedicel up to 3.5 cm long, indumentum as on stem to glabrous. Style not seen. Stigma shape not seen, yellow. Staminodes not seen. Ovary with long trichomes, often appearing articulate when dry. Hypanthium more or less densely covered with articulate trichomes, calyx lobes and corolla as in males. Fruits 5.5–6 × 3.5–4 cm, short elliptical, glabrous, orange-red sometimes with yellow longitudinal mottling. Seeds 5–6 × 3 × 1.5 mm (L/W/H), slightly asymmetrically obovate, face flat (Fig. <xref ref-type="fig" rid="F14">14b</xref>).</p></tp:treatment-sec><tp:treatment-sec sec-type="Phenology"><title>Phenology.</title><p>Flowering time: June–October.</p></tp:treatment-sec><tp:treatment-sec sec-type="Distribution"><title>Distribution.</title><p>Fig. <xref ref-type="fig" rid="F20">20</xref>. Ethiopia (Amhara, Oromia, Southern Nations, Nationalities and People’s Region, Tigray). Elevation 1300–2800 m. On limestone, sandstone, black soil, chromic nitisol (<xref ref-type="bibr" rid="B142">Mengesha et al. 2012</xref>), loam, on deep to shallow soil. Along lake shores among <italic><tp:taxon-name><tp:taxon-name-part taxon-name-part-type="genus">Typha</tp:taxon-name-part></tp:taxon-name></italic> sp., in <italic><tp:taxon-name><tp:taxon-name-part taxon-name-part-type="genus">Podocarpus</tp:taxon-name-part></tp:taxon-name></italic>-<italic><tp:taxon-name><tp:taxon-name-part taxon-name-part-type="genus">Celtis</tp:taxon-name-part></tp:taxon-name></italic> forest (clearings) and degraded forms of these, evergreen shrubs (e.g., <italic><tp:taxon-name><tp:taxon-name-part taxon-name-part-type="genus">Euclea</tp:taxon-name-part></tp:taxon-name></italic> sp.).</p></tp:treatment-sec><tp:treatment-sec sec-type="Use"><title>Use.</title><p>Edibility of fruits is disputed and may differ between wild and cultivated forms (<italic>E. Westphal &amp; J.M.C. Westphal-Stevels 1951</italic> and <italic>1953</italic>). Tuberous roots boiled for food (<italic>T. Ebba 250</italic>), young shoots and leaves are eaten when cooked (<xref ref-type="bibr" rid="B94">Hora 1995</xref>). For details see chapter Use, economic potential, and phytochemistry.</p></tp:treatment-sec><tp:treatment-sec sec-type="Vernacular names"><title>Vernacular names.</title><p>Dawuro: shushe, ushushe (<xref ref-type="bibr" rid="B94">Hora 1995</xref>); Galinya [Oromo]: anchote (<xref ref-type="bibr" rid="B80">Getahun 1974b</xref>); Kefinya [Kaffa]: ajjo (<xref ref-type="bibr" rid="B94">Hora 1995</xref>); Tigrinya: wouchich (<italic>G.H.W. Schimper 1048</italic>); Wollamo [Wolleyta]: ušuše (<italic>W. Kuls 681</italic>). The Kefinya name is not exclusive for <italic><tp:taxon-name><tp:taxon-name-part taxon-name-part-type="genus">Coccinia</tp:taxon-name-part> <tp:taxon-name-part taxon-name-part-type="species">abyssinica</tp:taxon-name-part></tp:taxon-name></italic> but also used for another crop, <italic><tp:taxon-name><tp:taxon-name-part taxon-name-part-type="genus">Plectranthus</tp:taxon-name-part> <tp:taxon-name-part taxon-name-part-type="species">edulis</tp:taxon-name-part></tp:taxon-name></italic> (Vatke) Agnew.</p><!--PageBreak--></tp:treatment-sec><tp:treatment-sec sec-type="Remarks"><title>Remarks.</title><p>The occurrence of monoecy has been reported by <italic>W.J.J.O. de Wilde et al. 7805</italic>, but the seen specimens contained male flowers only. If both sexes are found on the same individual, this is likely to be a case of leaky dioecy (see also section on Chromosomes and sex determination).</p></tp:treatment-sec><tp:treatment-sec sec-type="Taxonomic remarks"><title>Taxonomic remarks.</title><p>The <italic><tp:taxon-name><tp:taxon-name-part taxon-name-part-type="genus">Coccinia</tp:taxon-name-part> <tp:taxon-name-part taxon-name-part-type="species">abyssinica</tp:taxon-name-part></tp:taxon-name></italic> specimen in the Lamarck herbarium must be the holotype, since there is only one specimen of <italic><tp:taxon-name><tp:taxon-name-part taxon-name-part-type="genus">Coccinia</tp:taxon-name-part> <tp:taxon-name-part taxon-name-part-type="species">abyssinica</tp:taxon-name-part></tp:taxon-name></italic> in the herbarium of Lamarck in Paris and none in the herbarium of Sonnerat, which he has seen, too. The specimen in the Linnaean herbarium was not annotated with a corresponding name.</p><p><italic><tp:taxon-name><tp:taxon-name-part taxon-name-part-type="genus">Cucurbita</tp:taxon-name-part> <tp:taxon-name-part taxon-name-part-type="species">exanthematica</tp:taxon-name-part></tp:taxon-name></italic> Fenzl ex A.Rich. is commonly recognized as a synonym of <italic><tp:taxon-name><tp:taxon-name-part taxon-name-part-type="genus">Coccinia</tp:taxon-name-part> <tp:taxon-name-part taxon-name-part-type="species">grandis</tp:taxon-name-part></tp:taxon-name></italic> with a K.G.T. Kotschy collection as type. However, the label on the <!--PageBreak--><italic>Kotschy 308</italic> specimens merely state the species name, the locality, and “frutices scandens” (= climbing on shrubs; W. Greuter – pers. comm.), which cannot be regarded as a diagnostic feature. The label is printed and therefore effectively published but not validly so. Valid publication of that name was effected by Achille <xref ref-type="bibr" rid="B183">Richard (1847)</xref>, but he chose a different specimen (<italic>G.H.W. Schimper 1418</italic>), which belongs to <italic><tp:taxon-name><tp:taxon-name-part taxon-name-part-type="genus">Coccinia</tp:taxon-name-part> <tp:taxon-name-part taxon-name-part-type="species">abyssinica</tp:taxon-name-part></tp:taxon-name></italic>. The <italic>Schimper 1418</italic> specimens bear printed labels on which Fenzl designated a variety of his invalid name with the phrase “var. foliis superioribus integris (non lobatis)”. The phrase, however, is also not a validation since the species to which this variety is supposed to belong, is not validly published either (Art. 41.3a and b ICN). <xref ref-type="bibr" rid="B156">Naudin (1859)</xref> suggested that Eduard Fenzl mixed-up some specimens. He accepted the <italic>Kotschy 308</italic> specimen as a synonym of his <italic><tp:taxon-name><tp:taxon-name-part taxon-name-part-type="genus">Coccinia</tp:taxon-name-part> <tp:taxon-name-part taxon-name-part-type="species">schimperi</tp:taxon-name-part></tp:taxon-name></italic> and recognized the similarity of the Schimper specimen to Lamarck’s <tp:taxon-name><tp:taxon-name-part taxon-name-part-type="genus">Bryonia</tp:taxon-name-part> (<tp:taxon-name-part taxon-name-part-type="subgenus">Coccinia</tp:taxon-name-part>) <tp:taxon-name-part taxon-name-part-type="species">abyssinica</tp:taxon-name-part></tp:taxon-name> and <italic><tp:taxon-name><tp:taxon-name-part taxon-name-part-type="genus">Cucumis</tp:taxon-name-part> <tp:taxon-name-part taxon-name-part-type="species">striatus</tp:taxon-name-part></tp:taxon-name></italic>.</p><p>The identity of <italic><tp:taxon-name><tp:taxon-name-part taxon-name-part-type="genus">Cucumis</tp:taxon-name-part> <tp:taxon-name-part taxon-name-part-type="species">striatus</tp:taxon-name-part></tp:taxon-name></italic> A.Rich. is not obvious. There are two original specimens with this name in P herbarium: one from Selleuda (P05621224) and the other one from Sholada, both names for the same mountain near the city of Adwa. The P05621224 specimen consists of a ripe fruit, a drawing of the fruit, and a tiny fragment of a leaf. Cogniaux identified this specimen as <italic><tp:taxon-name><tp:taxon-name-part taxon-name-part-type="genus">Coccinia</tp:taxon-name-part> <tp:taxon-name-part taxon-name-part-type="species">adoensis</tp:taxon-name-part></tp:taxon-name></italic>. However, the fruit is ovoid, which would be unusual for that species in which fruits are long ovoid to short cylindrical and often have a sterile apex (“beak”). Since there are no seeds, which would help to clear this problem up easily, the fruit shape is the only usable character. The leaf fragment might be <italic><tp:taxon-name><tp:taxon-name-part taxon-name-part-type="genus">Coccinia</tp:taxon-name-part> <tp:taxon-name-part taxon-name-part-type="species">adoensis</tp:taxon-name-part></tp:taxon-name></italic> but it is too small to be certain, and it is loose so it might also be debris from another specimen. The other original specimen (with a number “26” from “Sholada”) contains much leaf material and fruits. The fruits are darker than in the first type specimen. The indumentum of the lower leaf lamina matches certain <italic><tp:taxon-name><tp:taxon-name-part taxon-name-part-type="genus">Coccinia</tp:taxon-name-part> <tp:taxon-name-part taxon-name-part-type="species">abyssinica</tp:taxon-name-part></tp:taxon-name></italic> collections, as does the leaf shape (cf. <italic>G. Negri 703</italic>, <italic>G.H.W. Schimper 250</italic>) although they are not very typical. This specimen is not close to <italic><tp:taxon-name><tp:taxon-name-part taxon-name-part-type="genus">Coccinia</tp:taxon-name-part> <tp:taxon-name-part taxon-name-part-type="species">adoensis</tp:taxon-name-part></tp:taxon-name></italic>, therefore the present author chose it to be the lectotype and to synonymize the name <italic><tp:taxon-name><tp:taxon-name-part taxon-name-part-type="genus">Cucumis</tp:taxon-name-part> <tp:taxon-name-part taxon-name-part-type="species">striatus</tp:taxon-name-part></tp:taxon-name></italic> with <italic><tp:taxon-name><tp:taxon-name-part taxon-name-part-type="genus">Coccinia</tp:taxon-name-part> <tp:taxon-name-part taxon-name-part-type="species">abyssinica</tp:taxon-name-part></tp:taxon-name></italic>.</p></tp:treatment-sec><tp:treatment-sec sec-type="Specimens examined"><title>Specimens examined.</title><p>(Selection, in total: 57) Ethiopia. Amhara: Sanka-Berr [vicinity of Reb river] and Begemder [highland], <italic>G.H.W. Schimper 1446</italic> (E [E00303229], S [S08-12052], S [S08-12057], W, Z (3)). Oromia: 32 km from Addis Abeba on road to Debre Zeit [Debre Zeyit], <italic>E. Westphal &amp; J.M.C. Westphal-Stevels 1951</italic> (BR [BR0000008914613], EA, MO, PRE, WAG [WAG0225550], WAG [WAG0225551], WAG [WAG0225552]) &amp; <italic>1953</italic> (MO, WAG [WAG0225546], WAG [WAG0225547]). SNNPR: Bonga, near Roman Catholic Mission, <italic>W.J.J.O. de Wilde &amp; B.E.E. de Wilde-Duyfjes 7805</italic> (MO, WAG [WAG0225537], WAG [WAG0225538], WAG [WAG0225539]). Tigray: 18 km along road from Adu Abun to Axum, <named-content xmlns:xlink="http://www.w3.org/1999/xlink" content-type="dwc:verbatimCoordinates" xlink:type="simple">14°09'N, 38°49'E</named-content>, <italic>J.J.F.E. de Wilde 7059</italic> (M, WAG [WAG0225544], WAG [WAG0225545]).</p></tp:treatment-sec><tp:treatment-sec><!--Section generated to contain objects referenced in tp:taxon-treatment.--><fig id="F4" position="float" orientation="portrait"><label>Figure 4.</label><caption><p><bold>a</bold> Young plant of <italic><tp:taxon-name><tp:taxon-name-part taxon-name-part-type="genus">Coccinia</tp:taxon-name-part> <tp:taxon-name-part taxon-name-part-type="species">abyssinica</tp:taxon-name-part></tp:taxon-name></italic> (<italic>N. Holstein 132</italic>). The first node is in the axilla where the glabrous cotyledons split off. The first nodes lack probracts and tendrils <bold>b</bold> Young plant of <italic><tp:taxon-name><tp:taxon-name-part taxon-name-part-type="genus">Coccinia</tp:taxon-name-part> <tp:taxon-name-part taxon-name-part-type="species">sessilifolia</tp:taxon-name-part></tp:taxon-name></italic> (<italic>N. Holstein 131</italic>). The first leaves in this species are petiolate, sessile leaves are produced later-on. The glabrous cotyledons are already dried (plant had the same age as the one in Fig. <xref ref-type="fig" rid="F4">4a</xref>).</p></caption><graphic xmlns:xlink="http://www.w3.org/1999/xlink" xlink:href="phytokeys-054-001-g004.jpg" position="float" orientation="portrait" xlink:type="simple" id="oo_48738.jpg"/></fig><fig id="F14" position="float" orientation="portrait"><label>Figure 14.</label><caption><p>Seeds of <italic><tp:taxon-name><tp:taxon-name-part taxon-name-part-type="genus">Coccinia</tp:taxon-name-part></tp:taxon-name></italic>. The lack of fibers in e and f are preparation artifacts due to mechanical removal of the hyaline aril. Maceration (coarse crushing of the fruit and soaking of the mass in water for 2–3 weeks; R. Brüggemann – pers. comm.) retains the surface fibers. Length of white bars equals 1 mm. <bold>a</bold> Seeds of <tp:taxon-name><tp:taxon-name-part taxon-name-part-type="genus">Coccinia</tp:taxon-name-part> <tp:taxon-name-part taxon-name-part-type="species">adoensis</tp:taxon-name-part> <tp:taxon-name-part taxon-name-part-type="infraspecific-rank">var.</tp:taxon-name-part> <tp:taxon-name-part taxon-name-part-type="variety">jeffreyana</tp:taxon-name-part></tp:taxon-name> (plant derived from seed of the same fruit: <italic>N. Holstein 130</italic>). Note the lenticular face and symmetrical shape of the seed <bold>b</bold> seeds of <italic><tp:taxon-name><tp:taxon-name-part taxon-name-part-type="genus">Coccinia</tp:taxon-name-part> <tp:taxon-name-part taxon-name-part-type="species">abyssinica</tp:taxon-name-part></tp:taxon-name></italic> (plant derived from seed of the same fruit: <italic>N. Holstein 120</italic> and <italic>132</italic>) <bold>c</bold> Seeds of <italic><tp:taxon-name><tp:taxon-name-part taxon-name-part-type="genus">Coccinia</tp:taxon-name-part> <tp:taxon-name-part taxon-name-part-type="species">trilobata</tp:taxon-name-part></tp:taxon-name></italic> <bold>d</bold> Seeds of <italic><tp:taxon-name><tp:taxon-name-part taxon-name-part-type="genus">Coccinia</tp:taxon-name-part> <tp:taxon-name-part taxon-name-part-type="species">sessilifolia</tp:taxon-name-part></tp:taxon-name></italic> (harvested by maceration) <bold>e</bold> Seeds of <italic><tp:taxon-name><tp:taxon-name-part taxon-name-part-type="genus">Coccinia</tp:taxon-name-part> <tp:taxon-name-part taxon-name-part-type="species">sessilifolia</tp:taxon-name-part></tp:taxon-name></italic> (harvested by mechanical extraction; taken from <italic>N. Holstein 119</italic>) <bold>f</bold> Seeds of <italic><tp:taxon-name><tp:taxon-name-part taxon-name-part-type="genus">Coccinia</tp:taxon-name-part> <tp:taxon-name-part taxon-name-part-type="species">grandis</tp:taxon-name-part></tp:taxon-name></italic> (harvested by mechanical extraction).</p></caption><graphic xmlns:xlink="http://www.w3.org/1999/xlink" xlink:href="phytokeys-054-001-g014.jpg" position="float" orientation="portrait" xlink:type="simple" id="oo_48748.jpg"/></fig><fig id="F20" position="float" orientation="portrait"><label>Figure 20.</label><caption><p>Distribution map of <italic><tp:taxon-name><tp:taxon-name-part taxon-name-part-type="genus">Coccinia</tp:taxon-name-part> <tp:taxon-name-part taxon-name-part-type="species">abyssinica</tp:taxon-name-part></tp:taxon-name></italic> (pale yellow dots; based on 23 collections) and <italic><tp:taxon-name><tp:taxon-name-part taxon-name-part-type="genus">Coccinia</tp:taxon-name-part> <tp:taxon-name-part taxon-name-part-type="species">megarrhiza</tp:taxon-name-part></tp:taxon-name></italic> (blue dots; based on 28 collections). For Ethiopia the borders of the regions are given.</p></caption><graphic xmlns:xlink="http://www.w3.org/1999/xlink" xlink:href="phytokeys-054-001-g020.jpg" position="float" orientation="portrait" xlink:type="simple" id="oo_48754.jpg"/></fig></tp:treatment-sec><ref-list><ref id="B104"><mixed-citation xmlns:xlink="http://www.w3.org/1999/xlink" xlink:type="simple"><person-group><name name-style="western"><surname>Jeffrey</surname><given-names>C</given-names></name></person-group> (<year>1962</year>) <article-title>Notes on <tp:taxon-name><tp:taxon-name-part taxon-name-part-type="family">Cucurbitaceae</tp:taxon-name-part></tp:taxon-name>, including a proposed new classification of the family.</article-title> <source>Kew Bulletin</source> <volume>15</volume>: <fpage>337</fpage>–<lpage>371</lpage>. doi: <ext-link ext-link-type="doi" xlink:href="10.2307/4115586" xlink:type="simple">10.2307/4115586</ext-link> </mixed-citation></ref><ref id="B142"><mixed-citation xmlns:xlink="http://www.w3.org/1999/xlink" xlink:type="simple"><person-group><name name-style="western"><surname>Mengesha</surname><given-names>D</given-names></name><name name-style="western"><surname>Belew</surname><given-names>D</given-names></name><name name-style="western"><surname>Gebreselassie</surname><given-names>W</given-names></name><name name-style="western"><surname>Sori</surname><given-names>W</given-names></name></person-group> (<year>2012</year>) <article-title>Growth and yield performance of anchote [<italic><tp:taxon-name><tp:taxon-name-part taxon-name-part-type="genus">Coccinia</tp:taxon-name-part> <tp:taxon-name-part taxon-name-part-type="species">abyssinica</tp:taxon-name-part></tp:taxon-name></italic> (Lam.) Cogn.] in response to contrasting environment.</article-title> <source>Asian Journal of Plant Sciences</source> <volume>11</volume>: <fpage>172</fpage>–<lpage>181</lpage>. doi: <ext-link ext-link-type="doi" xlink:href="10.3923/ajps.2012.172.181" xlink:type="simple">10.3923/ajps.2012.172.181</ext-link> </mixed-citation></ref><ref id="B94"><mixed-citation xmlns:xlink="http://www.w3.org/1999/xlink" xlink:type="simple"><person-group><name name-style="western"><surname>Hora</surname><given-names>A</given-names></name></person-group> (<year>1995</year>) <source>Anchote: an endemic tuber crop.</source> <publisher-name>Jimma College of Agriculture</publisher-name>, <publisher-loc>Jimma, Ethiopia</publisher-loc>, <size units="page">75 pp</size>. </mixed-citation></ref><ref id="B80"><mixed-citation xmlns:xlink="http://www.w3.org/1999/xlink" xlink:type="simple"><person-group><name name-style="western"><surname>Getahun</surname><given-names>A</given-names></name></person-group> (<year>1974b</year>) <article-title>The role of wild plants in the native diet in Ethiopia.</article-title> <source>Agro-Ecosystems</source> <volume>1</volume>: <fpage>45</fpage>–<lpage>56</lpage>. doi: <ext-link ext-link-type="doi" xlink:href="10.1016/0304-3746(74)90006-7" xlink:type="simple">10.1016/0304-3746(74)90006-7</ext-link> </mixed-citation></ref><ref id="B183"><mixed-citation xmlns:xlink="http://www.w3.org/1999/xlink" xlink:type="simple"><person-group><name name-style="western"><surname>Richard</surname><given-names>A</given-names></name></person-group> (<year>1847</year>) <source>Tentamen florae Abyssinicae.</source> <publisher-name>Arthus Bertrand</publisher-name>, <publisher-loc>Paris, France, XI</publisher-loc>, <size units="page">472 pp</size>. </mixed-citation></ref><ref id="B156"><mixed-citation xmlns:xlink="http://www.w3.org/1999/xlink" xlink:type="simple"><person-group><name name-style="western"><surname>Naudin</surname><given-names>CV</given-names></name></person-group> (<year>1859</year>) <article-title>Revue des Cucurbitacées cultivées au Muséum, en 1859.</article-title> <source>Annales des Sciences Naturelles Botanique</source> <volume>12</volume>: <fpage>79</fpage>–<lpage>164</lpage>. </mixed-citation></ref></ref-list></tp:taxon-treatment>
