# Supplementary material for: Monograph of Coccinia (Cucurbitaceae)
Source: PhytoKeys. 2015 Aug 3;(54):1–166. doi: 10.3897/phytokeys.54.3285 (PMC4547038; doi:10.3897/phytokeys.54.3285)
Supplement: XML Treatment for Coccinia adoensis (Hochst. ex A.Rich.) Cogn. var. adoensis [file phytokeys.54.3285-treatment3.xml]

<!DOCTYPE tp:taxon-treatment
  PUBLIC "-//TaxonX//DTD Taxonomic Treatment Publishing DTD v0 20100105//EN" "tax-treatment-NSO.dtd">
<tp:taxon-treatment xmlns:tp="http://www.plazi.org/taxpub"><tp:treatment-meta><kwd-group><label>Taxon classification</label><kwd><named-content content-type="kingdom">Plantae</named-content></kwd><kwd><named-content content-type="order">Cucurbitales</named-content></kwd><kwd><named-content content-type="family">Cucurbitaceae</named-content></kwd></kwd-group><mixed-citation publication-type="journal"><person-group><name><surname>Holstein</surname><given-names>Norbert</given-names></name></person-group><article-title>Monograph of <italic><tp:taxon-name><tp:taxon-name-part taxon-name-part-type="genus">Coccinia</tp:taxon-name-part></tp:taxon-name></italic> (<tp:taxon-name><tp:taxon-name-part taxon-name-part-type="family">Cucurbitaceae</tp:taxon-name-part></tp:taxon-name>)</article-title><source>PhytoKeys</source><day>3</day><month>8</month><year>2015</year><volume>2015</volume><issue>54</issue><fpage>1</fpage><lpage>166</lpage><pub-id pub-id-type="doi">10.3897/phytokeys.54.3285</pub-id></mixed-citation></tp:treatment-meta><tp:nomenclature><label>2a.</label><tp:taxon-name>
                        <tp:taxon-name-part taxon-name-part-type="genus">Coccinia</tp:taxon-name-part>
                        <tp:taxon-name-part taxon-name-part-type="species">adoensis</tp:taxon-name-part>
                        <tp:taxon-name-part taxon-name-part-type="basionym-authority">(Hochst. ex A.Rich.)</tp:taxon-name-part>
                        <tp:taxon-name-part taxon-name-part-type="authority">Cogn.</tp:taxon-name-part>
                        <tp:taxon-name-part taxon-name-part-type="infraspecific-rank">var.</tp:taxon-name-part>
                        <tp:taxon-name-part taxon-name-part-type="variety">adoensis</tp:taxon-name-part>
                    </tp:taxon-name><tp:nomenclature-citation-list><tp:nomenclature-citation><tp:taxon-name><tp:taxon-name-part taxon-name-part-type="genus">Momordica</tp:taxon-name-part> <tp:taxon-name-part taxon-name-part-type="species">adoensis</tp:taxon-name-part></tp:taxon-name><comment> Hochst. ex A.Rich., Tent. Fl. Abyss. 1: 293. 1847. <italic><tp:taxon-name><tp:taxon-name-part taxon-name-part-type="genus">Coccinia</tp:taxon-name-part> <tp:taxon-name-part taxon-name-part-type="species">adoensis</tp:taxon-name-part></tp:taxon-name></italic> (Hochst. ex A.Rich.) Cogn. in A.DC. &amp; C.DC., Monogr. Phan. 3: 538. 1881.</comment></tp:nomenclature-citation><!--PageBreak--><tp:nomenclature-citation><tp:taxon-name>
                        <tp:taxon-name-part taxon-name-part-type="genus">Coccinia</tp:taxon-name-part>
                        <tp:taxon-name-part taxon-name-part-type="species">adoensis</tp:taxon-name-part>
                        <tp:taxon-name-part taxon-name-part-type="basionym-authority">(Hochst. ex A.Rich.)</tp:taxon-name-part>
                        <tp:taxon-name-part taxon-name-part-type="authority">Cogn.</tp:taxon-name-part>
                        <tp:taxon-name-part taxon-name-part-type="infraspecific-rank">var.</tp:taxon-name-part>
                        <tp:taxon-name-part taxon-name-part-type="variety">adoensis</tp:taxon-name-part>
                    </tp:taxon-name><comment>Type: Ethiopia. [Tigray]: Adwa, near church “Eta Mariam”, mixed specimens, male and female, fl, fr, 5 Jun 1837, <italic>G.H.W. Schimper Iter Abyss. sect. 1 no. 166</italic> (Lectotype, designated here: P! [P00346261, digital image: JPS, P]; isolectotypes: BM! [BM001010004], BR [BR0000008351036], BR! [BR0000008351039, digital image: BR, JPS], BR! [BR0000008886781, digital image: BR, JPS], G! [G00301597], G! [G00301598], G-DC!, HBG! [HBG506429, digital image: JPS], K! [K000542642, digital image: JPS, K], K! [K000542643, digital image: JPS, K], K! [K000542644, digital image: JPS, K], L! [L0057303, digital image: JPS, L], LG! [LG0000090028250; digital image: JPS], M! [M0105779, digital image: JPS], M! [M0105780, digital image: JPS], P! [P00346261, digital image: JPS, P], P! [P00346262, digital image: JPS, P], S! [S10-19076, digital image: S], TUB [TUB004719, digital image: JPS], TUB [TUB004720, digital image: JPS], W! [W 0011091, digital image: WU], W! [digital image: WU]).</comment></tp:nomenclature-citation><tp:nomenclature-citation><tp:taxon-name>
                        <tp:taxon-name-part taxon-name-part-type="genus">Coccinia</tp:taxon-name-part>
                        <tp:taxon-name-part taxon-name-part-type="species">adoensis</tp:taxon-name-part>
                        <tp:taxon-name-part taxon-name-part-type="basionym-authority">(Hochst. ex A.Rich.)</tp:taxon-name-part>
                        <tp:taxon-name-part taxon-name-part-type="authority">Cogn.</tp:taxon-name-part>
                        <tp:taxon-name-part taxon-name-part-type="infraspecific-rank">var.</tp:taxon-name-part>
                        <tp:taxon-name-part taxon-name-part-type="variety">adoensis</tp:taxon-name-part>
                    </tp:taxon-name><comment>Type: Ethiopia. [Tigray]: near Adwa, in thicket, <italic>R. Quartin-Dillon s.n.</italic> (Syntype: P!).</comment></tp:nomenclature-citation><tp:nomenclature-citation><tp:taxon-name>
                        <tp:taxon-name-part taxon-name-part-type="genus">Coccinia</tp:taxon-name-part>
                        <tp:taxon-name-part taxon-name-part-type="species">adoensis</tp:taxon-name-part>
                        <tp:taxon-name-part taxon-name-part-type="basionym-authority">(Hochst. ex A.Rich.)</tp:taxon-name-part>
                        <tp:taxon-name-part taxon-name-part-type="authority">Cogn.</tp:taxon-name-part>
                        <tp:taxon-name-part taxon-name-part-type="infraspecific-rank">var.</tp:taxon-name-part>
                        <tp:taxon-name-part taxon-name-part-type="variety">adoensis</tp:taxon-name-part>
                    </tp:taxon-name><comment>Type: Ethiopia. [Amhara?]: Ouodgerate Province, <italic>A. Petit no.</italic>? (Syntype: P?).</comment></tp:nomenclature-citation><tp:nomenclature-citation><tp:taxon-name><tp:taxon-name-part taxon-name-part-type="genus">Bryonia</tp:taxon-name-part> <tp:taxon-name-part taxon-name-part-type="species">convolvuloides</tp:taxon-name-part></tp:taxon-name><comment> A.Rich., Tent. Fl. Abyss. 1: 289. 1847.</comment></tp:nomenclature-citation><tp:nomenclature-citation><tp:taxon-name>
                        <tp:taxon-name-part taxon-name-part-type="genus">Coccinia</tp:taxon-name-part>
                        <tp:taxon-name-part taxon-name-part-type="species">adoensis</tp:taxon-name-part>
                        <tp:taxon-name-part taxon-name-part-type="basionym-authority">(Hochst. ex A.Rich.)</tp:taxon-name-part>
                        <tp:taxon-name-part taxon-name-part-type="authority">Cogn.</tp:taxon-name-part>
                        <tp:taxon-name-part taxon-name-part-type="infraspecific-rank">var.</tp:taxon-name-part>
                        <tp:taxon-name-part taxon-name-part-type="variety">adoensis</tp:taxon-name-part>
                    </tp:taxon-name><comment>Type: Eritrea/Ethiopia. [Gash-barka/Tigray]: Chiré [borderland between both regions, between Tekezé river and Mareb/Gash river], male, fl, <italic>R. Quartin-Dillon &amp; A. Petit s.n.</italic> (Lectotype, designated here: P! [P05621227, digital image: P]; isolectotype: P! [P05621226, digital image: P]).</comment></tp:nomenclature-citation><tp:nomenclature-citation><tp:taxon-name>
                        <tp:taxon-name-part taxon-name-part-type="genus">Coccinia</tp:taxon-name-part>
                        <tp:taxon-name-part taxon-name-part-type="species">adoensis</tp:taxon-name-part>
                        <tp:taxon-name-part taxon-name-part-type="basionym-authority">(Hochst. ex A.Rich.)</tp:taxon-name-part>
                        <tp:taxon-name-part taxon-name-part-type="authority">Cogn.</tp:taxon-name-part>
                        <tp:taxon-name-part taxon-name-part-type="infraspecific-rank">var.</tp:taxon-name-part>
                        <tp:taxon-name-part taxon-name-part-type="variety">adoensis</tp:taxon-name-part>
                    </tp:taxon-name><comment>Type: Ethiopia. No location, male, 1844, <italic>R. Quartin-Dillon &amp; A. Petit s.n.</italic> (Syntype: P! [P05621255, digital image: P]).</comment></tp:nomenclature-citation><tp:nomenclature-citation><tp:taxon-name><tp:taxon-name-part taxon-name-part-type="genus">Bryonia</tp:taxon-name-part> <tp:taxon-name-part taxon-name-part-type="species">jatrophiifolia</tp:taxon-name-part></tp:taxon-name><comment> A.Rich. [sphalm. <italic><tp:taxon-name><tp:taxon-name-part taxon-name-part-type="genus">Bryonia</tp:taxon-name-part> <tp:taxon-name-part taxon-name-part-type="species">jatrotrophæfolia</tp:taxon-name-part></tp:taxon-name></italic> A.Rich.], Tent. Fl. Abyss. 1: 289. 1847. <italic><tp:taxon-name><tp:taxon-name-part taxon-name-part-type="genus">Coccinia</tp:taxon-name-part> <tp:taxon-name-part taxon-name-part-type="species">jatrophiifolia</tp:taxon-name-part></tp:taxon-name></italic> (A.Rich.) Cogn. [sphalm: <italic>Coccinia jatrophæfolia</italic> (A.Rich.) Cogn.] in A.DC. &amp; C.DC., Monogr. Phan. 3: 535. 1881.</comment></tp:nomenclature-citation><tp:nomenclature-citation><tp:taxon-name>
                        <tp:taxon-name-part taxon-name-part-type="genus">Coccinia</tp:taxon-name-part>
                        <tp:taxon-name-part taxon-name-part-type="species">adoensis</tp:taxon-name-part>
                        <tp:taxon-name-part taxon-name-part-type="basionym-authority">(Hochst. ex A.Rich.)</tp:taxon-name-part>
                        <tp:taxon-name-part taxon-name-part-type="authority">Cogn.</tp:taxon-name-part>
                        <tp:taxon-name-part taxon-name-part-type="infraspecific-rank">var.</tp:taxon-name-part>
                        <tp:taxon-name-part taxon-name-part-type="variety">adoensis</tp:taxon-name-part>
                    </tp:taxon-name><comment>Type: Ethiopia. [Tigray]: in valley near Adwa, male, fl, Aug 1839, <italic>R. Quartin-Dillon &amp; A. Petit s.n.</italic> (Lectotype, designated here: P! [P00346263, digital image: JPS, P; K neg. 2990], syntype: P! [P05621222, digital image: P]).</comment></tp:nomenclature-citation><tp:nomenclature-citation><tp:taxon-name>
                        <tp:taxon-name-part taxon-name-part-type="genus">Coccinia</tp:taxon-name-part>
                        <tp:taxon-name-part taxon-name-part-type="species">adoensis</tp:taxon-name-part>
                        <tp:taxon-name-part taxon-name-part-type="basionym-authority">(Hochst. ex A.Rich.)</tp:taxon-name-part>
                        <tp:taxon-name-part taxon-name-part-type="authority">Cogn.</tp:taxon-name-part>
                        <tp:taxon-name-part taxon-name-part-type="infraspecific-rank">var.</tp:taxon-name-part>
                        <tp:taxon-name-part taxon-name-part-type="variety">adoensis</tp:taxon-name-part>
                    </tp:taxon-name><comment>Type: Ethiopia. [Tigray]: near Tchélatchekanné [Djeladjeranné, in Tekezé river valley (<xref ref-type="bibr" rid="B82">Gillett 1972</xref>), on label as “Tchessu Hetchequenné”], male, fl, <italic>R. Quartin-Dillon s.n.</italic> (Syntype: P! [P00346260, digital image: JPS, P; K neg. 4467], P! [P05621223, digital image: P]).</comment></tp:nomenclature-citation><tp:nomenclature-citation><tp:taxon-name><tp:taxon-name-part taxon-name-part-type="genus">Cephalandra</tp:taxon-name-part> <tp:taxon-name-part taxon-name-part-type="species">pubescens</tp:taxon-name-part></tp:taxon-name><comment> Sond. in Harv. &amp; Sond., Fl. Cap. 2: 493. 1862. <italic><tp:taxon-name><tp:taxon-name-part taxon-name-part-type="genus">Coccinia</tp:taxon-name-part> <tp:taxon-name-part taxon-name-part-type="species">pubescens</tp:taxon-name-part></tp:taxon-name></italic> (Sond.) Eyles, Trans. Roy. Soc. South Africa 5(4): 498. 1916. <italic><tp:taxon-name><tp:taxon-name-part taxon-name-part-type="genus">Coccinia</tp:taxon-name-part> <tp:taxon-name-part taxon-name-part-type="species">pubescens</tp:taxon-name-part></tp:taxon-name></italic> (Sond.) Cogn. ex Harms in Fries, Notizbl. Bot. Gart. Berlin-Dahlem 8: 491. 1923. nom. superfl.</comment></tp:nomenclature-citation><tp:nomenclature-citation><tp:taxon-name>
                        <tp:taxon-name-part taxon-name-part-type="genus">Coccinia</tp:taxon-name-part>
                        <tp:taxon-name-part taxon-name-part-type="species">adoensis</tp:taxon-name-part>
                        <tp:taxon-name-part taxon-name-part-type="basionym-authority">(Hochst. ex A.Rich.)</tp:taxon-name-part>
                        <tp:taxon-name-part taxon-name-part-type="authority">Cogn.</tp:taxon-name-part>
                        <tp:taxon-name-part taxon-name-part-type="infraspecific-rank">var.</tp:taxon-name-part>
                        <tp:taxon-name-part taxon-name-part-type="variety">adoensis</tp:taxon-name-part>
                    </tp:taxon-name><comment>Type: South Africa. [North West]: Magaliesberg, male and female, fl, Dec, <italic>J. Burke 408</italic> (Lectotype, designated here: K! [K000313229, digital image: JPS, K]; isolectotype: BM! [BM000815207], K! [K000313227, digital image: JPS, K], NBG, Z!).</comment></tp:nomenclature-citation><tp:nomenclature-citation><tp:taxon-name>
                        <tp:taxon-name-part taxon-name-part-type="genus">Coccinia</tp:taxon-name-part>
                        <tp:taxon-name-part taxon-name-part-type="species">adoensis</tp:taxon-name-part>
                        <tp:taxon-name-part taxon-name-part-type="basionym-authority">(Hochst. ex A.Rich.)</tp:taxon-name-part>
                        <tp:taxon-name-part taxon-name-part-type="authority">Cogn.</tp:taxon-name-part>
                        <tp:taxon-name-part taxon-name-part-type="infraspecific-rank">var.</tp:taxon-name-part>
                        <tp:taxon-name-part taxon-name-part-type="variety">adoensis</tp:taxon-name-part>
                    </tp:taxon-name><comment>Type: South Africa. North West/Gauteng: at Magalies river, male and female, fl, <italic>C.L.P. Zeyher 588</italic> (Syntype: K! [K000313228, digital image: JPS, K], S! [S08-12187, digital image: S]).</comment></tp:nomenclature-citation><tp:nomenclature-citation><tp:taxon-name><tp:taxon-name-part taxon-name-part-type="genus">Coccinia</tp:taxon-name-part> <tp:taxon-name-part taxon-name-part-type="species">hartmanniana</tp:taxon-name-part></tp:taxon-name><comment> Schweinf., Reliq. Kotschy.: 42, t. 27, t. 28. 1868.</comment></tp:nomenclature-citation><tp:nomenclature-citation><tp:taxon-name>
                        <tp:taxon-name-part taxon-name-part-type="genus">Coccinia</tp:taxon-name-part>
                        <tp:taxon-name-part taxon-name-part-type="species">adoensis</tp:taxon-name-part>
                        <tp:taxon-name-part taxon-name-part-type="basionym-authority">(Hochst. ex A.Rich.)</tp:taxon-name-part>
                        <tp:taxon-name-part taxon-name-part-type="authority">Cogn.</tp:taxon-name-part>
                        <tp:taxon-name-part taxon-name-part-type="infraspecific-rank">var.</tp:taxon-name-part>
                        <tp:taxon-name-part taxon-name-part-type="variety">adoensis</tp:taxon-name-part>
                    </tp:taxon-name><comment>Type: drawing in protologue, t. 27 (Lectotype, designated here).</comment></tp:nomenclature-citation><!--PageBreak--><tp:nomenclature-citation><tp:taxon-name>
                        <tp:taxon-name-part taxon-name-part-type="genus">Coccinia</tp:taxon-name-part>
                        <tp:taxon-name-part taxon-name-part-type="species">adoensis</tp:taxon-name-part>
                        <tp:taxon-name-part taxon-name-part-type="basionym-authority">(Hochst. ex A.Rich.)</tp:taxon-name-part>
                        <tp:taxon-name-part taxon-name-part-type="authority">Cogn.</tp:taxon-name-part>
                        <tp:taxon-name-part taxon-name-part-type="infraspecific-rank">var.</tp:taxon-name-part>
                        <tp:taxon-name-part taxon-name-part-type="variety">adoensis</tp:taxon-name-part>
                    </tp:taxon-name><comment>Type: Sudan. Sinnar Province: no detailed location given, 1860, <italic>R. Hartmann s.n.</italic> (Syntype: ?, if B, then destroyed).</comment></tp:nomenclature-citation><tp:nomenclature-citation><tp:taxon-name>
                        <tp:taxon-name-part taxon-name-part-type="genus">Coccinia</tp:taxon-name-part>
                        <tp:taxon-name-part taxon-name-part-type="species">adoensis</tp:taxon-name-part>
                        <tp:taxon-name-part taxon-name-part-type="basionym-authority">(Hochst. ex A.Rich.)</tp:taxon-name-part>
                        <tp:taxon-name-part taxon-name-part-type="authority">Cogn.</tp:taxon-name-part>
                        <tp:taxon-name-part taxon-name-part-type="infraspecific-rank">var.</tp:taxon-name-part>
                        <tp:taxon-name-part taxon-name-part-type="variety">adoensis</tp:taxon-name-part>
                    </tp:taxon-name><comment>Type: South Sudan. At White Nile in the region of the Tschier people [a nilotic tribe also called: Chir, Kir, Mandari, Mondari, Mundari, Shir], [possibly the area between Tombe and Mongalla in Central Equatoria state], 1861, <italic>W. von Harnier s.n.</italic> (Syntype: B destroyed, ?).</comment></tp:nomenclature-citation><tp:nomenclature-citation><tp:taxon-name>
                        <tp:taxon-name-part taxon-name-part-type="genus">Coccinia</tp:taxon-name-part>
                        <tp:taxon-name-part taxon-name-part-type="species">adoensis</tp:taxon-name-part>
                        <tp:taxon-name-part taxon-name-part-type="basionym-authority">(Hochst. ex A.Rich.)</tp:taxon-name-part>
                        <tp:taxon-name-part taxon-name-part-type="authority">Cogn.</tp:taxon-name-part>
                        <tp:taxon-name-part taxon-name-part-type="infraspecific-rank">var.</tp:taxon-name-part>
                        <tp:taxon-name-part taxon-name-part-type="variety">adoensis</tp:taxon-name-part>
                    </tp:taxon-name><comment>Type: South Sudan. [al-Qadarif]: Gallabat at Gendua [river], Jun 1861, <italic>H. Steudner 843</italic> (Syntype: ?, if B, then destroyed).</comment></tp:nomenclature-citation><tp:nomenclature-citation><tp:taxon-name>
                        <tp:taxon-name-part taxon-name-part-type="genus">Coccinia</tp:taxon-name-part>
                        <tp:taxon-name-part taxon-name-part-type="species">adoensis</tp:taxon-name-part>
                        <tp:taxon-name-part taxon-name-part-type="basionym-authority">(Hochst. ex A.Rich.)</tp:taxon-name-part>
                        <tp:taxon-name-part taxon-name-part-type="authority">Cogn.</tp:taxon-name-part>
                        <tp:taxon-name-part taxon-name-part-type="infraspecific-rank">var.</tp:taxon-name-part>
                        <tp:taxon-name-part taxon-name-part-type="variety">adoensis</tp:taxon-name-part>
                    </tp:taxon-name><comment>Type: Ethiopia. [Amhara]: near Matamma at border to Sudan, after beginning of Jun 1865, <italic>G.A. Schweinfurth Flora of Gallabat 62</italic> (Syntype: ?, if B, then destroyed).</comment></tp:nomenclature-citation><tp:nomenclature-citation><tp:taxon-name><tp:taxon-name-part taxon-name-part-type="genus">Coccinia</tp:taxon-name-part> <tp:taxon-name-part taxon-name-part-type="species">rigida</tp:taxon-name-part></tp:taxon-name><comment> Cogn., Bot. Jahrb. Syst. 21: 210. 1895.</comment></tp:nomenclature-citation><tp:nomenclature-citation><tp:taxon-name>
                        <tp:taxon-name-part taxon-name-part-type="genus">Coccinia</tp:taxon-name-part>
                        <tp:taxon-name-part taxon-name-part-type="species">adoensis</tp:taxon-name-part>
                        <tp:taxon-name-part taxon-name-part-type="basionym-authority">(Hochst. ex A.Rich.)</tp:taxon-name-part>
                        <tp:taxon-name-part taxon-name-part-type="authority">Cogn.</tp:taxon-name-part>
                        <tp:taxon-name-part taxon-name-part-type="infraspecific-rank">var.</tp:taxon-name-part>
                        <tp:taxon-name-part taxon-name-part-type="variety">adoensis</tp:taxon-name-part>
                    </tp:taxon-name><comment>Type: Tanzania. [Tabora]: Ugunda, near Gonda [Igonda], on ground in wet corn fields, <italic>R. Böhm 176</italic> (Holotype: B destroyed, lectotype, designated here: BR! [BR0000008886804, digital image: BR, JPS]).</comment></tp:nomenclature-citation><tp:nomenclature-citation><tp:taxon-name><tp:taxon-name-part taxon-name-part-type="genus">Coccinia</tp:taxon-name-part> <tp:taxon-name-part taxon-name-part-type="species">djurensis</tp:taxon-name-part></tp:taxon-name><comment> Schweinf. et Gilg, Bot. Jahrb. Syst. 34: 357. 1904.</comment></tp:nomenclature-citation><tp:nomenclature-citation><tp:taxon-name>
                        <tp:taxon-name-part taxon-name-part-type="genus">Coccinia</tp:taxon-name-part>
                        <tp:taxon-name-part taxon-name-part-type="species">adoensis</tp:taxon-name-part>
                        <tp:taxon-name-part taxon-name-part-type="basionym-authority">(Hochst. ex A.Rich.)</tp:taxon-name-part>
                        <tp:taxon-name-part taxon-name-part-type="authority">Cogn.</tp:taxon-name-part>
                        <tp:taxon-name-part taxon-name-part-type="infraspecific-rank">var.</tp:taxon-name-part>
                        <tp:taxon-name-part taxon-name-part-type="variety">adoensis</tp:taxon-name-part>
                    </tp:taxon-name><comment>Type: South Sudan. [West Bahr al-Ghazal or Warab]: Seriba Ghattas, male, fl, 24 May 1869 or Jun 1869, <italic>G.A. Schweinfurth 1878</italic> (Lectotype, designated here: P!; isolectotypes: B [destroyed], E! [E00303230], G!, K! [K000542640, digital image: JPS, K], PRE [PRE0592944-0, digital image: JPS], S! [S08-12060, digital image: S], Z! [Z-000073403, digital image: Z]).</comment></tp:nomenclature-citation><tp:nomenclature-citation><tp:taxon-name>
                        <tp:taxon-name-part taxon-name-part-type="genus">Coccinia</tp:taxon-name-part>
                        <tp:taxon-name-part taxon-name-part-type="species">adoensis</tp:taxon-name-part>
                        <tp:taxon-name-part taxon-name-part-type="basionym-authority">(Hochst. ex A.Rich.)</tp:taxon-name-part>
                        <tp:taxon-name-part taxon-name-part-type="authority">Cogn.</tp:taxon-name-part>
                        <tp:taxon-name-part taxon-name-part-type="infraspecific-rank">var.</tp:taxon-name-part>
                        <tp:taxon-name-part taxon-name-part-type="variety">adoensis</tp:taxon-name-part>
                    </tp:taxon-name><comment>Type: South Sudan. [West Bahr al-Ghazal or Warab]: Seriba Ghattas, male, fl, 24 May 1869, <italic>G.A. Schweinfurth 1867</italic> (Syntype: if B, then destroyed).</comment></tp:nomenclature-citation><tp:nomenclature-citation><tp:taxon-name>
                        <tp:taxon-name-part taxon-name-part-type="genus">Coccinia</tp:taxon-name-part>
                        <tp:taxon-name-part taxon-name-part-type="species">adoensis</tp:taxon-name-part>
                        <tp:taxon-name-part taxon-name-part-type="basionym-authority">(Hochst. ex A.Rich.)</tp:taxon-name-part>
                        <tp:taxon-name-part taxon-name-part-type="authority">Cogn.</tp:taxon-name-part>
                        <tp:taxon-name-part taxon-name-part-type="infraspecific-rank">var.</tp:taxon-name-part>
                        <tp:taxon-name-part taxon-name-part-type="variety">adoensis</tp:taxon-name-part>
                    </tp:taxon-name><comment>Type: South Sudan. [West Bahr al-Ghazal]: Djur realm, Seriba Agad Wau [Waw], fr, May, <italic>G.A. Schweinfurth 1688</italic> (Syntype: B [destroyed], K! [K000542641, digital image: JPS, K], L!).</comment></tp:nomenclature-citation><tp:nomenclature-citation><tp:taxon-name><tp:taxon-name-part taxon-name-part-type="genus">Coccinia</tp:taxon-name-part> <tp:taxon-name-part taxon-name-part-type="species">princeae</tp:taxon-name-part></tp:taxon-name><comment> Gilg, Bot. Jahrb. Syst. 34: 358. 1904.</comment></tp:nomenclature-citation><tp:nomenclature-citation><tp:taxon-name>
                        <tp:taxon-name-part taxon-name-part-type="genus">Coccinia</tp:taxon-name-part>
                        <tp:taxon-name-part taxon-name-part-type="species">adoensis</tp:taxon-name-part>
                        <tp:taxon-name-part taxon-name-part-type="basionym-authority">(Hochst. ex A.Rich.)</tp:taxon-name-part>
                        <tp:taxon-name-part taxon-name-part-type="authority">Cogn.</tp:taxon-name-part>
                        <tp:taxon-name-part taxon-name-part-type="infraspecific-rank">var.</tp:taxon-name-part>
                        <tp:taxon-name-part taxon-name-part-type="variety">adoensis</tp:taxon-name-part>
                    </tp:taxon-name><comment>Type: Tanzania. Iringa: Uhehe highland, no detailed location given, fr, <italic>M. von Prince s.n.</italic> (Holotype: B, destroyed).</comment></tp:nomenclature-citation><tp:nomenclature-citation><tp:taxon-name>
                        <tp:taxon-name-part taxon-name-part-type="genus">Coccinia</tp:taxon-name-part>
                        <tp:taxon-name-part taxon-name-part-type="species">adoensis</tp:taxon-name-part>
                        <tp:taxon-name-part taxon-name-part-type="basionym-authority">(Hochst. ex A.Rich.)</tp:taxon-name-part>
                        <tp:taxon-name-part taxon-name-part-type="authority">Cogn.</tp:taxon-name-part>
                        <tp:taxon-name-part taxon-name-part-type="infraspecific-rank">var.</tp:taxon-name-part>
                        <tp:taxon-name-part taxon-name-part-type="variety">adoensis</tp:taxon-name-part>
                    </tp:taxon-name><comment>Type: Tanzania. Morogoro: Uluguru Mts, NW slopes, male, fl, 19 Jan 1933, <italic>H.J.E. Schlieben 3271</italic> (Neotype, designated here: B!; isoneotypes: G!, HBG!, M! [M-0210964], P! [P05621242, digital image: P], S! [S08-12183]).</comment></tp:nomenclature-citation><tp:nomenclature-citation><tp:taxon-name><tp:taxon-name-part taxon-name-part-type="genus">Coccinia</tp:taxon-name-part> <tp:taxon-name-part taxon-name-part-type="species">parvifolia</tp:taxon-name-part></tp:taxon-name><comment> Cogn. in Schinz, Vierteljahresschr. Naturforsch. Ges. Zürich 52: 433. 1907.</comment></tp:nomenclature-citation><tp:nomenclature-citation><tp:taxon-name>
                        <tp:taxon-name-part taxon-name-part-type="genus">Coccinia</tp:taxon-name-part>
                        <tp:taxon-name-part taxon-name-part-type="species">adoensis</tp:taxon-name-part>
                        <tp:taxon-name-part taxon-name-part-type="basionym-authority">(Hochst. ex A.Rich.)</tp:taxon-name-part>
                        <tp:taxon-name-part taxon-name-part-type="authority">Cogn.</tp:taxon-name-part>
                        <tp:taxon-name-part taxon-name-part-type="infraspecific-rank">var.</tp:taxon-name-part>
                        <tp:taxon-name-part taxon-name-part-type="variety">adoensis</tp:taxon-name-part>
                    </tp:taxon-name><comment>Type: South Africa. Limpopo: [Mopani District], [Leydsdorp area], Mt Marovounge [Mt Marovougne], male, fl, May 1904, <italic>H.A. Junod 2491</italic> (Holotype: Z! [Z-000004444, digital image: Z], isotype: BR! [BR0000008886811, digital image: BR, JPS]).</comment></tp:nomenclature-citation><tp:nomenclature-citation><tp:taxon-name><tp:taxon-name-part taxon-name-part-type="genus">Coccinia</tp:taxon-name-part> <tp:taxon-name-part taxon-name-part-type="species">homblei</tp:taxon-name-part></tp:taxon-name><comment> Cogn., Bull. Jard. Bot. État Bruxelles 5: 114. 1916.</comment></tp:nomenclature-citation><tp:nomenclature-citation><tp:taxon-name>
                        <tp:taxon-name-part taxon-name-part-type="genus">Coccinia</tp:taxon-name-part>
                        <tp:taxon-name-part taxon-name-part-type="species">adoensis</tp:taxon-name-part>
                        <tp:taxon-name-part taxon-name-part-type="basionym-authority">(Hochst. ex A.Rich.)</tp:taxon-name-part>
                        <tp:taxon-name-part taxon-name-part-type="authority">Cogn.</tp:taxon-name-part>
                        <tp:taxon-name-part taxon-name-part-type="infraspecific-rank">var.</tp:taxon-name-part>
                        <tp:taxon-name-part taxon-name-part-type="variety">adoensis</tp:taxon-name-part>
                    </tp:taxon-name><comment>Type: D. R. Congo. Katanga: Lualaba region, Kapanda confluence plains, male, fl, Dec 1912, <italic>H. Homblé 992</italic> (Lectotype, designated here: BR! [BR0000008887146, digital image: BR, JPS]; isolectotype: BR! [BR0000008887474, digital image: BR, JPS]).</comment></tp:nomenclature-citation><tp:nomenclature-citation><tp:taxon-name>
                        <tp:taxon-name-part taxon-name-part-type="genus">Coccinia</tp:taxon-name-part>
                        <tp:taxon-name-part taxon-name-part-type="species">adoensis</tp:taxon-name-part>
                        <tp:taxon-name-part taxon-name-part-type="basionym-authority">(Hochst. ex A.Rich.)</tp:taxon-name-part>
                        <tp:taxon-name-part taxon-name-part-type="authority">Cogn.</tp:taxon-name-part>
                        <tp:taxon-name-part taxon-name-part-type="infraspecific-rank">var.</tp:taxon-name-part>
                        <tp:taxon-name-part taxon-name-part-type="variety">adoensis</tp:taxon-name-part>
                    </tp:taxon-name><comment>Type: D. R. Congo. Katanga: Kapiri valley, fr, Feb 1919, <italic>H. Homblé 1198</italic> (Syntype: BR! [BR0000008886927, digital image: BR], BR! [BR0000008886859, digital image: BR, JPS]).</comment></tp:nomenclature-citation><!--PageBreak--><tp:nomenclature-citation><tp:taxon-name>
                        <tp:taxon-name-part taxon-name-part-type="genus">Coccinia</tp:taxon-name-part>
                        <tp:taxon-name-part taxon-name-part-type="species">adoensis</tp:taxon-name-part>
                        <tp:taxon-name-part taxon-name-part-type="basionym-authority">(Hochst. ex A.Rich.)</tp:taxon-name-part>
                        <tp:taxon-name-part taxon-name-part-type="authority">Cogn.</tp:taxon-name-part>
                        <tp:taxon-name-part taxon-name-part-type="infraspecific-rank">var.</tp:taxon-name-part>
                        <tp:taxon-name-part taxon-name-part-type="variety">adoensis</tp:taxon-name-part>
                    </tp:taxon-name><comment>Type: D. R. Congo. Katanga: Kapiri valley, male, fl, Feb 1919, <italic>H. Homblé 1199</italic> (Syntype: BR! [BR0000008887177, digital image: BR, JPS], BR! [BR0000008887504, digital image: BR, JPS], BR! [BR0000008886842, digital image: BR, JPS, K neg. 4875]).</comment></tp:nomenclature-citation><tp:nomenclature-citation><tp:taxon-name><tp:taxon-name-part taxon-name-part-type="genus">Coccinia</tp:taxon-name-part> <tp:taxon-name-part taxon-name-part-type="species">subspicata</tp:taxon-name-part></tp:taxon-name><comment> Cogn., Bull. Jard. Bot. État Bruxelles 5: 115. 1916.</comment></tp:nomenclature-citation><tp:nomenclature-citation><tp:taxon-name>
                        <tp:taxon-name-part taxon-name-part-type="genus">Coccinia</tp:taxon-name-part>
                        <tp:taxon-name-part taxon-name-part-type="species">adoensis</tp:taxon-name-part>
                        <tp:taxon-name-part taxon-name-part-type="basionym-authority">(Hochst. ex A.Rich.)</tp:taxon-name-part>
                        <tp:taxon-name-part taxon-name-part-type="authority">Cogn.</tp:taxon-name-part>
                        <tp:taxon-name-part taxon-name-part-type="infraspecific-rank">var.</tp:taxon-name-part>
                        <tp:taxon-name-part taxon-name-part-type="variety">adoensis</tp:taxon-name-part>
                    </tp:taxon-name><comment>Type: D. R. Congo. Katanga: Lualaba region, Kapanda confluence plains, male, fl, Dec 1912, <italic>H. Homblé 992a</italic> (Holotype: BR! [BR0000008887528, digital image: BR, JPS, K neg. 4876]).</comment></tp:nomenclature-citation><tp:nomenclature-citation><tp:taxon-name><tp:taxon-name-part taxon-name-part-type="genus">Coccinia</tp:taxon-name-part> <tp:taxon-name-part taxon-name-part-type="species">roseiflora</tp:taxon-name-part></tp:taxon-name><comment> Suess., Proc. Trans. Rhodes. Sci. Ass. 43: 134. 1951.</comment></tp:nomenclature-citation><tp:nomenclature-citation><tp:taxon-name>
                        <tp:taxon-name-part taxon-name-part-type="genus">Coccinia</tp:taxon-name-part>
                        <tp:taxon-name-part taxon-name-part-type="species">adoensis</tp:taxon-name-part>
                        <tp:taxon-name-part taxon-name-part-type="basionym-authority">(Hochst. ex A.Rich.)</tp:taxon-name-part>
                        <tp:taxon-name-part taxon-name-part-type="authority">Cogn.</tp:taxon-name-part>
                        <tp:taxon-name-part taxon-name-part-type="infraspecific-rank">var.</tp:taxon-name-part>
                        <tp:taxon-name-part taxon-name-part-type="variety">adoensis</tp:taxon-name-part>
                    </tp:taxon-name><comment>Type: Zimbabwe. [Mashonaland East]: Marandellas [Marondera], Cave Tatooma, 31 Nov 1941, <italic>G. Dehn 188A</italic> (Holotype: M! [M0105778, digital image: JPS]).</comment></tp:nomenclature-citation></tp:nomenclature-citation-list></tp:nomenclature><tp:treatment-sec sec-type="Description"><title>Description.</title><p>Perennial climber or creeper. Stems up to 6 m, glabrous to densely covered with trichomes. Indumentum whitish to beige. Trichomes &lt; 0.5 mm, sometimes curved (Fig. <xref ref-type="fig" rid="F21">21</xref>). Petioles 0.6–3.5 cm, glabrous, pubescent to tomentose with indumentum like on stem. Leaves 4.2–13.5 × 4.7–16 cm, cordate, shallowly to deeply 3- or 5-lobate, rarely elliptical with hastate base. If profoundly to deeply lobate, then lobes often (slightly) pointing towards apex (as in <italic><tp:taxon-name><tp:taxon-name-part taxon-name-part-type="genus">Coccinia</tp:taxon-name-part> <tp:taxon-name-part taxon-name-part-type="species">keayana</tp:taxon-name-part></tp:taxon-name></italic>; Fig. <xref ref-type="fig" rid="F32">32</xref>). Lobes triangulate, lanceolate, lineal, elliptical to obovate. Leaf margin entire to serrate (especially on lateral sides) to lobulate. Tips of lobes retuse, obtuse to acute, often with apical tooth. Upper leaf surface clear to white pustulate, rarely with whitish trichomes. Lower leaf surface soft pubescent with short, whitish trichomes, rarely glabrous, often with black to dark brown glands between nerves towards the base, rarely also along main nerves. Probracts missing or obovoid up to 2.5 mm long. Tendrils simple, rarely bifid. Male flowers in few to many-flowered racemes, often accompanied by one solitary flower. Common peduncle 1–11 cm, glabrous or with short trichomes. Pedicel of racemous flower 0.4–1.3 cm, indumentum like peduncle, pedicel of solitary flower 1.5–4 cm glabrous or with short, white trichomes. Bracts missing (caducous?) or up to 2 mm. Perianth tube glabrous or with short (&lt; 0.5 mm), white trichomes. Calyx lobes 1.2–2.5(–3) mm, linear to broadly triangular, adpressed to spreading, apex obtuse to acute. Corolla 0.9–1.6 cm, yellow, salmon-pink, orange, maroon, veins sometimes purplish-brown, lobes 2–5 mm. Filament column whitish to orange, anthers whitish?, yellowish to orange, pollen sacs yellow to orange. Female flowers solitary. Pedicel 0.8–3.5 cm, often glabrous or with short, white trichomes. Hypanthium glabrous or with short (&lt; 0.5 mm), white trichomes. Calyx lobes and corolla like in male flowers. Ovary glabrous. Style and stigmas not seen. Fruits 3–7 × 1–1.5 cm, ovoid, oblong to shortly cylindrical, while ripening (usually?) with dark green longitudinal mottling), ripe orange-red to red, often with sterile tip (“beaked”). Seeds 4–6 × 3–4 × 1–1.7 mm (L/W/H), symmetrically obovate, face lenticular (Fig. <xref ref-type="fig" rid="F14">14a</xref>, <xref ref-type="fig" rid="F21">21</xref>).</p></tp:treatment-sec><tp:treatment-sec sec-type="Phenology"><title>Phenology.</title><p>Flowering time: January–May, August–December.</p></tp:treatment-sec><tp:treatment-sec sec-type="Distribution"><title>Distribution.</title><p>Fig. <xref ref-type="fig" rid="F22">22</xref>. Angola? (likely in the South and East since the species occurs close-by), Botswana (North-West District), Burundi?, Cameroon (Extreme North), N Central African Republic, S Chad, Democratic Republic of Congo (Katanga, along the Western Rift), Eritrea (Gash-Barka, likely wider distributed as relicts <!--PageBreak-->in the highlands), Ethiopia (except the dry southeast), Kenya (in the west and central highlands), Malawi, Mozambique, N Namibia, Nigeria (only known from Adamawa State, but likely more widely distributed), Rwanda (Eastern Province, maybe wider distributed), South Africa (Gauteng, KwaZulu-Natal, Limpopo, Mpumalanga, E North West, E Free State), South Sudan, Sudan (West Darfur, maybe also in woodland relict sites in other provinces), Swaziland, Tanzania, Uganda (Northern Region), Zambia, Zimbabwe. Elevation 130–3450 m. On sandy and silty soils, clay loam, loam, laterite, syenite soils, dolerite soil, dolomite soil, limestone. <italic><tp:taxon-name><tp:taxon-name-part taxon-name-part-type="genus">Hyparrhenia</tp:taxon-name-part> <tp:taxon-name-part taxon-name-part-type="species">cymbaria</tp:taxon-name-part></tp:taxon-name></italic> savanna; <italic><tp:taxon-name><tp:taxon-name-part taxon-name-part-type="genus">Crossopteryx</tp:taxon-name-part></tp:taxon-name></italic> tree savanna; <italic><tp:taxon-name><tp:taxon-name-part taxon-name-part-type="genus">Acacia</tp:taxon-name-part></tp:taxon-name></italic>-<italic><tp:taxon-name><tp:taxon-name-part taxon-name-part-type="genus">Combretum</tp:taxon-name-part></tp:taxon-name></italic>-<italic><tp:taxon-name><tp:taxon-name-part taxon-name-part-type="genus">Stereospermum</tp:taxon-name-part></tp:taxon-name></italic>-<italic><tp:taxon-name><tp:taxon-name-part taxon-name-part-type="genus">Cussonia</tp:taxon-name-part></tp:taxon-name></italic> woodland; <italic><tp:taxon-name><tp:taxon-name-part taxon-name-part-type="genus">Pseuodoprosopis</tp:taxon-name-part> <tp:taxon-name-part taxon-name-part-type="species">fischeri</tp:taxon-name-part></tp:taxon-name></italic> woodland, <italic><tp:taxon-name><tp:taxon-name-part taxon-name-part-type="genus">Anogeissus</tp:taxon-name-part> <tp:taxon-name-part taxon-name-part-type="species">leiocarpus</tp:taxon-name-part></tp:taxon-name></italic> woodland, <italic><tp:taxon-name><tp:taxon-name-part taxon-name-part-type="genus">Brachystegia</tp:taxon-name-part></tp:taxon-name></italic> woodland, sourveld grassland, <italic><tp:taxon-name><tp:taxon-name-part taxon-name-part-type="genus">Melhania</tp:taxon-name-part> <tp:taxon-name-part taxon-name-part-type="species">rehmannii</tp:taxon-name-part></tp:taxon-name></italic>-<italic><tp:taxon-name><tp:taxon-name-part taxon-name-part-type="genus">Enneapogon</tp:taxon-name-part> <tp:taxon-name-part taxon-name-part-type="species">scoparius</tp:taxon-name-part></tp:taxon-name></italic> mixed bushveld (<xref ref-type="bibr" rid="B209">Siebert et al. 2010</xref>).</p><fig id="F22" position="float" orientation="portrait"><label>Figure 22.</label><caption><p>Distribution map of <tp:taxon-name><tp:taxon-name-part taxon-name-part-type="genus">Coccinia</tp:taxon-name-part> <tp:taxon-name-part taxon-name-part-type="species">adoensis</tp:taxon-name-part> <tp:taxon-name-part taxon-name-part-type="infraspecific-rank">var.</tp:taxon-name-part> <tp:taxon-name-part taxon-name-part-type="variety">adoensis</tp:taxon-name-part></tp:taxon-name> (based on 311 collections).</p></caption><graphic xmlns:xlink="http://www.w3.org/1999/xlink" xlink:href="phytokeys-054-001-g022.jpg" position="float" orientation="portrait" xlink:type="simple" id="oo_48756.jpg"/></fig></tp:treatment-sec><tp:treatment-sec sec-type="Use"><title>Use.</title><p>Roots are boiled and drunk for fever (<italic>J.C. Lovett &amp; C.J. Kayombo 3434</italic>). The potato-like tubers are eaten (<italic>F.W. Andrews 1310</italic>), also raw (<italic>T. Scudder 56</italic>). The greens are used as spinach, among others by the Venda (<italic>N.J. van Warmelo s.n. Mar 1960</italic>, <italic>J. Gerstner 5838</italic>) and also eaten by the Luo (<xref ref-type="bibr" rid="B112">Johns and Kokwaro 1991</xref>). Ripe fruits are edible (<italic>J.C. Lovett et al. 3842</italic>, <italic>J. Pawek 11008</italic>, <italic>T. Scudder 56</italic>). According to <xref ref-type="bibr" rid="B54">de Boer et <!--PageBreak-->al. (2005)</xref>, the Pare people in Tanzania use an infusion of leaves and stems for abortions, uterus cleansing, and against chickenpox. <italic><tp:taxon-name><tp:taxon-name-part taxon-name-part-type="genus">Coccinia</tp:taxon-name-part> <tp:taxon-name-part taxon-name-part-type="species">adoensis</tp:taxon-name-part></tp:taxon-name></italic> is quite variable and so there are likely many varieties, of which some might not be edible. <xref ref-type="bibr" rid="B182">Rehm et al. (1957)</xref> reports the cytotoxic cucurbitacin B and traces of cucurbitacin D in immature fruits, but edible ripe fruits are known from South Africa. <xref ref-type="bibr" rid="B84">Gradé et al. (2009)</xref> report that the usability or toxicity of the tuberous roots is disputed, suggesting chemical variability.</p><!--PageBreak--></tp:treatment-sec><tp:treatment-sec sec-type="Vernacular names"><title>Vernacular names.</title><p>Bokora tribe [Karamojong?]: edaldalakisin (<xref ref-type="bibr" rid="B84">Gradé et al. 2009</xref>); Kiluo: mutkuru (<xref ref-type="bibr" rid="B112">Johns and Kokwaro 1991</xref>), nyatunduguwoge (<italic>J.G.B. Newbould 5745</italic>); Kipare: mlushi (<xref ref-type="bibr" rid="B54">de Boer et al. 2005</xref>); Kisafwa: tandandala (<italic>J.C. Lovett &amp; C.J. Kayombo 3434</italic>), ndandala (<italic>J.C. Lovett &amp; C.J. Kayombo 3773</italic>); Kisagara [Kisagala]: lutetere (<italic>F. Haerdi 563/0</italic>); Nhungoé [Cinyungwe]: mugwingwi (<italic>L. Macuácua 1441</italic>); Sotho [most likely Northern Sotho]: sephu (<italic>J. Gerstner 5838</italic>); Tigrinya: entatakh (fide G.H.W. Schimper (<xref ref-type="bibr" rid="B200">Schweinfurth 1893</xref>)), entota (fide A. Richard (<xref ref-type="bibr" rid="B200">Schweinfurth 1893</xref>)); Tshivenda: tshiphu (<italic>N.J. van Warmelo s.n. Mar 1960</italic>); Zande: bawiriokoro (<italic>F.W. Andrews 1601</italic>).</p></tp:treatment-sec><tp:treatment-sec sec-type="Remarks"><title>Remarks.</title><p><italic><tp:taxon-name><tp:taxon-name-part taxon-name-part-type="genus">Coccinia</tp:taxon-name-part> <tp:taxon-name-part taxon-name-part-type="species">adoensis</tp:taxon-name-part></tp:taxon-name></italic> is widespread and morphologically variable. Some populations or local forms appear to be distinct, but there are intermediate individuals or similar-looking collections from different parts of the overall distribution range. In East Africa (C Tanzania, Malawi), one can find forms linking to <italic><tp:taxon-name><tp:taxon-name-part taxon-name-part-type="genus">Coccinia</tp:taxon-name-part> <tp:taxon-name-part taxon-name-part-type="species">aurantiaca</tp:taxon-name-part></tp:taxon-name></italic>, which is treated here as variety of <italic><tp:taxon-name><tp:taxon-name-part taxon-name-part-type="genus">Coccinia</tp:taxon-name-part> <tp:taxon-name-part taxon-name-part-type="species">adoensis</tp:taxon-name-part></tp:taxon-name></italic>, and to <italic><tp:taxon-name><tp:taxon-name-part taxon-name-part-type="genus">Coccinia</tp:taxon-name-part> <tp:taxon-name-part taxon-name-part-type="species">senensis</tp:taxon-name-part></tp:taxon-name></italic>. The latter forms have a similar plastid haplotype with <italic><tp:taxon-name><tp:taxon-name-part taxon-name-part-type="genus">Coccinia</tp:taxon-name-part> <tp:taxon-name-part taxon-name-part-type="species">senensis</tp:taxon-name-part></tp:taxon-name></italic>, but lack a specific deletion in the <italic>trn</italic>S<sup>GCU</sup>–<italic>trn</italic>G<sup>UCC</sup> intergenic spacer. These forms from central and southern Tanzania are discussed here under the name <tp:taxon-name><tp:taxon-name-part taxon-name-part-type="genus">Coccinia</tp:taxon-name-part> <tp:taxon-name-part taxon-name-part-type="species">adoensis</tp:taxon-name-part> <tp:taxon-name-part taxon-name-part-type="infraspecific-rank">var.</tp:taxon-name-part> <tp:taxon-name-part taxon-name-part-type="variety">jeffreyana</tp:taxon-name-part></tp:taxon-name>, while another form from Kenya remains in <tp:taxon-name><tp:taxon-name-part taxon-name-part-type="infraspecific-rank">var.</tp:taxon-name-part> <tp:taxon-name-part taxon-name-part-type="variety">adoensis</tp:taxon-name-part></tp:taxon-name>. The non-monophyly in the plastid tree (<xref ref-type="bibr" rid="B92">Holstein and Renner 2011b</xref>) makes <italic><tp:taxon-name><tp:taxon-name-part taxon-name-part-type="genus">Coccinia</tp:taxon-name-part> <tp:taxon-name-part taxon-name-part-type="species">adoensis</tp:taxon-name-part></tp:taxon-name></italic> even more peculiar. The scenario given in the chapter Evolution and phylogeny might explain this pattern, but without phylogeographic analysis and crossing experiments, this will remain speculative.</p><p>Some specimens from the Kingupira area (Lindi, Tanzania; <italic>K. Vollesen 3182</italic>, <italic>3212</italic>, <italic>3384</italic>, <italic>4320</italic>) have an unusual morphology by having veins that run along the leaf margin, which is unique in <italic><tp:taxon-name><tp:taxon-name-part taxon-name-part-type="genus">Coccinia</tp:taxon-name-part></tp:taxon-name></italic>. Except for this character, they match <tp:taxon-name><tp:taxon-name-part taxon-name-part-type="genus">Coccinia</tp:taxon-name-part> <tp:taxon-name-part taxon-name-part-type="species">adoensis</tp:taxon-name-part> <tp:taxon-name-part taxon-name-part-type="infraspecific-rank">var.</tp:taxon-name-part> <tp:taxon-name-part taxon-name-part-type="variety">adoensis</tp:taxon-name-part></tp:taxon-name> well (sympetalous, obovate probracts). They strongly resemble <italic><tp:taxon-name><tp:taxon-name-part taxon-name-part-type="genus">Eureiandra</tp:taxon-name-part></tp:taxon-name></italic> species in vegetative characters, but not in generative traits.</p></tp:treatment-sec><tp:treatment-sec sec-type="Taxonomic remarks"><title>Taxonomic remarks.</title><p>The lectotypification of <italic><tp:taxon-name><tp:taxon-name-part taxon-name-part-type="genus">Momordica</tp:taxon-name-part> <tp:taxon-name-part taxon-name-part-type="species">adoensis</tp:taxon-name-part></tp:taxon-name></italic> by <xref ref-type="bibr" rid="B141">Meeuse (1962)</xref> is not effected, as he did not specify which specimen was supposed to be the lectotype. However, the present author follows his suggestion and chose among the two <italic>Schimper 166</italic> specimens from P.</p><p>The types of <italic><tp:taxon-name><tp:taxon-name-part taxon-name-part-type="genus">Bryonia</tp:taxon-name-part> <tp:taxon-name-part taxon-name-part-type="species">jatrophaefolia</tp:taxon-name-part></tp:taxon-name></italic> are not too obvious as such. The protologue states “Tchélatchekanné”, but Paris Herbarium holds two Quartin-Dillon and Petit specimens (P00346260 and a non-barcoded one) with a location “Tchessu Heckequenné”. Although the spelling has some similarities, they are quite different. On the other hand, the Ge’ez letter sat [S] and läwe [L] look similar and might have been mistranscribed if the name was written down in Ge’ez script. Additionally, the two specimens bear the species name in Richard’s handwriting (C. Bräuchler, pers. comm.). <xref ref-type="bibr" rid="B82">Gillett (1972)</xref> notes that Achille Richard, the author of the botanical treatment of Quartin-Dillon's and Petit's journey, wrote consistently “Tchelatchekanné”, although Schimper calls it “Djeladjeranné”. However, there is a locality with that name [Tchelatchekenneh at c. <named-content xmlns:xlink="http://www.w3.org/1999/xlink" content-type="dwc:verbatimCoordinates" xlink:type="simple">13°43'N, 38°22'E</named-content>] in Johnston’s atlas (<xref ref-type="bibr" rid="B113">Johnston 1861</xref>), to which <xref ref-type="bibr" rid="B82">Gillett (1972)</xref> refers.</p><p>The <italic>G.A. Schweinfurth 1668</italic> specimen in L is not obviously a type specimen as it lacks the original label. However, the Herb. D’Alleizette label mentions “<italic><tp:taxon-name><tp:taxon-name-part taxon-name-part-type="genus">Coccinia</tp:taxon-name-part> <tp:taxon-name-part taxon-name-part-type="species">djurensis</tp:taxon-name-part></tp:taxon-name></italic>”, and the location is the same as the K duplicate with the original label. Ad<!--PageBreak-->ditionally, the specimen is a fruiting female, like the specimen in K. Hence, d’Alleizette must have obtained a duplicate of the type.</p><p>The placement of <italic><tp:taxon-name><tp:taxon-name-part taxon-name-part-type="genus">Coccinia</tp:taxon-name-part> <tp:taxon-name-part taxon-name-part-type="species">hartmanniana</tp:taxon-name-part></tp:taxon-name></italic> as a synonym of <italic><tp:taxon-name><tp:taxon-name-part taxon-name-part-type="genus">Coccinia</tp:taxon-name-part> <tp:taxon-name-part taxon-name-part-type="species">adoensis</tp:taxon-name-part></tp:taxon-name></italic> is done with a high level of confidence although no type specimens were found. The protologue contains drawings showing lenticular seeds and short calyx lobes, which match well other collections of the <italic><tp:taxon-name><tp:taxon-name-part taxon-name-part-type="genus">Coccinia</tp:taxon-name-part> <tp:taxon-name-part taxon-name-part-type="species">adoensis</tp:taxon-name-part></tp:taxon-name></italic> complex. According to Ascherson (in <xref ref-type="bibr" rid="B199">Schweinfurth 1867</xref>), von Harnier’s collections consisted of two duplicates, one of them in B. Other duplicates of von Harnier are in BM and K but not this collection apparently. Since no type specimen was seen, despite extensive search, a drawing from the protologue was chosen as lectotype.</p><p>For <italic><tp:taxon-name><tp:taxon-name-part taxon-name-part-type="genus">Coccinia</tp:taxon-name-part> <tp:taxon-name-part taxon-name-part-type="species">princeae</tp:taxon-name-part></tp:taxon-name></italic>, a neotype was selected because the holotype was destroyed. The leaves of the chosen specimen, <italic>H.J.E. Schlieben 3271</italic>, match the description well, and the specimens have been identified as <italic><tp:taxon-name><tp:taxon-name-part taxon-name-part-type="genus">Coccinia</tp:taxon-name-part> <tp:taxon-name-part taxon-name-part-type="species">princeae</tp:taxon-name-part></tp:taxon-name></italic> when the original material was still existing. The specimens differ in the generative characters (fruiting in the holotype, male flowers in the neotype), but Gilg referred strongly to the distinctive leaves, so the neotype appears to be a good match.</p><p>The holotype of <italic><tp:taxon-name><tp:taxon-name-part taxon-name-part-type="genus">Coccinia</tp:taxon-name-part> <tp:taxon-name-part taxon-name-part-type="species">roseiflora</tp:taxon-name-part></tp:taxon-name></italic> is the drawing in M, which has the number 188a. The protologue states: “descriptio sec. tabulam cl. Dehniae” (described following/based on the illustration of Ms. Dehn). There are (at least) two specimens with the number 188 (K, SRGH), which partially might have served as basis for the drawing, but they are not types. The drawing contains all necessary characters to synonymize it with certainty with <italic><tp:taxon-name><tp:taxon-name-part taxon-name-part-type="genus">Coccinia</tp:taxon-name-part> <tp:taxon-name-part taxon-name-part-type="species">adoensis</tp:taxon-name-part></tp:taxon-name></italic>: seed shape, fruit maculation and calyx lobe morphology.</p></tp:treatment-sec><tp:treatment-sec sec-type="Specimens examined"><title>Specimens examined.</title><p>(Selection, in total: 483) Botswana. North-West District: Ngamiland, Motantanyane, <italic>H.H. Curson 784</italic> (M). Central African Republic. Nana-Grébizi: Gribingui (Ft-Crampel) [=Kaga-Bandoro], <italic>A.J.B. Chevalier 6325</italic> (P [P05621208]). D. R. Congo. Orientale: Faradje (Kibali-Ituri), <italic>J. Lebrun 3406</italic> (BR, WAG [WAG0225534]). Eritrea. Gash-Barka: Seraé [Seraè, a former province], in Tucul region, <italic>A. de Benedictis 519</italic> (FT). Ethiopia. Tigray: Edaga Sciaba, <italic>E. Chiovenda 581</italic> (FT). Malawi. Northern Region: Karonga district, 17 mls [27.2 km] N of Chilumba, <italic>J. Pawek 11008</italic> (DSM, MO, PRE, WAG [WAG0234129]). Mozambique. Zambézia: Massingire [Morrumbala district], M’bôbo [river at Morrumbala], on road to Mopeia, <italic>A.R. Torre 5337</italic> (M). Nigeria. Adamawa: 10 miles [16 km] from Mubi to Toyola, <italic>P. Wit et al. 1797</italic> (BR, MO (2), P [P05621253], WAG [WAG0041392], WAG [WAG0041393]). Rwanda. Eastern Province: Kibungo prefecture, Rusumo [Ruzumo Falls], savanna park, on opposite slope of A.I.D.R. [Association internationale de développement rural] camp, <italic>J. Lambinon 74/1568</italic> (M, MO, WAG [WAG0225516]). South Africa. Gauteng: [City of Johannesburg], N of Eikenhof, Johannesburg, Walkerville rd., <italic>L.E. Davidson 3781</italic> (B, M). Sudan. West Darfur: Zalingei, <italic>G.E. Wickens 1800</italic> (K). Tanzania. Lindi: Selous Game Reserve, Kingupira, <named-content xmlns:xlink="http://www.w3.org/1999/xlink" content-type="dwc:verbatimCoordinates" xlink:type="simple">8°28'S, 38°33'E</named-content>, [38°34'E], <italic>K. Vollesen MRC 3384</italic> (DSM, EA, WAG [WAG0234135]). Ruvuma: Songea, <italic>E. Milne-Redhead &amp; P. Taylor 7876</italic> (EA); ibid., <italic>E. Milne-Redhead &amp; P. Taylor 7950</italic> (B, EA, K, P [P05621243], S [S08-11819]). Zambia. Lusaka: c. 10 km S of <!--PageBreak-->Chilanga and 23 km S of Lusaka, c. 1 km N of Kafue Road near Chilanga Cement housing; Shimabala Cave, <named-content xmlns:xlink="http://www.w3.org/1999/xlink" content-type="dwc:verbatimCoordinates" xlink:type="simple">15°39'01"S, 28°14'15"E</named-content>, <italic>D.K. Harder &amp; M.G. Bingham 2584</italic> (K, MO). Zimbabwe. Matabeleland North: Matetsi Safari Area Headquarters House no. 2, <italic>P. Gonde 256</italic> (E, G, MO, P [P05621269]).</p></tp:treatment-sec><tp:treatment-sec><!--Section generated to contain objects referenced in tp:taxon-treatment.--><fig id="F21" position="float" orientation="portrait"><label>Figure 21.</label><caption><p>Male inflorescence and leaf of <italic><tp:taxon-name><tp:taxon-name-part taxon-name-part-type="genus">Coccinia</tp:taxon-name-part> <tp:taxon-name-part taxon-name-part-type="species">adoensis</tp:taxon-name-part></tp:taxon-name></italic>; picture taken from lectotype (<italic>G.H.W. Schimper 166</italic> (P00346261)). Note the short bent trichomes, which are a good indicator for this species (but glabrous collections or other kinds of trichomes may occur in this species, too).</p></caption><graphic xmlns:xlink="http://www.w3.org/1999/xlink" xlink:href="phytokeys-054-001-g021.jpg" position="float" orientation="portrait" xlink:type="simple" id="oo_48755.jpg"/></fig><fig id="F32" position="float" orientation="portrait"><label>Figure 32.</label><caption><p>Reconstruction of the habit of <italic><tp:taxon-name><tp:taxon-name-part taxon-name-part-type="genus">Coccinia</tp:taxon-name-part> <tp:taxon-name-part taxon-name-part-type="species">keayana</tp:taxon-name-part></tp:taxon-name></italic> based on <italic>C.C.H. Jongkind et al. 6542</italic> (WAG). Black bar equals 1 cm.</p></caption><graphic xmlns:xlink="http://www.w3.org/1999/xlink" xlink:href="phytokeys-054-001-g032.jpg" position="float" orientation="portrait" xlink:type="simple" id="oo_48766.jpg"/></fig><fig id="F14" position="float" orientation="portrait"><label>Figure 14.</label><caption><p>Seeds of <italic><tp:taxon-name><tp:taxon-name-part taxon-name-part-type="genus">Coccinia</tp:taxon-name-part></tp:taxon-name></italic>. The lack of fibers in e and f are preparation artifacts due to mechanical removal of the hyaline aril. Maceration (coarse crushing of the fruit and soaking of the mass in water for 2–3 weeks; R. Brüggemann – pers. comm.) retains the surface fibers. Length of white bars equals 1 mm. <bold>a</bold> Seeds of <tp:taxon-name><tp:taxon-name-part taxon-name-part-type="genus">Coccinia</tp:taxon-name-part> <tp:taxon-name-part taxon-name-part-type="species">adoensis</tp:taxon-name-part> <tp:taxon-name-part taxon-name-part-type="infraspecific-rank">var.</tp:taxon-name-part> <tp:taxon-name-part taxon-name-part-type="variety">jeffreyana</tp:taxon-name-part></tp:taxon-name> (plant derived from seed of the same fruit: <italic>N. Holstein 130</italic>). Note the lenticular face and symmetrical shape of the seed <bold>b</bold> seeds of <italic><tp:taxon-name><tp:taxon-name-part taxon-name-part-type="genus">Coccinia</tp:taxon-name-part> <tp:taxon-name-part taxon-name-part-type="species">abyssinica</tp:taxon-name-part></tp:taxon-name></italic> (plant derived from seed of the same fruit: <italic>N. Holstein 120</italic> and <italic>132</italic>) <bold>c</bold> Seeds of <italic><tp:taxon-name><tp:taxon-name-part taxon-name-part-type="genus">Coccinia</tp:taxon-name-part> <tp:taxon-name-part taxon-name-part-type="species">trilobata</tp:taxon-name-part></tp:taxon-name></italic> <bold>d</bold> Seeds of <italic><tp:taxon-name><tp:taxon-name-part taxon-name-part-type="genus">Coccinia</tp:taxon-name-part> <tp:taxon-name-part taxon-name-part-type="species">sessilifolia</tp:taxon-name-part></tp:taxon-name></italic> (harvested by maceration) <bold>e</bold> Seeds of <italic><tp:taxon-name><tp:taxon-name-part taxon-name-part-type="genus">Coccinia</tp:taxon-name-part> <tp:taxon-name-part taxon-name-part-type="species">sessilifolia</tp:taxon-name-part></tp:taxon-name></italic> (harvested by mechanical extraction; taken from <italic>N. Holstein 119</italic>) <bold>f</bold> Seeds of <italic><tp:taxon-name><tp:taxon-name-part taxon-name-part-type="genus">Coccinia</tp:taxon-name-part> <tp:taxon-name-part taxon-name-part-type="species">grandis</tp:taxon-name-part></tp:taxon-name></italic> (harvested by mechanical extraction).</p></caption><graphic xmlns:xlink="http://www.w3.org/1999/xlink" xlink:href="phytokeys-054-001-g014.jpg" position="float" orientation="portrait" xlink:type="simple" id="oo_48748.jpg"/></fig></tp:treatment-sec><ref-list><ref id="B82"><mixed-citation xmlns:xlink="http://www.w3.org/1999/xlink" xlink:type="simple"><person-group><name name-style="western"><surname>Gillett</surname><given-names>JB</given-names></name></person-group> (<year>1972</year>) <article-title>W. G. Schimper’s botanical collecting localities in Ethiopia.</article-title> <source>Kew Bulletin</source> <volume>27</volume>: <fpage>115</fpage>–<lpage>128</lpage>. doi: <ext-link ext-link-type="doi" xlink:href="10.2307/4117875" xlink:type="simple">10.2307/4117875</ext-link> </mixed-citation></ref><ref id="B209"><mixed-citation xmlns:xlink="http://www.w3.org/1999/xlink" xlink:type="simple"><person-group><name name-style="western"><surname>Siebert</surname><given-names>F</given-names></name><name name-style="western"><surname>Eckhardt</surname><given-names>HC</given-names></name><name name-style="western"><surname>Siebert</surname><given-names>SJ</given-names></name></person-group> (<year>2010</year>) <article-title>The vegetation and floristics of the Letaba exclosures, Kruger National Park, South Africa.</article-title> <source>Koedoe</source> <volume>52</volume>: article <elocation-id>777</elocation-id>. doi: <ext-link ext-link-type="doi" xlink:href="10.4102/koedoe.v52i1.777" xlink:type="simple">10.4102/koedoe.v52i1.777</ext-link> </mixed-citation></ref><ref id="B112"><mixed-citation xmlns:xlink="http://www.w3.org/1999/xlink" xlink:type="simple"><person-group><name name-style="western"><surname>Johns</surname><given-names>T</given-names></name><name name-style="western"><surname>Kokwaro</surname><given-names>JO</given-names></name></person-group> (<year>1991</year>) <article-title>Food plants of the Luo of Siaya District, Kenya.</article-title> <source>Economic Botany</source> <volume>45</volume>: <fpage>103</fpage>–<lpage>113</lpage>. doi: <ext-link ext-link-type="doi" xlink:href="10.1007/BF02860055" xlink:type="simple">10.1007/BF02860055</ext-link> </mixed-citation></ref><ref id="B54"><mixed-citation xmlns:xlink="http://www.w3.org/1999/xlink" xlink:type="simple"><person-group><name name-style="western"><surname>de Boer</surname><given-names>HJ</given-names></name><name name-style="western"><surname>Kool</surname><given-names>A</given-names></name><name name-style="western"><surname>Broberg</surname><given-names>A</given-names></name><name name-style="western"><surname>Mziray</surname><given-names>WR</given-names></name><name name-style="western"><surname>Hedberg</surname><given-names>I</given-names></name><name name-style="western"><surname>Levenfors</surname><given-names>JJ</given-names></name></person-group> (<year>2005</year>) <article-title>Anti-fungal and anti-bacterial activity of some herbal remedies from Tanzania.</article-title> <source>Journal of Ethnopharmacology</source> <volume>96</volume>: <fpage>461</fpage>–<lpage>469</lpage>. doi: <ext-link ext-link-type="doi" xlink:href="10.1016/j.jep.2004.09.035" xlink:type="simple">10.1016/j.jep.2004.09.035</ext-link> </mixed-citation></ref><ref id="B182"><mixed-citation xmlns:xlink="http://www.w3.org/1999/xlink" xlink:type="simple"><person-group><name name-style="western"><surname>Rehm</surname><given-names>S</given-names></name><name name-style="western"><surname>Enslin</surname><given-names>PR</given-names></name><name name-style="western"><surname>Meeuse</surname><given-names>ADJ</given-names></name><name name-style="western"><surname>Wessels</surname><given-names>JH</given-names></name></person-group> (<year>1957</year>) <article-title>Bitter principles of the <tp:taxon-name><tp:taxon-name-part taxon-name-part-type="family">Cucurbitaceae</tp:taxon-name-part></tp:taxon-name>. VII.—the distribution of bitter principles in this plant family.</article-title> <source>Journal of the Science of Food and Agriculture</source> <volume>8</volume>: <fpage>679</fpage>–<lpage>686</lpage>. doi: <ext-link ext-link-type="doi" xlink:href="10.1002/jsfa.2740081203" xlink:type="simple">10.1002/jsfa.2740081203</ext-link> </mixed-citation></ref><ref id="B84"><mixed-citation xmlns:xlink="http://www.w3.org/1999/xlink" xlink:type="simple"><person-group><name name-style="western"><surname>Gradé</surname><given-names>JT</given-names></name><name name-style="western"><surname>Tabuti</surname><given-names>JRS</given-names></name><name name-style="western"><surname>Van Damme</surname><given-names>P</given-names></name></person-group> (<year>2009</year>) <article-title>Ethnoveterinary knowledge in pastoral Karamoja, Uganda.</article-title> <source>Journal of Ethnopharmacology</source> <volume>122</volume>: <fpage>273</fpage>–<lpage>293</lpage>. doi: <ext-link ext-link-type="doi" xlink:href="10.1016/j.jep.2009.01.005" xlink:type="simple">10.1016/j.jep.2009.01.005</ext-link> </mixed-citation></ref><ref id="B200"><mixed-citation xmlns:xlink="http://www.w3.org/1999/xlink" xlink:type="simple"><person-group><name name-style="western"><surname>Schweinfurth</surname><given-names>GA</given-names></name></person-group> (<year>1893</year>) <article-title>Abyssinische Pflanzennamen.</article-title> <source>Abhandlungen der königlichen Akademie der Wissenschaften zu Berlin</source>, <fpage>1</fpage>–<lpage>84</lpage>. </mixed-citation></ref><ref id="B92"><mixed-citation xmlns:xlink="http://www.w3.org/1999/xlink" xlink:type="simple"><person-group><name name-style="western"><surname>Holstein</surname><given-names>N</given-names></name><name name-style="western"><surname>Renner</surname><given-names>SS</given-names></name></person-group> (<year>2011b</year>) <article-title>A dated phylogeny and collection records reveal repeated biome shifts in the African genus Coccinia (<tp:taxon-name><tp:taxon-name-part taxon-name-part-type="family">Cucurbitaceae</tp:taxon-name-part></tp:taxon-name>).</article-title> <source>BMC Evolutionary Biology</source> <volume>11</volume>: <elocation-id>28</elocation-id>. doi: <ext-link ext-link-type="doi" xlink:href="10.1186/1471-2148-11-28" xlink:type="simple">10.1186/1471-2148-11-28</ext-link> </mixed-citation></ref><ref id="B141"><mixed-citation xmlns:xlink="http://www.w3.org/1999/xlink" xlink:type="simple"><person-group><name name-style="western"><surname>Meeuse</surname><given-names>ADJ</given-names></name></person-group> (<year>1962</year>) <article-title>The <tp:taxon-name><tp:taxon-name-part taxon-name-part-type="family">Cucurbitaceae</tp:taxon-name-part></tp:taxon-name> of Southern Africa.</article-title> <source>Bothalia</source> <volume>8</volume>: <fpage>1</fpage>–<lpage>111</lpage>. </mixed-citation></ref><ref id="B113"><mixed-citation xmlns:xlink="http://www.w3.org/1999/xlink" xlink:type="simple"><person-group><name name-style="western"><surname>Johnston</surname><given-names>AK</given-names></name></person-group> (<year>1861</year>) <source>The royal atlas of modern geography.</source> <publisher-name>William Blackwood &amp; Sons</publisher-name>, <publisher-loc>Edinburgh &amp; London, UK</publisher-loc>, <size units="page">96 pp</size>. </mixed-citation></ref><ref id="B199"><mixed-citation xmlns:xlink="http://www.w3.org/1999/xlink" xlink:type="simple"><person-group><name name-style="western"><surname>Schweinfurth</surname><given-names>GA</given-names></name></person-group> (<year>1867</year>) <source>Beitrag zur Flora Aethiopiens.</source> <publisher-name>Georg Reimer</publisher-name>, <publisher-loc>Berlin, Germany</publisher-loc>, <size units="page">311 pp</size>. </mixed-citation></ref></ref-list></tp:taxon-treatment>
