# Supplementary material for: Monograph of Coccinia (Cucurbitaceae)
Source: PhytoKeys. 2015 Aug 3;(54):1–166. doi: 10.3897/phytokeys.54.3285 (PMC4547038; doi:10.3897/phytokeys.54.3285)
Supplement: XML Treatment for Coccinia adoensis var. aurantiaca [file phytokeys.54.3285-treatment4.xml]

<!DOCTYPE tp:taxon-treatment
  PUBLIC "-//TaxonX//DTD Taxonomic Treatment Publishing DTD v0 20100105//EN" "tax-treatment-NSO.dtd">
<tp:taxon-treatment xmlns:tp="http://www.plazi.org/taxpub"><tp:treatment-meta><kwd-group><label>Taxon classification</label><kwd><named-content content-type="kingdom">Plantae</named-content></kwd><kwd><named-content content-type="order">Cucurbitales</named-content></kwd><kwd><named-content content-type="family">Cucurbitaceae</named-content></kwd></kwd-group><mixed-citation publication-type="journal"><person-group><name><surname>Holstein</surname><given-names>Norbert</given-names></name></person-group><article-title>Monograph of <italic><tp:taxon-name><tp:taxon-name-part taxon-name-part-type="genus">Coccinia</tp:taxon-name-part></tp:taxon-name></italic> (<tp:taxon-name><tp:taxon-name-part taxon-name-part-type="family">Cucurbitaceae</tp:taxon-name-part></tp:taxon-name>)</article-title><source>PhytoKeys</source><day>3</day><month>8</month><year>2015</year><volume>2015</volume><issue>54</issue><fpage>1</fpage><lpage>166</lpage><pub-id pub-id-type="doi">10.3897/phytokeys.54.3285</pub-id></mixed-citation></tp:treatment-meta><tp:nomenclature><label>2b.</label><tp:taxon-name>
                        <tp:taxon-name-part taxon-name-part-type="genus">Coccinia</tp:taxon-name-part>
                        <tp:taxon-name-part taxon-name-part-type="species">adoensis</tp:taxon-name-part>
                        <tp:taxon-name-part taxon-name-part-type="infraspecific-rank">var.</tp:taxon-name-part>
                        <tp:taxon-name-part taxon-name-part-type="variety">aurantiaca</tp:taxon-name-part>
                        <object-id xmlns:xlink="http://www.w3.org/1999/xlink" content-type="ipni" xlink:type="simple">urn:lsid:ipni.org:names:77148917-1</object-id>
                    </tp:taxon-name><tp:taxon-authority>(C.Jeffrey) Holstein</tp:taxon-authority><tp:taxon-status xmlns:xlink="http://www.w3.org/1999/xlink" xlink:type="simple">stat. nov.</tp:taxon-status><tp:nomenclature-citation-list><tp:nomenclature-citation><tp:taxon-name><tp:taxon-name-part taxon-name-part-type="genus">Coccinia</tp:taxon-name-part> <tp:taxon-name-part taxon-name-part-type="species">aurantiaca</tp:taxon-name-part></tp:taxon-name><comment> C.Jeffrey, Kew Bull. 17: 169. 1963.</comment></tp:nomenclature-citation><tp:nomenclature-citation><tp:taxon-name>
                        <tp:taxon-name-part taxon-name-part-type="genus">Coccinia</tp:taxon-name-part>
                        <tp:taxon-name-part taxon-name-part-type="species">adoensis</tp:taxon-name-part>
                        <tp:taxon-name-part taxon-name-part-type="infraspecific-rank">var.</tp:taxon-name-part>
                        <tp:taxon-name-part taxon-name-part-type="variety">aurantiaca</tp:taxon-name-part>
                        <object-id xmlns:xlink="http://www.w3.org/1999/xlink" content-type="ipni" xlink:type="simple">urn:lsid:ipni.org:names:77148917-1</object-id>
                    </tp:taxon-name><comment>Type: Tanzania. Dodoma: Kondoa District, Great North road, 15 miles S of Kondoa, 1310 m, fl, fr, 19 Jan 1962, <italic>R. Polhill &amp; S. Paulo 1221</italic> (Holotype: K! [K000313236, digital image: JPS, K], isotypes: B! [B 10 0154922, digital image: B, JPS], B! [B 10 0154923, digital image: B, JPS], BR! [BR0000008887252, digital image: BR, JPS], EA (2)!, PRE! [PRE0592951-1, digital image: JPS], PRE! [PRE0592951-2, digital image: JPS]).</comment></tp:nomenclature-citation><tp:nomenclature-citation><tp:taxon-name>
                        <tp:taxon-name-part taxon-name-part-type="genus">Coccinia</tp:taxon-name-part>
                        <tp:taxon-name-part taxon-name-part-type="species">adoensis</tp:taxon-name-part>
                        <tp:taxon-name-part taxon-name-part-type="infraspecific-rank">var.</tp:taxon-name-part>
                        <tp:taxon-name-part taxon-name-part-type="variety">aurantiaca</tp:taxon-name-part>
                        <object-id xmlns:xlink="http://www.w3.org/1999/xlink" content-type="ipni" xlink:type="simple">urn:lsid:ipni.org:names:77148917-1</object-id>
                    </tp:taxon-name><comment>Type: Tanzania. Dodoma: 1 ml. [1.6 km] S of Dodoma, Imagi hill, <italic>R. Polhill &amp; S. Paulo 1274</italic> (Paratypes: B! [B 10 0154921, digital image: B, JPS], BR!, EA!, K (3)!, P! p.p.,</comment></tp:nomenclature-citation><tp:nomenclature-citation><tp:taxon-name>
                        <tp:taxon-name-part taxon-name-part-type="genus">Coccinia</tp:taxon-name-part>
                        <tp:taxon-name-part taxon-name-part-type="species">adoensis</tp:taxon-name-part>
                        <tp:taxon-name-part taxon-name-part-type="infraspecific-rank">var.</tp:taxon-name-part>
                        <tp:taxon-name-part taxon-name-part-type="variety">aurantiaca</tp:taxon-name-part>
                        <object-id xmlns:xlink="http://www.w3.org/1999/xlink" content-type="ipni" xlink:type="simple">urn:lsid:ipni.org:names:77148917-1</object-id>
                    </tp:taxon-name><comment>PRE!, S! [S08-11841, digital image: S]).</comment></tp:nomenclature-citation><tp:nomenclature-citation><tp:taxon-name>
                        <tp:taxon-name-part taxon-name-part-type="genus">Coccinia</tp:taxon-name-part>
                        <tp:taxon-name-part taxon-name-part-type="species">adoensis</tp:taxon-name-part>
                        <tp:taxon-name-part taxon-name-part-type="infraspecific-rank">var.</tp:taxon-name-part>
                        <tp:taxon-name-part taxon-name-part-type="variety">aurantiaca</tp:taxon-name-part>
                        <object-id xmlns:xlink="http://www.w3.org/1999/xlink" content-type="ipni" xlink:type="simple">urn:lsid:ipni.org:names:77148917-1</object-id>
                    </tp:taxon-name><comment>Type: Tanzania. Mwanza: Mwanza, Ilemera, Butimba, <italic>R.E.S. Tanner 1902</italic> (Paratypes: BR!, EA!, K (2)!).</comment></tp:nomenclature-citation><tp:nomenclature-citation><tp:taxon-name>
                        <tp:taxon-name-part taxon-name-part-type="genus">Coccinia</tp:taxon-name-part>
                        <tp:taxon-name-part taxon-name-part-type="species">adoensis</tp:taxon-name-part>
                        <tp:taxon-name-part taxon-name-part-type="infraspecific-rank">var.</tp:taxon-name-part>
                        <tp:taxon-name-part taxon-name-part-type="variety">aurantiaca</tp:taxon-name-part>
                        <object-id xmlns:xlink="http://www.w3.org/1999/xlink" content-type="ipni" xlink:type="simple">urn:lsid:ipni.org:names:77148917-1</object-id>
                    </tp:taxon-name><comment>Type: Tanzania. Mwanza: Mbarika [chiefdom], Buzomo, <italic>R.E.S. Tanner 1068</italic> (Paratypes: BR!, COI (2)!, EA!, K!, NY!).</comment></tp:nomenclature-citation><tp:nomenclature-citation><tp:taxon-name>
                        <tp:taxon-name-part taxon-name-part-type="genus">Coccinia</tp:taxon-name-part>
                        <tp:taxon-name-part taxon-name-part-type="species">adoensis</tp:taxon-name-part>
                        <tp:taxon-name-part taxon-name-part-type="infraspecific-rank">var.</tp:taxon-name-part>
                        <tp:taxon-name-part taxon-name-part-type="variety">aurantiaca</tp:taxon-name-part>
                        <object-id xmlns:xlink="http://www.w3.org/1999/xlink" content-type="ipni" xlink:type="simple">urn:lsid:ipni.org:names:77148917-1</object-id>
                    </tp:taxon-name><comment>Type: Tanzania. Mwanza: Mwanza, <italic>R.E.S. Tanner 646</italic> (Paratype: K!).</comment></tp:nomenclature-citation><tp:nomenclature-citation><tp:taxon-name>
                        <tp:taxon-name-part taxon-name-part-type="genus">Coccinia</tp:taxon-name-part>
                        <tp:taxon-name-part taxon-name-part-type="species">adoensis</tp:taxon-name-part>
                        <tp:taxon-name-part taxon-name-part-type="infraspecific-rank">var.</tp:taxon-name-part>
                        <tp:taxon-name-part taxon-name-part-type="variety">aurantiaca</tp:taxon-name-part>
                        <object-id xmlns:xlink="http://www.w3.org/1999/xlink" content-type="ipni" xlink:type="simple">urn:lsid:ipni.org:names:77148917-1</object-id>
                    </tp:taxon-name><comment>Type: Tanzania. Shinyanga: near Shinyanga, <italic>R.D. Bax 57</italic> (Paratypes: K (2)!).</comment></tp:nomenclature-citation><tp:nomenclature-citation><tp:taxon-name>
                        <tp:taxon-name-part taxon-name-part-type="genus">Coccinia</tp:taxon-name-part>
                        <tp:taxon-name-part taxon-name-part-type="species">adoensis</tp:taxon-name-part>
                        <tp:taxon-name-part taxon-name-part-type="infraspecific-rank">var.</tp:taxon-name-part>
                        <tp:taxon-name-part taxon-name-part-type="variety">aurantiaca</tp:taxon-name-part>
                        <object-id xmlns:xlink="http://www.w3.org/1999/xlink" content-type="ipni" xlink:type="simple">urn:lsid:ipni.org:names:77148917-1</object-id>
                    </tp:taxon-name><comment>Type: Tanzania. Shinyanga: hills near Shinyanga, <italic>B.D. Burtt 2517</italic> (Paratype: K!).</comment></tp:nomenclature-citation><tp:nomenclature-citation><tp:taxon-name>
                        <tp:taxon-name-part taxon-name-part-type="genus">Coccinia</tp:taxon-name-part>
                        <tp:taxon-name-part taxon-name-part-type="species">adoensis</tp:taxon-name-part>
                        <tp:taxon-name-part taxon-name-part-type="infraspecific-rank">var.</tp:taxon-name-part>
                        <tp:taxon-name-part taxon-name-part-type="variety">aurantiaca</tp:taxon-name-part>
                        <object-id xmlns:xlink="http://www.w3.org/1999/xlink" content-type="ipni" xlink:type="simple">urn:lsid:ipni.org:names:77148917-1</object-id>
                    </tp:taxon-name><comment>Type: Tanzania. Shinyanga: Shinyanga, <italic>H. Koritschoner 1823</italic> (Paratypes: EA (2)!, K!).</comment></tp:nomenclature-citation></tp:nomenclature-citation-list></tp:nomenclature><tp:treatment-sec sec-type="Description"><title>Description.</title><p>Perennial climber. Stems up to 10 m, almost tomentose with short (&lt; 0.5 mm), stiff, whitish trichomes. Petiole 1.5–3.5 cm, indumentum similar to stems. Leaves 5.2–12.5 × 6.4–14.5 cm, cordate, shallowly to profoundly 3- or 5-lobate. Lobes triangulate, ovate, elliptical to obovate. Margin serrate to lobulate. Apex obtuse, rarely acute, with final tooth. Upper leaf surface white-pustulate sometimes more or less pubescent with short, whitish trichomes. Lower leaf surface usually densely covered with curved or short, straight trichomes on nerves. Probracts up to 1.5 mm, often caducous. Tendrils simple. Male flowers solitary or in racemes. Common peduncle 0.4–3 cm, pedicels in racemes up to 0.5 cm, pedicel of solitary flowers 1–2 cm, indumentum as on stem. Bracts up to 1.5 mm, persisting. Perianth tube densely covered with short (&lt; 0.5 mm) trichomes. Calyx lobes 1–3 mm, narrow triangular to dentate, spreading. Corolla 1.6–2.4 cm long, pale yellow-brown to orange, rarely? yellow, with green to orange venation, lobes 0.6–1 cm. Filament column, anther head, and pollen sacs more or less pale orange, rarely yellowish? (Fig. <!--PageBreak-->10b). Female flowers solitary, pedicel 1.2–4 cm, indumentum as on stems. Hypanthium densely covered with short (&lt; 0.5 mm) trichomes, calyx lobes, and corolla as in male flowers. Style shape not seen, green. Stigma shape not seen, yellow to orange. Ovary with short trichomes. Unripe fruits pale green with irregular lighter spots and <!--PageBreak-->dark green longitudinal lines. Fruits 5–9 × 1.5–3.5 cm, long ovoid, apex sometimes beaked, when ripe orange-red. Seeds 6–6.5 × 3.5–4 × 1.5–1.7 mm [L/W/H], slightly asymmetrically obovate, face flatly lenticular.</p></tp:treatment-sec><tp:treatment-sec sec-type="Phenology"><title>Phenology.</title><p>Flowering time: January, March, July, October, December.</p></tp:treatment-sec><tp:treatment-sec sec-type="Distribution"><title>Distribution.</title><p>Fig. <xref ref-type="fig" rid="F23">23</xref>. Tanzania (Dodoma, Iringa, Manyara, Morogoro, Mwanza, Shinyanga). Elevation 600–1200 m. Red sandy soil, red clay, granite. White clay. Gray sand. Brown sandy loam. Dry Miombo woodland, <italic><tp:taxon-name><tp:taxon-name-part taxon-name-part-type="genus">Acacia</tp:taxon-name-part> <tp:taxon-name-part taxon-name-part-type="species">tanganyikensis</tp:taxon-name-part></tp:taxon-name></italic>-<tp:taxon-name><tp:taxon-name-part taxon-name-part-type="genus">Acacia</tp:taxon-name-part> <tp:taxon-name-part taxon-name-part-type="species">tortilis</tp:taxon-name-part> <tp:taxon-name-part taxon-name-part-type="infraspecific-rank">subsp.</tp:taxon-name-part> <tp:taxon-name-part taxon-name-part-type="subspecies">spirocarpa</tp:taxon-name-part></tp:taxon-name>-<italic><tp:taxon-name><tp:taxon-name-part taxon-name-part-type="genus">Adansonia</tp:taxon-name-part> <tp:taxon-name-part taxon-name-part-type="species">digitata</tp:taxon-name-part></tp:taxon-name></italic>-<italic><tp:taxon-name><tp:taxon-name-part taxon-name-part-type="genus">Maerua</tp:taxon-name-part> <tp:taxon-name-part taxon-name-part-type="species">crassifolia</tp:taxon-name-part></tp:taxon-name></italic>-<italic><tp:taxon-name><tp:taxon-name-part taxon-name-part-type="genus">Balanites</tp:taxon-name-part> <tp:taxon-name-part taxon-name-part-type="species">aegyptiaca</tp:taxon-name-part></tp:taxon-name></italic> woodland, long grass savannas, dry (<italic><tp:taxon-name><tp:taxon-name-part taxon-name-part-type="genus">Commiphora</tp:taxon-name-part></tp:taxon-name></italic>-<italic><tp:taxon-name><tp:taxon-name-part taxon-name-part-type="genus">Acacia</tp:taxon-name-part></tp:taxon-name></italic>) bushland, thickets (e.g., <italic><tp:taxon-name><tp:taxon-name-part taxon-name-part-type="genus">Combretum</tp:taxon-name-part></tp:taxon-name></italic> thickets), among rocks on hills.</p><fig id="F23" position="float" orientation="portrait"><label>Figure 23.</label><caption><p>Distribution map of <tp:taxon-name><tp:taxon-name-part taxon-name-part-type="genus">Coccinia</tp:taxon-name-part> <tp:taxon-name-part taxon-name-part-type="species">adoensis</tp:taxon-name-part> <tp:taxon-name-part taxon-name-part-type="infraspecific-rank">var.</tp:taxon-name-part> <tp:taxon-name-part taxon-name-part-type="variety">aurantiaca</tp:taxon-name-part></tp:taxon-name> (pale yellow triangles; based on 18 collections), <tp:taxon-name><tp:taxon-name-part taxon-name-part-type="genus">Coccinia</tp:taxon-name-part> <tp:taxon-name-part taxon-name-part-type="species">adoensis</tp:taxon-name-part> <tp:taxon-name-part taxon-name-part-type="infraspecific-rank">var.</tp:taxon-name-part> <tp:taxon-name-part taxon-name-part-type="variety">jeffreyana</tp:taxon-name-part></tp:taxon-name> (pale yellow dots; based on 18 collections), <italic><tp:taxon-name><tp:taxon-name-part taxon-name-part-type="genus">Coccinia</tp:taxon-name-part> <tp:taxon-name-part taxon-name-part-type="species">pwaniensis</tp:taxon-name-part></tp:taxon-name></italic> (blue triangles; based on 11 collections, including a natural hybrid), and <italic><tp:taxon-name><tp:taxon-name-part taxon-name-part-type="genus">Coccinia</tp:taxon-name-part> <tp:taxon-name-part taxon-name-part-type="species">senensis</tp:taxon-name-part></tp:taxon-name></italic> (blue dots; based on 30 collections). For Tanzania the borders of the regions are given.</p></caption><graphic xmlns:xlink="http://www.w3.org/1999/xlink" xlink:href="phytokeys-054-001-g023.jpg" position="float" orientation="portrait" xlink:type="simple" id="oo_48757.jpg"/></fig></tp:treatment-sec><tp:treatment-sec sec-type="Use"><title>Use.</title><p>Leaves are boiled and eaten (<italic>J.L. Newman 62</italic>). Fruits edible when ripe and dry (<italic>E.S. Macha 600</italic>).</p></tp:treatment-sec><tp:treatment-sec sec-type="Vernacular names"><title>Vernacular names.</title><p>Sandawe language: koba (<italic>J.L. Newman 62</italic>).</p></tp:treatment-sec><tp:treatment-sec sec-type="Remarks"><title>Remarks.</title><p>The status of this taxon as species is unclear, therefore it is treated as a variety of the polymorphic <italic><tp:taxon-name><tp:taxon-name-part taxon-name-part-type="genus">Coccinia</tp:taxon-name-part> <tp:taxon-name-part taxon-name-part-type="species">adoensis</tp:taxon-name-part></tp:taxon-name></italic>. <tp:taxon-name><tp:taxon-name-part taxon-name-part-type="genus">Coccinia</tp:taxon-name-part> <tp:taxon-name-part taxon-name-part-type="species">adoensis</tp:taxon-name-part> <tp:taxon-name-part taxon-name-part-type="infraspecific-rank">var.</tp:taxon-name-part> <tp:taxon-name-part taxon-name-part-type="variety">aurantiaca</tp:taxon-name-part></tp:taxon-name> specimens as listed here are usually more densely covered with trichomes than <tp:taxon-name><tp:taxon-name-part taxon-name-part-type="genus">Coccinia</tp:taxon-name-part> <tp:taxon-name-part taxon-name-part-type="species">adoensis</tp:taxon-name-part> <tp:taxon-name-part taxon-name-part-type="infraspecific-rank">var.</tp:taxon-name-part> <tp:taxon-name-part taxon-name-part-type="variety">adoensis</tp:taxon-name-part></tp:taxon-name>. Jeffrey segregated this species from the polymorphic <italic><tp:taxon-name><tp:taxon-name-part taxon-name-part-type="genus">Coccinia</tp:taxon-name-part> <tp:taxon-name-part taxon-name-part-type="species">adoensis</tp:taxon-name-part></tp:taxon-name></italic> because of the non-beaked fruits and flat seeds with a hyaline girdle. The beak is a sterile part of the ovary with variable length, but it does not occur in all populations. Two of the paratypes (<italic>R. Polhill &amp; S. Paulo 1274</italic> (BR, P)), which match other <tp:taxon-name><tp:taxon-name-part taxon-name-part-type="genus">Coccinia</tp:taxon-name-part> <tp:taxon-name-part taxon-name-part-type="species">adoensis</tp:taxon-name-part> <tp:taxon-name-part taxon-name-part-type="infraspecific-rank">var.</tp:taxon-name-part> <tp:taxon-name-part taxon-name-part-type="variety">aurantiaca</tp:taxon-name-part></tp:taxon-name> collections vegetatively, have a slightly beaked fruit, although most other collections do not. The seeds are also hardly distinct from <italic><tp:taxon-name><tp:taxon-name-part taxon-name-part-type="genus">Coccinia</tp:taxon-name-part> <tp:taxon-name-part taxon-name-part-type="species">adoensis</tp:taxon-name-part></tp:taxon-name></italic>, perhaps somewhat larger. Seeds in <italic><tp:taxon-name><tp:taxon-name-part taxon-name-part-type="genus">Coccinia</tp:taxon-name-part></tp:taxon-name></italic> are enclosed in a hyaline aril. Jeffrey only observed the dry collapsed aril, which is not part of the seed, as a “hyaline girdle”. The orange color of the petals, even with purple venation also occurs in individuals of <tp:taxon-name><tp:taxon-name-part taxon-name-part-type="genus">Coccinia</tp:taxon-name-part> <tp:taxon-name-part taxon-name-part-type="species">adoensis</tp:taxon-name-part> <tp:taxon-name-part taxon-name-part-type="infraspecific-rank">var.</tp:taxon-name-part> <tp:taxon-name-part taxon-name-part-type="variety">adoensis</tp:taxon-name-part></tp:taxon-name> that have a less dense indumentum. The corolla is thus not a good distinguishing character either. However, this variety seems to occur in a drier part of the range of the overall <italic><tp:taxon-name><tp:taxon-name-part taxon-name-part-type="genus">Coccinia</tp:taxon-name-part> <tp:taxon-name-part taxon-name-part-type="species">adoensis</tp:taxon-name-part></tp:taxon-name></italic> distribution (<xref ref-type="bibr" rid="B92">Holstein and Renner 2011b</xref>).</p></tp:treatment-sec><tp:treatment-sec sec-type="Taxonomic remarks"><title>Taxonomic remarks.</title><p>The flowers in the <italic>R. Polhill &amp; S. Paulo 1274</italic> specimen in P do not belong to <italic><tp:taxon-name><tp:taxon-name-part taxon-name-part-type="genus">Coccinia</tp:taxon-name-part></tp:taxon-name></italic>. The calyx appears to be <italic><tp:taxon-name><tp:taxon-name-part taxon-name-part-type="genus">Momordica</tp:taxon-name-part> <tp:taxon-name-part taxon-name-part-type="species">foetida</tp:taxon-name-part></tp:taxon-name></italic> Schum. &amp; Thonn. The HEID specimen (HEID779579) of that collection is also mistaken, eventually a mix-up while mounting the specimen. It has a completely different indumentum and a narrow, almost cylindrical perianth tube.</p></tp:treatment-sec><tp:treatment-sec sec-type="Specimens examined"><title>Specimens examined.</title><p>(Selection, in total: 29) Tanzania. Dodoma: Dodoma–Kondoa road, c. 20 km S of Kondoa, <named-content xmlns:xlink="http://www.w3.org/1999/xlink" content-type="dwc:verbatimCoordinates" xlink:type="simple">05°16'31.5"S, 35°53'01.1"E</named-content>, <italic>N. Holstein et al. 85</italic> (DSM, M), and <italic>86</italic> (M). Iringa: Iringa Rural District, along road Iringa–Morogoro road and Lukosi River, at bottom of Kitonga Gorge, c. 6 km W of Mahenge village at milepost 253 km from Morogoro, <named-content xmlns:xlink="http://www.w3.org/1999/xlink" content-type="dwc:verbatimCoordinates" xlink:type="simple">7°38'S, 36°14'E</named-content>, [<named-content xmlns:xlink="http://www.w3.org/1999/xlink" content-type="dwc:verbatimCoordinates" xlink:type="simple">7°34'S, 36°19'E</named-content>], <italic>C.M. Taylor et al. 8485</italic> (K, MO); [Ruaha National Park], Msembi [near airfield], <italic>P.J. Greenway &amp; K. Kanuri 14811</italic> (EA (2), K, M). Manyara: Tarangire National Park, road Tarangire camp–Babati, 1 ml. from camp, <italic>H.M. Richards 24817</italic> (EA, K). Morogoro: Kilosa district, Elphon’s Pass, <named-content xmlns:xlink="http://www.w3.org/1999/xlink" content-type="dwc:verbatimCoordinates" xlink:type="simple">7°22'S, 36°42'E</named-content>, <italic>J.C. Lovett &amp; T.C.E. Congdon 2931</italic> (K, MO).</p><!--PageBreak--></tp:treatment-sec><ref-list><ref id="B92"><mixed-citation xmlns:xlink="http://www.w3.org/1999/xlink" xlink:type="simple"><person-group><name name-style="western"><surname>Holstein</surname><given-names>N</given-names></name><name name-style="western"><surname>Renner</surname><given-names>SS</given-names></name></person-group> (<year>2011b</year>) <article-title>A dated phylogeny and collection records reveal repeated biome shifts in the African genus Coccinia (<tp:taxon-name><tp:taxon-name-part taxon-name-part-type="family">Cucurbitaceae</tp:taxon-name-part></tp:taxon-name>).</article-title> <source>BMC Evolutionary Biology</source> <volume>11</volume>: <elocation-id>28</elocation-id>. doi: <ext-link ext-link-type="doi" xlink:href="10.1186/1471-2148-11-28" xlink:type="simple">10.1186/1471-2148-11-28</ext-link> </mixed-citation></ref></ref-list></tp:taxon-treatment>
