# Supplementary material for: Monograph of Coccinia (Cucurbitaceae)
Source: PhytoKeys. 2015 Aug 3;(54):1–166. doi: 10.3897/phytokeys.54.3285 (PMC4547038; doi:10.3897/phytokeys.54.3285)
Supplement: XML Treatment for Coccinia adoensis var. jeffreyana [file phytokeys.54.3285-treatment5.xml]

<!DOCTYPE tp:taxon-treatment
  PUBLIC "-//TaxonX//DTD Taxonomic Treatment Publishing DTD v0 20100105//EN" "tax-treatment-NSO.dtd">
<tp:taxon-treatment xmlns:tp="http://www.plazi.org/taxpub"><tp:treatment-meta><kwd-group><label>Taxon classification</label><kwd><named-content content-type="kingdom">Plantae</named-content></kwd><kwd><named-content content-type="order">Cucurbitales</named-content></kwd><kwd><named-content content-type="family">Cucurbitaceae</named-content></kwd></kwd-group><mixed-citation publication-type="journal"><person-group><name><surname>Holstein</surname><given-names>Norbert</given-names></name></person-group><article-title>Monograph of <italic><tp:taxon-name><tp:taxon-name-part taxon-name-part-type="genus">Coccinia</tp:taxon-name-part></tp:taxon-name></italic> (<tp:taxon-name><tp:taxon-name-part taxon-name-part-type="family">Cucurbitaceae</tp:taxon-name-part></tp:taxon-name>)</article-title><source>PhytoKeys</source><day>3</day><month>8</month><year>2015</year><volume>2015</volume><issue>54</issue><fpage>1</fpage><lpage>166</lpage><pub-id pub-id-type="doi">10.3897/phytokeys.54.3285</pub-id></mixed-citation></tp:treatment-meta><tp:nomenclature><label>2c.</label><tp:taxon-name>
                        <tp:taxon-name-part taxon-name-part-type="genus">Coccinia</tp:taxon-name-part>
                        <tp:taxon-name-part taxon-name-part-type="species">adoensis</tp:taxon-name-part>
                        <tp:taxon-name-part taxon-name-part-type="infraspecific-rank">var.</tp:taxon-name-part>
                        <tp:taxon-name-part taxon-name-part-type="variety">jeffreyana</tp:taxon-name-part>
                        <object-id xmlns:xlink="http://www.w3.org/1999/xlink" content-type="ipni" xlink:type="simple">urn:lsid:ipni.org:names:77148914-1</object-id>
                    </tp:taxon-name><tp:taxon-authority>Holstein</tp:taxon-authority><tp:taxon-status xmlns:xlink="http://www.w3.org/1999/xlink" xlink:type="simple">var. nov.</tp:taxon-status><tp:nomenclature-citation-list><tp:nomenclature-citation><tp:taxon-name>
                        <tp:taxon-name-part taxon-name-part-type="genus">Coccinia</tp:taxon-name-part>
                        <tp:taxon-name-part taxon-name-part-type="species">adoensis</tp:taxon-name-part>
                        <tp:taxon-name-part taxon-name-part-type="infraspecific-rank">var.</tp:taxon-name-part>
                        <tp:taxon-name-part taxon-name-part-type="variety">jeffreyana</tp:taxon-name-part>
                        <object-id xmlns:xlink="http://www.w3.org/1999/xlink" content-type="ipni" xlink:type="simple">urn:lsid:ipni.org:names:77148914-1</object-id>
                    </tp:taxon-name><comment>Type: Tanzania. Iringa, Mufindi District, Ngwazi, <named-content xmlns:xlink="http://www.w3.org/1999/xlink" content-type="dwc:verbatimCoordinates" xlink:type="simple">8°30'S, 35°15'E</named-content>, 1830 m, female, fl, fr, 25 Feb 1987, <italic>J.C. Lovett 1597</italic> (Holotype: MO!, isotype: EA!).</comment></tp:nomenclature-citation></tp:nomenclature-citation-list></tp:nomenclature><tp:treatment-sec sec-type="Diagnosis"><title>Diagnosis.</title><p>This variety has affinities with <italic><tp:taxon-name><tp:taxon-name-part taxon-name-part-type="genus">Coccinia</tp:taxon-name-part> <tp:taxon-name-part taxon-name-part-type="species">adoensis</tp:taxon-name-part></tp:taxon-name></italic> and <italic><tp:taxon-name><tp:taxon-name-part taxon-name-part-type="genus">Coccinia</tp:taxon-name-part> <tp:taxon-name-part taxon-name-part-type="species">senensis</tp:taxon-name-part></tp:taxon-name></italic>. The abaxial side of the petiole and the lower leaf surface bears simple trichomes with long cells, which appear crumpled or articulate when dry. Most of the trichomes, especially on the nodes, exceed 0.8 mm (–1.2 mm), whereas trichomes of <tp:taxon-name><tp:taxon-name-part taxon-name-part-type="genus">Coccinia</tp:taxon-name-part> <tp:taxon-name-part taxon-name-part-type="species">adoensis</tp:taxon-name-part> <tp:taxon-name-part taxon-name-part-type="infraspecific-rank">var.</tp:taxon-name-part> <tp:taxon-name-part taxon-name-part-type="variety">adoensis</tp:taxon-name-part></tp:taxon-name> and <tp:taxon-name><tp:taxon-name-part taxon-name-part-type="infraspecific-rank">var.</tp:taxon-name-part> <tp:taxon-name-part taxon-name-part-type="variety">aurantiaca</tp:taxon-name-part></tp:taxon-name> are shorter &lt; 0.5(–0.8) mm. The calyx lobe length often exceeds 2 mm (in contrast to other <italic><tp:taxon-name><tp:taxon-name-part taxon-name-part-type="genus">Coccinia</tp:taxon-name-part> <tp:taxon-name-part taxon-name-part-type="species">adoensis</tp:taxon-name-part></tp:taxon-name></italic> varieties), but the lobes are not subulate or narrowly acute as in <italic><tp:taxon-name><tp:taxon-name-part taxon-name-part-type="genus">Coccinia</tp:taxon-name-part> <tp:taxon-name-part taxon-name-part-type="species">senensis</tp:taxon-name-part></tp:taxon-name></italic> but rather linear or if narrowly triangulate, then not with a pointed tip.</p></tp:treatment-sec><tp:treatment-sec sec-type="Description"><title>Description.</title><p>Perennial creeper or climber. Stems up to 3 m, more or less densely covered with long (at least on the nodes &gt; 0.8 mm, Figs <xref ref-type="fig" rid="F3">3a</xref>, <xref ref-type="fig" rid="F5">5c</xref>) trichomes that appear articulate when dry. Petiole 0.25–3.5 cm, subsessile to distinctly petiolate, with long patent trichomes. Leaves 3.2–10.5 × 2.6–12 cm, shallowly to profoundly 3- or 5-lobate, lobes triangular, ovate to elliptical, margin dentate, slightly serrate, apex acute to obtuse with apical tip. Upper leaf surface glabrous or with few trichomes, hyaline to white pustulate. Lower leaf surface more or less densely covered with articulate trichomes, rarely almost glabrous with white pustules on veins. Probracts up to 3 mm. Tendrils simple. Male flowers in racemes, often accompanied by a single flower or one solitary flower. Common peduncle 5–5.5 cm, with short articulate trichomes. Pedicel of racemous flowers 5–9 mm, with short articulate trichomes. Bracts up to 1 mm, caducous. Pedicel of solitary flower 2.2–7.8 cm, with short articulate trichomes. Hypanthium with short trichomes. Calyx lobes 1–3.5 mm, narrowly triangular but not subulate, erect. Corolla 1.1–1.65 cm, yellow, orange, to dark crimson with darker veins outside, lobes 4–7 mm. Color of filament column pink, anther head orange-yellow to orange, color of pollen sacs not seen. Female flowers solitary. Pedicel 0.6–1.7 cm long, puberulous. Ovary with short to long, articulate trichomes. Fruit size c. 2–6 × c. 1 cm long, elliptical, often with sterile apical tip (“beaked”), glabrous, green with white spots when unripe, red when ripe. Seeds 4–5.5 × 3–3.5 × 1.5 mm (L/W/H), symmetrically obovate, face lenticular (Fig. <xref ref-type="fig" rid="F14">14a</xref>).</p></tp:treatment-sec><tp:treatment-sec sec-type="Phenology"><title>Phenology.</title><p>Flowering time: January–March, November, December.</p></tp:treatment-sec><tp:treatment-sec sec-type="Distribution"><title>Distribution.</title><p>Fig. <xref ref-type="fig" rid="F23">23</xref>. Malawi (Northern Region, Southern Region), Tanzania (Dodoma?, Iringa, Mbeya, Morogoro?, Singida), Kenya (southern Rift Valley Province). 1300–2600 m. Soil preferences unknown. With <italic><tp:taxon-name><tp:taxon-name-part taxon-name-part-type="genus">Dodonea</tp:taxon-name-part> <tp:taxon-name-part taxon-name-part-type="species">viscosa</tp:taxon-name-part></tp:taxon-name></italic>; under pines; in <italic><tp:taxon-name><tp:taxon-name-part taxon-name-part-type="genus">Eucalyptus</tp:taxon-name-part></tp:taxon-name></italic> plantation, highland grassland, in open woodland with <italic><tp:taxon-name><tp:taxon-name-part taxon-name-part-type="genus">Combretum</tp:taxon-name-part></tp:taxon-name></italic> sp., <italic><tp:taxon-name><tp:taxon-name-part taxon-name-part-type="genus">Grewia</tp:taxon-name-part></tp:taxon-name></italic> sp., <italic><tp:taxon-name><tp:taxon-name-part taxon-name-part-type="genus">Strophanthus</tp:taxon-name-part> <tp:taxon-name-part taxon-name-part-type="species">emenii</tp:taxon-name-part></tp:taxon-name></italic>, <italic><tp:taxon-name><tp:taxon-name-part taxon-name-part-type="genus">Acacia</tp:taxon-name-part> <tp:taxon-name-part taxon-name-part-type="species">tortilis</tp:taxon-name-part></tp:taxon-name></italic>, <italic><tp:taxon-name><tp:taxon-name-part taxon-name-part-type="genus">Tapiphyllum</tp:taxon-name-part> <tp:taxon-name-part taxon-name-part-type="species">obtusifolium</tp:taxon-name-part></tp:taxon-name></italic>, <italic><tp:taxon-name><tp:taxon-name-part taxon-name-part-type="genus">Burttia</tp:taxon-name-part></tp:taxon-name></italic> sp., <italic><tp:taxon-name><tp:taxon-name-part taxon-name-part-type="genus">Cassia</tp:taxon-name-part></tp:taxon-name></italic> sp.</p></tp:treatment-sec><tp:treatment-sec sec-type="Etymology"><title>Etymology.</title><p>The epithet was chosen to honor Charles Jeffrey, who worked extensively on the <tp:taxon-name><tp:taxon-name-part taxon-name-part-type="family">Cucurbitaceae</tp:taxon-name-part></tp:taxon-name> and the flora of East Africa.</p></tp:treatment-sec><tp:treatment-sec sec-type="Use"><title>Use.</title><p>Unripe and ripe fruits are reported to be edible (<italic>C.J. Kayombo 296</italic>, <italic>P. Kuchar 22631</italic>), roots taken to make stomach medicine (<italic>P. Kuchar 22631</italic>).</p><!--PageBreak--></tp:treatment-sec><tp:treatment-sec sec-type="Vernacular names"><title>Vernacular names.</title><p>Kihehe: mtumbulansoka (<italic>W. Carmichael 171</italic>); Kinyaturu: mukunguhi (<italic>P. Kuchar 22631</italic>).</p></tp:treatment-sec><tp:treatment-sec sec-type="Remarks"><title>Remarks.</title><p>Morphologically, this variety closely matches <italic><tp:taxon-name><tp:taxon-name-part taxon-name-part-type="genus">Coccinia</tp:taxon-name-part> <tp:taxon-name-part taxon-name-part-type="species">senensis</tp:taxon-name-part></tp:taxon-name></italic> (with rather short petiolate to subsessile leaves, and a <italic><tp:taxon-name><tp:taxon-name-part taxon-name-part-type="genus">Coccinia</tp:taxon-name-part> <tp:taxon-name-part taxon-name-part-type="species">senensis</tp:taxon-name-part></tp:taxon-name></italic>-like indumentum), but it has the calyx lobes rather of <tp:taxon-name><tp:taxon-name-part taxon-name-part-type="genus">Coccinia</tp:taxon-name-part> <tp:taxon-name-part taxon-name-part-type="species">adoensis</tp:taxon-name-part> <tp:taxon-name-part taxon-name-part-type="infraspecific-rank">var.</tp:taxon-name-part> <tp:taxon-name-part taxon-name-part-type="variety">adoensis</tp:taxon-name-part></tp:taxon-name>, with the lobe length being intermediate between <italic><tp:taxon-name><tp:taxon-name-part taxon-name-part-type="genus">Coccinia</tp:taxon-name-part> <tp:taxon-name-part taxon-name-part-type="species">senensis</tp:taxon-name-part></tp:taxon-name></italic> and <tp:taxon-name><tp:taxon-name-part taxon-name-part-type="genus">Coccinia</tp:taxon-name-part> <tp:taxon-name-part taxon-name-part-type="species">adoensis</tp:taxon-name-part> <tp:taxon-name-part taxon-name-part-type="infraspecific-rank">var.</tp:taxon-name-part> <tp:taxon-name-part taxon-name-part-type="variety">adoensis</tp:taxon-name-part></tp:taxon-name>. The sequenced specimens do not cluster with most other <italic><tp:taxon-name><tp:taxon-name-part taxon-name-part-type="genus">Coccinia</tp:taxon-name-part> <tp:taxon-name-part taxon-name-part-type="species">adoensis</tp:taxon-name-part></tp:taxon-name></italic> haplotypes from East Africa or southern Africa, and lack the typical deletion of <italic><tp:taxon-name><tp:taxon-name-part taxon-name-part-type="genus">Coccinia</tp:taxon-name-part> <tp:taxon-name-part taxon-name-part-type="species">senensis</tp:taxon-name-part></tp:taxon-name></italic> in the <italic>trn</italic>S<sup>GCU</sup>–<italic>trn</italic>G<sup>UCC</sup> intergenic spacer (<xref ref-type="bibr" rid="B92">Holstein and Renner 2011b</xref>). A <tp:taxon-name><tp:taxon-name-part taxon-name-part-type="genus">Coccinia</tp:taxon-name-part> <tp:taxon-name-part taxon-name-part-type="species">adoensis</tp:taxon-name-part> <tp:taxon-name-part taxon-name-part-type="infraspecific-rank">var.</tp:taxon-name-part> <tp:taxon-name-part taxon-name-part-type="variety">adoensis</tp:taxon-name-part></tp:taxon-name>-like collection (<italic>S.A. Robertson 1925</italic>) also clusters with this variety, but it lacks the long trichomes. Long trichomes also appear in populations of <italic><tp:taxon-name><tp:taxon-name-part taxon-name-part-type="genus">Coccinia</tp:taxon-name-part> <tp:taxon-name-part taxon-name-part-type="species">grandiflora</tp:taxon-name-part></tp:taxon-name></italic> or <italic><tp:taxon-name><tp:taxon-name-part taxon-name-part-type="genus">Coccinia</tp:taxon-name-part> <tp:taxon-name-part taxon-name-part-type="species">mackenii</tp:taxon-name-part></tp:taxon-name></italic> in higher altitudes or in areas with higher precipitation. The collections of this variety are distributed above 1300 m and thus receive higher amounts of rainfall, so the long trichomes could be an adaptation. On the other hand, very similar trichomes regularly occur in <italic><tp:taxon-name><tp:taxon-name-part taxon-name-part-type="genus">Coccinia</tp:taxon-name-part> <tp:taxon-name-part taxon-name-part-type="species">senensis</tp:taxon-name-part></tp:taxon-name></italic>, sometimes short though, but that species does not occur in such high altitudes. As the collections of this variety differ from the “typical” <italic><tp:taxon-name><tp:taxon-name-part taxon-name-part-type="genus">Coccinia</tp:taxon-name-part> <tp:taxon-name-part taxon-name-part-type="species">adoensis</tp:taxon-name-part></tp:taxon-name></italic>, but still belong to <italic><tp:taxon-name><tp:taxon-name-part taxon-name-part-type="genus">Coccinia</tp:taxon-name-part> <tp:taxon-name-part taxon-name-part-type="species">adoensis</tp:taxon-name-part></tp:taxon-name></italic>, they are treated as a new variety.</p><p>The collection <italic>R.E. Gereau &amp; C.J. Kayombo 3582</italic> (K, MO; <italic><tp:taxon-name><tp:taxon-name-part taxon-name-part-type="genus">Coccinia</tp:taxon-name-part> <tp:taxon-name-part taxon-name-part-type="species">adoensis</tp:taxon-name-part></tp:taxon-name></italic> 4 in Fig. <xref ref-type="fig" rid="F17">17</xref>) is morphologically inseparable from this variety, and the plastid haplotype clusters within East African <italic><tp:taxon-name><tp:taxon-name-part taxon-name-part-type="genus">Coccinia</tp:taxon-name-part> <tp:taxon-name-part taxon-name-part-type="species">adoensis</tp:taxon-name-part></tp:taxon-name></italic>. This collection has a normal-sized corolla, and therefore seems to be fertile, which supports the hypothesis that the <tp:taxon-name><tp:taxon-name-part taxon-name-part-type="infraspecific-rank">var.</tp:taxon-name-part> <tp:taxon-name-part taxon-name-part-type="variety">jeffreyana</tp:taxon-name-part></tp:taxon-name> is not reproductively isolated from <tp:taxon-name><tp:taxon-name-part taxon-name-part-type="infraspecific-rank">var.</tp:taxon-name-part> <tp:taxon-name-part taxon-name-part-type="variety">adoensis</tp:taxon-name-part></tp:taxon-name>. This is also why the present author refrains from designating it as a paratype, namely in order to avoid confusion about the genetic definition of this variety.</p><p>Phylogenetically, it is uncertain whether this variety retains an ancestral morphology of the common ancestor of <tp:taxon-name><tp:taxon-name-part taxon-name-part-type="genus">Coccinia</tp:taxon-name-part> <tp:taxon-name-part taxon-name-part-type="species">adoensis</tp:taxon-name-part> <tp:taxon-name-part taxon-name-part-type="infraspecific-rank">var.</tp:taxon-name-part> <tp:taxon-name-part taxon-name-part-type="variety">adoensis</tp:taxon-name-part></tp:taxon-name> and <italic><tp:taxon-name><tp:taxon-name-part taxon-name-part-type="genus">Coccinia</tp:taxon-name-part> <tp:taxon-name-part taxon-name-part-type="species">senensis</tp:taxon-name-part></tp:taxon-name></italic> or whether the longer trichomes are homoplastic due to an adaptive nature or this is a case of incomplete lineage sorting. Given the strong impact of aridification caused by the ice ages, the ancestor of <italic><tp:taxon-name><tp:taxon-name-part taxon-name-part-type="genus">Coccinia</tp:taxon-name-part> <tp:taxon-name-part taxon-name-part-type="species">adoensis</tp:taxon-name-part></tp:taxon-name></italic> and <italic><tp:taxon-name><tp:taxon-name-part taxon-name-part-type="genus">Coccinia</tp:taxon-name-part> <tp:taxon-name-part taxon-name-part-type="species">senensis</tp:taxon-name-part></tp:taxon-name></italic> presumably survived during an arid era in more humid coastal “forests” and woodlands of East Africa, where it evolved to <italic><tp:taxon-name><tp:taxon-name-part taxon-name-part-type="genus">Coccinia</tp:taxon-name-part> <tp:taxon-name-part taxon-name-part-type="species">senensis</tp:taxon-name-part></tp:taxon-name></italic> and <italic><tp:taxon-name><tp:taxon-name-part taxon-name-part-type="genus">Coccinia</tp:taxon-name-part> <tp:taxon-name-part taxon-name-part-type="species">pwaniensis</tp:taxon-name-part></tp:taxon-name></italic>. Other morphs evolved in woodlands rather in the inland, and are now pooled as <italic><tp:taxon-name><tp:taxon-name-part taxon-name-part-type="genus">Coccinia</tp:taxon-name-part> <tp:taxon-name-part taxon-name-part-type="species">adoensis</tp:taxon-name-part></tp:taxon-name></italic>. Interestingly, the distribution of <tp:taxon-name><tp:taxon-name-part taxon-name-part-type="genus">Coccinia</tp:taxon-name-part> <tp:taxon-name-part taxon-name-part-type="species">adoensis</tp:taxon-name-part> <tp:taxon-name-part taxon-name-part-type="infraspecific-rank">var.</tp:taxon-name-part> <tp:taxon-name-part taxon-name-part-type="variety">jeffreyana</tp:taxon-name-part></tp:taxon-name>, <italic><tp:taxon-name><tp:taxon-name-part taxon-name-part-type="genus">Coccinia</tp:taxon-name-part> <tp:taxon-name-part taxon-name-part-type="species">senensis</tp:taxon-name-part></tp:taxon-name></italic>, and the allied <italic><tp:taxon-name><tp:taxon-name-part taxon-name-part-type="genus">Coccinia</tp:taxon-name-part> <tp:taxon-name-part taxon-name-part-type="species">pwaniensis</tp:taxon-name-part></tp:taxon-name></italic> (shares the subulate calyx lobes with <italic><tp:taxon-name><tp:taxon-name-part taxon-name-part-type="genus">Coccinia</tp:taxon-name-part> <tp:taxon-name-part taxon-name-part-type="species">senensis</tp:taxon-name-part></tp:taxon-name></italic>) is very similar to that of the <tp:taxon-name><tp:taxon-name-part taxon-name-part-type="family">Apocynaceae</tp:taxon-name-part></tp:taxon-name> species <italic><tp:taxon-name><tp:taxon-name-part taxon-name-part-type="genus">Carvalhoa</tp:taxon-name-part> <tp:taxon-name-part taxon-name-part-type="species">campanulata</tp:taxon-name-part></tp:taxon-name></italic> K.Schum. (<xref ref-type="bibr" rid="B130">Leeuwenberg 1985</xref>), which suggests shared ecological preferences.</p><p>The collections from Singida occur in drier habitats than those from C and S Tanzania. Collections with an indumentum like <tp:taxon-name><tp:taxon-name-part taxon-name-part-type="genus">Coccinia</tp:taxon-name-part> <tp:taxon-name-part taxon-name-part-type="species">adoensis</tp:taxon-name-part> <tp:taxon-name-part taxon-name-part-type="infraspecific-rank">var.</tp:taxon-name-part> <tp:taxon-name-part taxon-name-part-type="variety">jeffreyana</tp:taxon-name-part></tp:taxon-name> also occur in NE D. R. Congo (<italic>A. Taton 128</italic>, <italic>G. Troupin 570</italic>), but it is uncertain whether these are also genetically linked to <tp:taxon-name><tp:taxon-name-part taxon-name-part-type="genus">Coccinia</tp:taxon-name-part> <tp:taxon-name-part taxon-name-part-type="species">adoensis</tp:taxon-name-part> <tp:taxon-name-part taxon-name-part-type="infraspecific-rank">var.</tp:taxon-name-part> <tp:taxon-name-part taxon-name-part-type="variety">jeffreyana</tp:taxon-name-part></tp:taxon-name>, so they are listed here under <tp:taxon-name><tp:taxon-name-part taxon-name-part-type="genus">Coccinia</tp:taxon-name-part> <tp:taxon-name-part taxon-name-part-type="species">adoensis</tp:taxon-name-part> <tp:taxon-name-part taxon-name-part-type="infraspecific-rank">var.</tp:taxon-name-part> <tp:taxon-name-part taxon-name-part-type="variety">adoensis</tp:taxon-name-part></tp:taxon-name>.</p></tp:treatment-sec><tp:treatment-sec sec-type="Specimens examined"><title>Specimens examined.</title><p>(selection, in total: 26) Kenya. Rift Valley Province: Namanga, cultivated in Munich Botanical Garden, <italic>N. Holstein 125</italic> (M) and <italic>130</italic> (M). Malawi. Northern Region: Mzimba Dist., 3 mi. W of Mzuzu at Katoto, <italic>J. Pawek 10404</italic> (MO, WAG [WAG0234128]). Tanzania. Iringa: Ludewa district. Livingstone Mountains, E slope of Msalaba Mountain, above stand of <italic><tp:taxon-name><tp:taxon-name-part taxon-name-part-type="genus">Acacia</tp:taxon-name-part> <tp:taxon-name-part taxon-name-part-type="species">abyssinica</tp:taxon-name-part></tp:taxon-name></italic> on foot trail <!--PageBreak-->from mission at Luana, <named-content xmlns:xlink="http://www.w3.org/1999/xlink" content-type="dwc:verbatimCoordinates" xlink:type="simple">09°59'S 34°36'E</named-content>, <italic>R.E. Gereau &amp; C.J. Kayombo 3535</italic> (DSM, EA, MO, NHT, PRE); Great North Road, Sao Hill, 61ml. S of Iringa, <italic>R. Polhill &amp; S. Paulo 1722</italic> (B, EA, P [P05621244], PRE). Mbeya: Nyassa Hochland, Station Kyimbila, <italic>A.F. Stolz 504</italic> (JE, M, U, W). Singida: 8½ km along road from Singida to Sepuka, <named-content xmlns:xlink="http://www.w3.org/1999/xlink" content-type="dwc:verbatimCoordinates" xlink:type="simple">04°46'35"S 034°40'00"E</named-content>, <italic>P. Kuchar 23919</italic> (MO, S [S08-12129]).</p></tp:treatment-sec><tp:treatment-sec><!--Section generated to contain objects referenced in tp:taxon-treatment.--><fig id="F3" position="float" orientation="portrait"><label>Figure 3.</label><caption><p>Trichomes on <italic><tp:taxon-name><tp:taxon-name-part taxon-name-part-type="genus">Coccinia</tp:taxon-name-part></tp:taxon-name></italic> species. <bold>a</bold> Node of <tp:taxon-name><tp:taxon-name-part taxon-name-part-type="genus">Coccinia</tp:taxon-name-part> <tp:taxon-name-part taxon-name-part-type="species">adoensis</tp:taxon-name-part> <tp:taxon-name-part taxon-name-part-type="infraspecific-rank">var.</tp:taxon-name-part> <tp:taxon-name-part taxon-name-part-type="variety">jeffreyana</tp:taxon-name-part></tp:taxon-name> (<italic>J.C. Lovett 1197</italic>). The black bar equals 1 mm. <bold>b</bold> Part of a leaf <tp:taxon-name><tp:taxon-name-part taxon-name-part-type="genus">Coccinia</tp:taxon-name-part> <tp:taxon-name-part taxon-name-part-type="species">adoensis</tp:taxon-name-part> <tp:taxon-name-part taxon-name-part-type="infraspecific-rank">var.</tp:taxon-name-part> <tp:taxon-name-part taxon-name-part-type="variety">jeffreyana</tp:taxon-name-part></tp:taxon-name> (<italic>A.F. Stolz 504</italic>). The white bar equals 1 mm. <bold>c</bold> Glandular trichome from <italic><tp:taxon-name><tp:taxon-name-part taxon-name-part-type="genus">Coccinia</tp:taxon-name-part> <tp:taxon-name-part taxon-name-part-type="species">grandis</tp:taxon-name-part></tp:taxon-name></italic>.</p></caption><graphic xmlns:xlink="http://www.w3.org/1999/xlink" xlink:href="phytokeys-054-001-g003.jpg" position="float" orientation="portrait" xlink:type="simple" id="oo_48737.jpg"/></fig><fig id="F5" position="float" orientation="portrait"><label>Figure 5.</label><caption><p><bold>a</bold> Cross-section of a petiole of <italic><tp:taxon-name><tp:taxon-name-part taxon-name-part-type="genus">Coccinia</tp:taxon-name-part> <tp:taxon-name-part taxon-name-part-type="species">grandiflora</tp:taxon-name-part></tp:taxon-name></italic>, stained with astra blue and safranin (3:2). The bicollateral vascular bundles are arranged in a U-shape <bold>b</bold> Trichome on the adaxial ridge of a cross-section of a petiole of <italic><tp:taxon-name><tp:taxon-name-part taxon-name-part-type="genus">Coccinia</tp:taxon-name-part> <tp:taxon-name-part taxon-name-part-type="species">grandiflora</tp:taxon-name-part></tp:taxon-name></italic>. Although not visible by naked-eye, the petiole is also covered with few-celled glandular trichomes <bold>c</bold> Young plant of <tp:taxon-name><tp:taxon-name-part taxon-name-part-type="genus">Coccinia</tp:taxon-name-part> <tp:taxon-name-part taxon-name-part-type="species">adoensis</tp:taxon-name-part> <tp:taxon-name-part taxon-name-part-type="infraspecific-rank">var.</tp:taxon-name-part> <tp:taxon-name-part taxon-name-part-type="variety">jeffreyana</tp:taxon-name-part></tp:taxon-name>. The trichomes are mainly occurring on the prominent veins. The adaxial side of the petiole bears smaller trichomes on the ridges, which fade into the leaf margin.</p></caption><graphic xmlns:xlink="http://www.w3.org/1999/xlink" xlink:href="phytokeys-054-001-g005.jpg" position="float" orientation="portrait" xlink:type="simple" id="oo_48739.jpg"/></fig><fig id="F14" position="float" orientation="portrait"><label>Figure 14.</label><caption><p>Seeds of <italic><tp:taxon-name><tp:taxon-name-part taxon-name-part-type="genus">Coccinia</tp:taxon-name-part></tp:taxon-name></italic>. The lack of fibers in e and f are preparation artifacts due to mechanical removal of the hyaline aril. Maceration (coarse crushing of the fruit and soaking of the mass in water for 2–3 weeks; R. Brüggemann – pers. comm.) retains the surface fibers. Length of white bars equals 1 mm. <bold>a</bold> Seeds of <tp:taxon-name><tp:taxon-name-part taxon-name-part-type="genus">Coccinia</tp:taxon-name-part> <tp:taxon-name-part taxon-name-part-type="species">adoensis</tp:taxon-name-part> <tp:taxon-name-part taxon-name-part-type="infraspecific-rank">var.</tp:taxon-name-part> <tp:taxon-name-part taxon-name-part-type="variety">jeffreyana</tp:taxon-name-part></tp:taxon-name> (plant derived from seed of the same fruit: <italic>N. Holstein 130</italic>). Note the lenticular face and symmetrical shape of the seed <bold>b</bold> seeds of <italic><tp:taxon-name><tp:taxon-name-part taxon-name-part-type="genus">Coccinia</tp:taxon-name-part> <tp:taxon-name-part taxon-name-part-type="species">abyssinica</tp:taxon-name-part></tp:taxon-name></italic> (plant derived from seed of the same fruit: <italic>N. Holstein 120</italic> and <italic>132</italic>) <bold>c</bold> Seeds of <italic><tp:taxon-name><tp:taxon-name-part taxon-name-part-type="genus">Coccinia</tp:taxon-name-part> <tp:taxon-name-part taxon-name-part-type="species">trilobata</tp:taxon-name-part></tp:taxon-name></italic> <bold>d</bold> Seeds of <italic><tp:taxon-name><tp:taxon-name-part taxon-name-part-type="genus">Coccinia</tp:taxon-name-part> <tp:taxon-name-part taxon-name-part-type="species">sessilifolia</tp:taxon-name-part></tp:taxon-name></italic> (harvested by maceration) <bold>e</bold> Seeds of <italic><tp:taxon-name><tp:taxon-name-part taxon-name-part-type="genus">Coccinia</tp:taxon-name-part> <tp:taxon-name-part taxon-name-part-type="species">sessilifolia</tp:taxon-name-part></tp:taxon-name></italic> (harvested by mechanical extraction; taken from <italic>N. Holstein 119</italic>) <bold>f</bold> Seeds of <italic><tp:taxon-name><tp:taxon-name-part taxon-name-part-type="genus">Coccinia</tp:taxon-name-part> <tp:taxon-name-part taxon-name-part-type="species">grandis</tp:taxon-name-part></tp:taxon-name></italic> (harvested by mechanical extraction).</p></caption><graphic xmlns:xlink="http://www.w3.org/1999/xlink" xlink:href="phytokeys-054-001-g014.jpg" position="float" orientation="portrait" xlink:type="simple" id="oo_48748.jpg"/></fig><fig id="F23" position="float" orientation="portrait"><label>Figure 23.</label><caption><p>Distribution map of <tp:taxon-name><tp:taxon-name-part taxon-name-part-type="genus">Coccinia</tp:taxon-name-part> <tp:taxon-name-part taxon-name-part-type="species">adoensis</tp:taxon-name-part> <tp:taxon-name-part taxon-name-part-type="infraspecific-rank">var.</tp:taxon-name-part> <tp:taxon-name-part taxon-name-part-type="variety">aurantiaca</tp:taxon-name-part></tp:taxon-name> (pale yellow triangles; based on 18 collections), <tp:taxon-name><tp:taxon-name-part taxon-name-part-type="genus">Coccinia</tp:taxon-name-part> <tp:taxon-name-part taxon-name-part-type="species">adoensis</tp:taxon-name-part> <tp:taxon-name-part taxon-name-part-type="infraspecific-rank">var.</tp:taxon-name-part> <tp:taxon-name-part taxon-name-part-type="variety">jeffreyana</tp:taxon-name-part></tp:taxon-name> (pale yellow dots; based on 18 collections), <italic><tp:taxon-name><tp:taxon-name-part taxon-name-part-type="genus">Coccinia</tp:taxon-name-part> <tp:taxon-name-part taxon-name-part-type="species">pwaniensis</tp:taxon-name-part></tp:taxon-name></italic> (blue triangles; based on 11 collections, including a natural hybrid), and <italic><tp:taxon-name><tp:taxon-name-part taxon-name-part-type="genus">Coccinia</tp:taxon-name-part> <tp:taxon-name-part taxon-name-part-type="species">senensis</tp:taxon-name-part></tp:taxon-name></italic> (blue dots; based on 30 collections). For Tanzania the borders of the regions are given.</p></caption><graphic xmlns:xlink="http://www.w3.org/1999/xlink" xlink:href="phytokeys-054-001-g023.jpg" position="float" orientation="portrait" xlink:type="simple" id="oo_48757.jpg"/></fig><fig id="F17" position="float" orientation="portrait"><label>Figure 17.</label><caption><p>Phylogenetic relationships in <italic><tp:taxon-name><tp:taxon-name-part taxon-name-part-type="genus">Coccinia</tp:taxon-name-part></tp:taxon-name></italic> based on five plastid DNA loci (<italic>mat</italic>K, <italic>ndh</italic>F–<italic>rpl</italic>32 intergenic spacer (IS), <italic>rpl</italic>20–<italic>rps</italic>12 IS, <italic>trn</italic>L intron, <italic>trn</italic>L–<italic>trn</italic>F IS, <italic>trn</italic>S–<italic>trn</italic>G IS) obtained for 75 accessions from 24 species. Shown is the topology of the 50% majority rule consensus tree obtained from Bayesian analysis including simple gap coding for ingroup InDels. Numbers above the branches are posterior probability values ≥ 0.98 with values “with InDel coding” first, followed by “without InDel coding.” Numbers below the branches are bootstrap support values from ML analysis. Topologies from the different analyses were not contradictive, although some clades were not resolved without gap coding. Roman numbers indicate clades as discussed in the text: I = <italic><tp:taxon-name><tp:taxon-name-part taxon-name-part-type="genus">Coccinia</tp:taxon-name-part> <tp:taxon-name-part taxon-name-part-type="species">adoensis</tp:taxon-name-part></tp:taxon-name></italic> clade, II = <italic><tp:taxon-name><tp:taxon-name-part taxon-name-part-type="genus">Coccinia</tp:taxon-name-part> <tp:taxon-name-part taxon-name-part-type="species">quinqueloba</tp:taxon-name-part></tp:taxon-name></italic> group, III = <italic><tp:taxon-name><tp:taxon-name-part taxon-name-part-type="genus">Coccinia</tp:taxon-name-part> <tp:taxon-name-part taxon-name-part-type="species">barteri</tp:taxon-name-part></tp:taxon-name></italic> clade, and IV = <italic><tp:taxon-name><tp:taxon-name-part taxon-name-part-type="genus">Coccinia</tp:taxon-name-part> <tp:taxon-name-part taxon-name-part-type="species">rehmannii</tp:taxon-name-part></tp:taxon-name></italic> clade.</p></caption><graphic xmlns:xlink="http://www.w3.org/1999/xlink" xlink:href="phytokeys-054-001-g017.jpg" position="float" orientation="portrait" xlink:type="simple" id="oo_48751.jpg"/></fig></tp:treatment-sec><ref-list><ref id="B92"><mixed-citation xmlns:xlink="http://www.w3.org/1999/xlink" xlink:type="simple"><person-group><name name-style="western"><surname>Holstein</surname><given-names>N</given-names></name><name name-style="western"><surname>Renner</surname><given-names>SS</given-names></name></person-group> (<year>2011b</year>) <article-title>A dated phylogeny and collection records reveal repeated biome shifts in the African genus Coccinia (<tp:taxon-name><tp:taxon-name-part taxon-name-part-type="family">Cucurbitaceae</tp:taxon-name-part></tp:taxon-name>).</article-title> <source>BMC Evolutionary Biology</source> <volume>11</volume>: <elocation-id>28</elocation-id>. doi: <ext-link ext-link-type="doi" xlink:href="10.1186/1471-2148-11-28" xlink:type="simple">10.1186/1471-2148-11-28</ext-link> </mixed-citation></ref><ref id="B130"><mixed-citation xmlns:xlink="http://www.w3.org/1999/xlink" xlink:type="simple"><person-group><name name-style="western"><surname>Leeuwenberg</surname><given-names>AJM</given-names></name></person-group> (<year>1985</year>) <article-title>A revision of <italic><tp:taxon-name><tp:taxon-name-part taxon-name-part-type="genus">Carvalhoa</tp:taxon-name-part></tp:taxon-name></italic> K. Schum.</article-title> <source>Wageningen Agricultural University Papers</source> <volume>85</volume>: <fpage>48</fpage>–<lpage>55</lpage>. </mixed-citation></ref></ref-list></tp:taxon-treatment>
