# Supplementary material for: Monograph of Coccinia (Cucurbitaceae)
Source: PhytoKeys. 2015 Aug 3;(54):1–166. doi: 10.3897/phytokeys.54.3285 (PMC4547038; doi:10.3897/phytokeys.54.3285)
Supplement: XML Treatment for Coccinia barteri [file phytokeys.54.3285-treatment6.xml]

<!DOCTYPE tp:taxon-treatment
  PUBLIC "-//TaxonX//DTD Taxonomic Treatment Publishing DTD v0 20100105//EN" "tax-treatment-NSO.dtd">
<tp:taxon-treatment xmlns:tp="http://www.plazi.org/taxpub"><tp:treatment-meta><kwd-group><label>Taxon classification</label><kwd><named-content content-type="kingdom">Plantae</named-content></kwd><kwd><named-content content-type="order">Cucurbitales</named-content></kwd><kwd><named-content content-type="family">Cucurbitaceae</named-content></kwd></kwd-group><mixed-citation publication-type="journal"><person-group><name><surname>Holstein</surname><given-names>Norbert</given-names></name></person-group><article-title>Monograph of <italic><tp:taxon-name><tp:taxon-name-part taxon-name-part-type="genus">Coccinia</tp:taxon-name-part></tp:taxon-name></italic> (<tp:taxon-name><tp:taxon-name-part taxon-name-part-type="family">Cucurbitaceae</tp:taxon-name-part></tp:taxon-name>)</article-title><source>PhytoKeys</source><day>3</day><month>8</month><year>2015</year><volume>2015</volume><issue>54</issue><fpage>1</fpage><lpage>166</lpage><pub-id pub-id-type="doi">10.3897/phytokeys.54.3285</pub-id></mixed-citation></tp:treatment-meta><tp:nomenclature><label>3.</label><tp:taxon-name>
                        <tp:taxon-name-part taxon-name-part-type="genus">Coccinia</tp:taxon-name-part>
                        <tp:taxon-name-part taxon-name-part-type="species">barteri</tp:taxon-name-part>
                    </tp:taxon-name><tp:taxon-authority>(Hook.f.) Keay, Kew Bull. 8: 82. 1953.</tp:taxon-authority><tp:nomenclature-citation-list><tp:nomenclature-citation><tp:taxon-name><tp:taxon-name-part taxon-name-part-type="genus">Staphylosyce</tp:taxon-name-part> <tp:taxon-name-part taxon-name-part-type="species">barteri</tp:taxon-name-part></tp:taxon-name><comment> Hook.f. in Oliv., Fl. trop. Afr. 2: 554. 1871. <italic><tp:taxon-name><tp:taxon-name-part taxon-name-part-type="genus">Physedra</tp:taxon-name-part> <tp:taxon-name-part taxon-name-part-type="species">barteri</tp:taxon-name-part></tp:taxon-name></italic> (Hook.f.) Cogn. in A.DC. &amp; C.DC., Monogr. Phan. 3: 525. 1881.</comment></tp:nomenclature-citation><tp:nomenclature-citation><tp:taxon-name>
                        <tp:taxon-name-part taxon-name-part-type="genus">Coccinia</tp:taxon-name-part>
                        <tp:taxon-name-part taxon-name-part-type="species">barteri</tp:taxon-name-part>
                    </tp:taxon-name><comment>Type: Nigeria. Nupe [Niger State]: exact locality not specified, male, fl, <italic>C. Barter 1525</italic> (Lectotype, designated by <xref ref-type="bibr" rid="B105">Jeffrey (1967</xref>: 60): K!, digital image! [K]).</comment></tp:nomenclature-citation><tp:nomenclature-citation><tp:taxon-name>
                        <tp:taxon-name-part taxon-name-part-type="genus">Coccinia</tp:taxon-name-part>
                        <tp:taxon-name-part taxon-name-part-type="species">barteri</tp:taxon-name-part>
                    </tp:taxon-name><comment>Type: Equatorial Guinea. [Fernando Po] Bioko Island, female, <italic>C. Barter no.</italic> ? (Syntype: K?), see Taxonomic remarks.</comment></tp:nomenclature-citation><tp:nomenclature-citation><tp:taxon-name><tp:taxon-name-part taxon-name-part-type="genus">Coccinia</tp:taxon-name-part> <tp:taxon-name-part taxon-name-part-type="species">macrocarpa</tp:taxon-name-part></tp:taxon-name><comment> Cogn., Bull. Jard. Bot. État Brux. 5: 113. 1915–1919. Pro parte [except <italic>E. Luja 125</italic>].</comment></tp:nomenclature-citation><tp:nomenclature-citation><tp:taxon-name>
                        <tp:taxon-name-part taxon-name-part-type="genus">Coccinia</tp:taxon-name-part>
                        <tp:taxon-name-part taxon-name-part-type="species">barteri</tp:taxon-name-part>
                    </tp:taxon-name><comment>Type: D. R. Congo. Sankuru river [tributary of Kasai river], no detailed location given, on farmland and in bushland, male, fl, Jul 1904, <italic>E. Luja 205</italic> (Lectotype, designated by <xref ref-type="bibr" rid="B105">Jeffrey (1967</xref>: 61): BR! [BR0000008888570, digital image: BR, JPS, photo: K!).</comment></tp:nomenclature-citation><tp:nomenclature-citation><tp:taxon-name>
                        <tp:taxon-name-part taxon-name-part-type="genus">Coccinia</tp:taxon-name-part>
                        <tp:taxon-name-part taxon-name-part-type="species">barteri</tp:taxon-name-part>
                    </tp:taxon-name><comment>Type: Sankuru river [tributary of Kasai river], no detailed location given, female, fr, Nov 1903, <italic>E. Luja 125</italic> (Syntype: BR! [BR0000008888228, digital image: BR, JPS]).</comment></tp:nomenclature-citation><tp:nomenclature-citation><tp:taxon-name><tp:taxon-name-part taxon-name-part-type="genus">Coccinia</tp:taxon-name-part> <tp:taxon-name-part taxon-name-part-type="species">subhastata</tp:taxon-name-part></tp:taxon-name><comment> Keraudren, Fl. Cam. 6: 131. 1967.</comment></tp:nomenclature-citation><tp:nomenclature-citation><tp:taxon-name>
                        <tp:taxon-name-part taxon-name-part-type="genus">Coccinia</tp:taxon-name-part>
                        <tp:taxon-name-part taxon-name-part-type="species">barteri</tp:taxon-name-part>
                    </tp:taxon-name><comment>Type: Cameroon. South Region: Bitye, male, fl, 1917, <italic>G.L. Bates 1469</italic> (Holotype: BM!).</comment></tp:nomenclature-citation></tp:nomenclature-citation-list></tp:nomenclature><tp:treatment-sec sec-type="Description"><title>Description.</title><p>Perennial climber. Stems up to 10 m, glabrous or puberulous. Petioles 1–3.5(–8.5) cm, glabrous to puberulous, adaxial side rarely with trichomes. Leaves 3.5–20 × 4–23 cm, cordate, subhastate, shallowly to deeply 3- or 5-lobate. Lobes triangulate, ovate to oblong. Margin entire with few to many teeth to serrate. Apex obtuse to acute, with apical tooth. Upper leaf surface glabrous with clear or white pustules, lower leaf surface glabrous to puberulous on main nerves, esp. towards base, with or without small dark glands. Probracts ovate to elliptical, up to 5 mm long or missing. Tendrils simple or bifid. Male flowers in few- to many-flowered racemes. Common peduncle up to 3–8 mm long, glabrous to puberulous. Pedicel &lt; 8 mm, indumentum like peduncle. Flowers without or with up to 1.5 mm long bracts. Perianth tube glabrous to puberulous. Calyx lobes 1–2.5 mm, subulate, lineal, rarely somewhat lanceolate, reflexed, spreading or erect and adpressed to corolla, sometimes seemingly fleshy. Corolla 1.1–2.4 cm, salmon, yellow to orange-yellow, lobes up to 3–10 mm. Filament column, anther head, and pollen sac color not seen. Female flowers in racemes, sometimes accompanied with a solitary flower or one solitary flower only. Peduncles and petioles in racemes like in males. Solitary female flowers with up to 1.5 cm long glabrous to puberulous pedicel. Ovary glabrous. Hypanthium glabrous to puberulous, calyx lobes and corolla as in males. Style not seen. Stigma <!--PageBreak-->shape not seen, more or less dark yellow. Fruit 1.5–2.5 × 1.5 cm, shortly elliptical to subglobose, unripe green with pale spots, ripe red. Seeds 5.5 × 2.5–3 × 1–1.5 mm (L/W/H), more or less symmetrically obovate, face flat to flatly lenticular.</p></tp:treatment-sec><tp:treatment-sec sec-type="Phenology"><title>Phenology.</title><p>Flowering time: January–June, August–November.</p></tp:treatment-sec><tp:treatment-sec sec-type="Distribution"><title>Distribution.</title><p>Fig. <xref ref-type="fig" rid="F24">24</xref>. Humid tropical West Africa, Angola (Cabinda, Cuanza Norte), Burundi?, C and S Cameroon, C and S Central African Republic, D. R. Congo, R. Congo, Equatorial Guinea, Gabon, Mozambique (Manica), S South Sudan?, Uganda (Western, Central), Rwanda?, W Tanzania, Zambia (Northern Province), Zimbabwe (Manicaland). Elevation from sea level to 1650 m. Soil preference not well known, on loam soil, on granite (<italic>J.B. Gillett 15298</italic>). (<italic><tp:taxon-name><tp:taxon-name-part taxon-name-part-type="genus">Newtonia</tp:taxon-name-part></tp:taxon-name></italic>) rainforest; forest margins; near open water with <italic><tp:taxon-name><tp:taxon-name-part taxon-name-part-type="genus">Pandanus</tp:taxon-name-part> <tp:taxon-name-part taxon-name-part-type="species">candelabrum</tp:taxon-name-part></tp:taxon-name></italic>, <italic><tp:taxon-name><tp:taxon-name-part taxon-name-part-type="genus">Oxystigma</tp:taxon-name-part> <tp:taxon-name-part taxon-name-part-type="species">mannii</tp:taxon-name-part></tp:taxon-name></italic>, and <italic><tp:taxon-name><tp:taxon-name-part taxon-name-part-type="genus">Raphia</tp:taxon-name-part> <tp:taxon-name-part taxon-name-part-type="species">vinifera</tp:taxon-name-part></tp:taxon-name></italic>; near river with <italic><tp:taxon-name><tp:taxon-name-part taxon-name-part-type="genus">Saba</tp:taxon-name-part> <tp:taxon-name-part taxon-name-part-type="species">comorensis</tp:taxon-name-part></tp:taxon-name></italic>; on border of gallery forest and <italic>Terminalia glaucescens</italic> woodland; in riverine bushes, on river islands with <italic><tp:taxon-name><tp:taxon-name-part taxon-name-part-type="genus">Alchornea</tp:taxon-name-part> <tp:taxon-name-part taxon-name-part-type="species">cordifolia</tp:taxon-name-part></tp:taxon-name></italic>; in fallows.</p><fig id="F24" position="float" orientation="portrait"><label>Figure 24.</label><caption><p>Distribution map of <italic><tp:taxon-name><tp:taxon-name-part taxon-name-part-type="genus">Coccinia</tp:taxon-name-part> <tp:taxon-name-part taxon-name-part-type="species">barteri</tp:taxon-name-part></tp:taxon-name></italic> (based on 99 collections).</p></caption><graphic xmlns:xlink="http://www.w3.org/1999/xlink" xlink:href="phytokeys-054-001-g024.jpg" position="float" orientation="portrait" xlink:type="simple" id="oo_48758.jpg"/></fig></tp:treatment-sec><tp:treatment-sec sec-type="Use"><title>Use.</title><p>The Turumbu people mash young leaves, mixed with white argil, and put the paste onto the heads of ill children (<italic>W. Kesler 1034</italic>).</p></tp:treatment-sec><tp:treatment-sec sec-type="Vernacular names"><title>Vernacular names.</title><p>Lissongo [Mbati]: makpo (<italic>C. Tisserant (Équipe) 2250</italic>); Twi: isamaŋ kyẽkyẽa (<italic>F.R. Irvine 2604</italic>); Turumbu: eliki e litoko (<italic>J. Louis 2253</italic>), ndombo di ilo (<italic>W. Kesler 1034</italic>)</p></tp:treatment-sec><tp:treatment-sec sec-type="Remarks"><title>Remarks.</title><p><italic><tp:taxon-name><tp:taxon-name-part taxon-name-part-type="genus">Coccinia</tp:taxon-name-part> <tp:taxon-name-part taxon-name-part-type="species">barteri</tp:taxon-name-part></tp:taxon-name></italic> is treated here in a wide sense as it contains several forms (see also <xref ref-type="bibr" rid="B92">Holstein and Renner 2011b</xref>). This is because data on these forms are scarce and do not unambiguously allow to refer to these as species. Therefore, the present author refrains from creating an intraspecific classification as a phylogeographic treatment and crossing experiments appear to be necessary to clarify this problematic taxon.</p><p>There are collections in Gabon that are of intermediate morphology between <italic><tp:taxon-name><tp:taxon-name-part taxon-name-part-type="genus">Coccinia</tp:taxon-name-part> <tp:taxon-name-part taxon-name-part-type="species">barteri</tp:taxon-name-part></tp:taxon-name></italic> and <italic><tp:taxon-name><tp:taxon-name-part taxon-name-part-type="genus">Coccinia</tp:taxon-name-part> <tp:taxon-name-part taxon-name-part-type="species">racemiflora</tp:taxon-name-part></tp:taxon-name></italic> (<italic>M.A. van Bergen 490</italic> (WAG) = <italic><tp:taxon-name><tp:taxon-name-part taxon-name-part-type="genus">Coccinia</tp:taxon-name-part> <tp:taxon-name-part taxon-name-part-type="species">barteri</tp:taxon-name-part></tp:taxon-name></italic> 6 in Fig. <xref ref-type="fig" rid="F17">17</xref>). <xref ref-type="bibr" rid="B92">Holstein and Renner (2011b)</xref> suggested that hybridization occurs between these species. Whether the hybrids are fertile or sterile is not known.</p></tp:treatment-sec><tp:treatment-sec sec-type="Taxonomic remarks"><title>Taxonomic remarks.</title><p><italic><tp:taxon-name><tp:taxon-name-part taxon-name-part-type="genus">Coccinia</tp:taxon-name-part> <tp:taxon-name-part taxon-name-part-type="species">barteri</tp:taxon-name-part></tp:taxon-name></italic> (Hook.f.) Keay is type species of the genus <italic><tp:taxon-name><tp:taxon-name-part taxon-name-part-type="genus">Staphylosyce</tp:taxon-name-part></tp:taxon-name></italic> Hook.f.</p><p>Joseph Dalton Hooker mentions collections from Fernando Po [Bioko Island] and Nupe in the protologue of <italic><tp:taxon-name><tp:taxon-name-part taxon-name-part-type="genus">Coccinia</tp:taxon-name-part> <tp:taxon-name-part taxon-name-part-type="species">barteri</tp:taxon-name-part></tp:taxon-name></italic>. He only gives the name of Barter, whose Nupe specimen is in K, but there are no <italic><tp:taxon-name><tp:taxon-name-part taxon-name-part-type="genus">Coccinia</tp:taxon-name-part></tp:taxon-name></italic> specimens by Barter from Fernando Po. However, there are two specimens collected by G. Mann (<italic>Mann N199</italic>! and <italic>N1166</italic>!) in Hooker’s herbarium (now in K). These were collected on that island, and they contain drawings that were most likely the basis for Hooker’s description of <italic><tp:taxon-name><tp:taxon-name-part taxon-name-part-type="genus">Staphylosyce</tp:taxon-name-part> <tp:taxon-name-part taxon-name-part-type="species">barteri</tp:taxon-name-part></tp:taxon-name></italic>. Possibly, Hooker mistakenly left out Mann’s name in the protologue, whose collections contain many type specimens (<xref ref-type="bibr" rid="B93">Hooker 1871</xref>).</p><p>Keay published in error <italic><tp:taxon-name><tp:taxon-name-part taxon-name-part-type="genus">Coccinea</tp:taxon-name-part> <tp:taxon-name-part taxon-name-part-type="species">barteri</tp:taxon-name-part></tp:taxon-name></italic> [<italic>sic</italic>] in his new combination, but accepted the species as belonging to <italic><tp:taxon-name><tp:taxon-name-part taxon-name-part-type="genus">Coccinia</tp:taxon-name-part></tp:taxon-name></italic> in Hutchinson and Dalziel’s Flora of Tropical Africa (1954).</p><p>The syntypes of <italic><tp:taxon-name><tp:taxon-name-part taxon-name-part-type="genus">Coccinia</tp:taxon-name-part> <tp:taxon-name-part taxon-name-part-type="species">macrocarpa</tp:taxon-name-part></tp:taxon-name></italic> certainly belong to different taxa. The present author concurs with Kéraudren, who placed the male specimen <italic>É. Luja 205</italic> into the polymorphic <italic><tp:taxon-name><tp:taxon-name-part taxon-name-part-type="genus">Coccinia</tp:taxon-name-part> <tp:taxon-name-part taxon-name-part-type="species">barteri</tp:taxon-name-part></tp:taxon-name></italic> (1967). However, the female plant <italic>É. Luja 125</italic> is clearly not part of <italic><tp:taxon-name><tp:taxon-name-part taxon-name-part-type="genus">Coccinia</tp:taxon-name-part></tp:taxon-name></italic>. <italic><tp:taxon-name><tp:taxon-name-part taxon-name-part-type="genus">Coccinia</tp:taxon-name-part></tp:taxon-name></italic> seeds are up to 7 mm long, at the base attenuate to trun<!--PageBreak-->cate and with a rounded apex. In contrast, the seeds of <italic>É. Luja 125</italic> are subquadratic as Jeffrey already pointed out on the type specimen. A placement in <italic><tp:taxon-name><tp:taxon-name-part taxon-name-part-type="genus">Momordica</tp:taxon-name-part></tp:taxon-name></italic> by Jeffrey (on the sheet) seems to be correct, whether this is <italic><tp:taxon-name><tp:taxon-name-part taxon-name-part-type="genus">Momordica</tp:taxon-name-part> <tp:taxon-name-part taxon-name-part-type="species">multiflora</tp:taxon-name-part></tp:taxon-name></italic> Hook.f. (1871) as identified by Jeffrey or <italic><tp:taxon-name><tp:taxon-name-part taxon-name-part-type="genus">Momordica</tp:taxon-name-part> <tp:taxon-name-part taxon-name-part-type="species">parvifolia</tp:taxon-name-part></tp:taxon-name></italic> Cogn. (1916) as identified by Kéraudren is beyond the present author's knowledge.</p><p><italic><tp:taxon-name><tp:taxon-name-part taxon-name-part-type="genus">Coccinia</tp:taxon-name-part> <tp:taxon-name-part taxon-name-part-type="species">subhastata</tp:taxon-name-part></tp:taxon-name></italic> was described under the assumption that <italic><tp:taxon-name><tp:taxon-name-part taxon-name-part-type="genus">Coccinia</tp:taxon-name-part> <tp:taxon-name-part taxon-name-part-type="species">barteri</tp:taxon-name-part></tp:taxon-name></italic> has long calyx lobes, as it can be seen in Flore du Cameroun (<xref ref-type="bibr" rid="B119">Kéraudren 1967</xref>). Monique Kéraudren in her research on western Central African <tp:taxon-name><tp:taxon-name-part taxon-name-part-type="family">Cucurbitaceae</tp:taxon-name-part></tp:taxon-name> (<xref ref-type="bibr" rid="B117">Kéraudren-Aymonin 1975a</xref>; <xref ref-type="bibr" rid="B119">Kéraudren 1967</xref>) treated <italic><tp:taxon-name><tp:taxon-name-part taxon-name-part-type="genus">Coccinia</tp:taxon-name-part></tp:taxon-name></italic>/<italic><tp:taxon-name><tp:taxon-name-part taxon-name-part-type="genus">Physedra</tp:taxon-name-part> <tp:taxon-name-part taxon-name-part-type="species">barteri</tp:taxon-name-part></tp:taxon-name></italic> and <italic><tp:taxon-name><tp:taxon-name-part taxon-name-part-type="genus">Physedra</tp:taxon-name-part> <tp:taxon-name-part taxon-name-part-type="species">heterophylla</tp:taxon-name-part></tp:taxon-name></italic> as synonymous. However, she confused the long subulate calyx lobes of <italic><tp:taxon-name><tp:taxon-name-part taxon-name-part-type="genus">Physedra</tp:taxon-name-part> <tp:taxon-name-part taxon-name-part-type="species">heterophylla</tp:taxon-name-part></tp:taxon-name></italic> as a character for <italic><tp:taxon-name><tp:taxon-name-part taxon-name-part-type="genus">Coccinia</tp:taxon-name-part> <tp:taxon-name-part taxon-name-part-type="species">barteri</tp:taxon-name-part></tp:taxon-name></italic>, describing a specimen with short calyx lobes and flowers in long racemes as a new species, <italic><tp:taxon-name><tp:taxon-name-part taxon-name-part-type="genus">Coccinia</tp:taxon-name-part> <tp:taxon-name-part taxon-name-part-type="species">subhastata</tp:taxon-name-part></tp:taxon-name></italic> Keraudren. She also described several differences of <italic><tp:taxon-name><tp:taxon-name-part taxon-name-part-type="genus">Coccinia</tp:taxon-name-part> <tp:taxon-name-part taxon-name-part-type="species">subhastata</tp:taxon-name-part></tp:taxon-name></italic> to <italic><tp:taxon-name><tp:taxon-name-part taxon-name-part-type="genus">Coccinia</tp:taxon-name-part> <tp:taxon-name-part taxon-name-part-type="species">barteri</tp:taxon-name-part></tp:taxon-name></italic>, which are not supported when carefully examined. <italic><tp:taxon-name><tp:taxon-name-part taxon-name-part-type="genus">Coccinia</tp:taxon-name-part> <tp:taxon-name-part taxon-name-part-type="species">subhastata</tp:taxon-name-part></tp:taxon-name></italic> should only have simple tendrils, but the holotype of <italic><tp:taxon-name><tp:taxon-name-part taxon-name-part-type="genus">Coccinia</tp:taxon-name-part> <tp:taxon-name-part taxon-name-part-type="species">subhastata</tp:taxon-name-part></tp:taxon-name></italic> also has a bifid tendril. Furthermore, the <italic><tp:taxon-name><tp:taxon-name-part taxon-name-part-type="genus">Coccinia</tp:taxon-name-part> <tp:taxon-name-part taxon-name-part-type="species">barteri</tp:taxon-name-part></tp:taxon-name></italic> lectotype <italic>C. Barter 1525</italic> has a subhastate leaf and simple tendrils. The description of <italic><tp:taxon-name><tp:taxon-name-part taxon-name-part-type="genus">Coccinia</tp:taxon-name-part> <tp:taxon-name-part taxon-name-part-type="species">subhastata</tp:taxon-name-part></tp:taxon-name></italic> thus is thus wrong and the species is a synonym of <italic><tp:taxon-name><tp:taxon-name-part taxon-name-part-type="genus">Coccinia</tp:taxon-name-part> <tp:taxon-name-part taxon-name-part-type="species">barteri</tp:taxon-name-part></tp:taxon-name></italic>, as it has been pointed out by <xref ref-type="bibr" rid="B90">Holstein and Renner (2010)</xref>. In addition to the confusion of <italic><tp:taxon-name><tp:taxon-name-part taxon-name-part-type="genus">Coccinia</tp:taxon-name-part> <tp:taxon-name-part taxon-name-part-type="species">heterophylla</tp:taxon-name-part></tp:taxon-name></italic> and <italic><tp:taxon-name><tp:taxon-name-part taxon-name-part-type="genus">Coccinia</tp:taxon-name-part> <tp:taxon-name-part taxon-name-part-type="species">barteri</tp:taxon-name-part></tp:taxon-name></italic>, Kéraudren separated the western Central African specimens with few-flowered racemes as <italic><tp:taxon-name><tp:taxon-name-part taxon-name-part-type="genus">Coccinia</tp:taxon-name-part> <tp:taxon-name-part taxon-name-part-type="species">keayana</tp:taxon-name-part></tp:taxon-name></italic> R.Fern. (<xref ref-type="bibr" rid="B119">Kéraudren <!--PageBreak-->1967</xref>). <italic><tp:taxon-name><tp:taxon-name-part taxon-name-part-type="genus">Coccinia</tp:taxon-name-part> <tp:taxon-name-part taxon-name-part-type="species">keayana</tp:taxon-name-part></tp:taxon-name></italic>, however, does in fact not occur in this region but only in West Africa, and her <italic><tp:taxon-name><tp:taxon-name-part taxon-name-part-type="genus">Coccinia</tp:taxon-name-part> <tp:taxon-name-part taxon-name-part-type="species">keayana</tp:taxon-name-part></tp:taxon-name></italic> specimens from Cameroon belong to the polymorphic <italic><tp:taxon-name><tp:taxon-name-part taxon-name-part-type="genus">Coccinia</tp:taxon-name-part> <tp:taxon-name-part taxon-name-part-type="species">barteri</tp:taxon-name-part></tp:taxon-name></italic>.</p></tp:treatment-sec><tp:treatment-sec sec-type="Specimens examined"><title>Specimens examined.</title><p>(Selection, in total: 153) Angola. Cuanza Norte: Cazengo municipality, near Agricultural Station Cazengo, <italic>J. Gossweiler 5492</italic> (COI, LISU), and <italic>5507</italic> (LISU). Benin. Atlantique: Allada commune, Dahounkpa (Niaouli), <named-content xmlns:xlink="http://www.w3.org/1999/xlink" content-type="dwc:verbatimCoordinates" xlink:type="simple">6°44'N, 2°07'E</named-content>, <italic>A. Akoègninou &amp; F. Bada 2992</italic> (WAG [WAG0314946]). Cameroon. South Region: Bipinde [Bipindi], <italic>G.A. Zenker 1657</italic> (E, G (4), HBG, P [P05621189], P [P05621192], W, Z). Central African Republic. Lobaye: Boukoko, <italic>C. Tisserant (Équipe) 2176</italic> (BM, P [P05620598], P [P05621175]). D. R. Congo. Katanga: [Haut Katanga district], 40 km on road from Lubumbashi to Sakanja, <italic>A. Schmitz 4465</italic> (EA (2), WAG [WAG0225507], WAG [WAG0225508]). Equatorial Guinea. Bioko Norte: Malabo–Punta Hermosa km 9, 32NMK8114, <italic>F.J. Fernández Casas 12077</italic> (BM, MA n.v., MO, WAG [WAG0069018]). Gabon. Haut-Ogooué: 21 km on road from Okonja to Akiéni, <named-content xmlns:xlink="http://www.w3.org/1999/xlink" content-type="dwc:verbatimCoordinates" xlink:type="simple">0°45.84'S, 13°47.01'E</named-content>, <italic>J.J. Wieringa et al. 6387</italic> (M, WAG [WAG0250956], WAG [WAG0250957], WAG [WAG0250958]). Ghana. Volta: Agumatsa Wildlife Sanctuary, at town Wli-Agorviefe, W of Park Guard HQ, <named-content xmlns:xlink="http://www.w3.org/1999/xlink" content-type="dwc:verbatimCoordinates" xlink:type="simple">7°06'46"N, 0°35'25"E</named-content>, <italic>H.H. Schmidt et al. 2192</italic> (K, MO). Guinea. Nzérékoré: [Beyla préfecture], Bola [Boola], Famondou [Famodougou], <named-content xmlns:xlink="http://www.w3.org/1999/xlink" content-type="dwc:verbatimCoordinates" xlink:type="simple">8.48068°N 8.70129°W</named-content>, <italic>E. Achigan-Dako 07 NIA 899</italic> (GAT (3)). Ivory Coast. Lagunes: Abidjan, Banco Forest Reserve, in marshy valley, near the entrance, <italic>J. de Koning 6144B</italic> (WAG [WAG0099439]). Nigeria. Rivers: Old GRA [Government reservation area], Port Harcourt, <italic>B.E. Okoli 150</italic> (IFE (cited and picture of plant in <xref ref-type="bibr" rid="B165">Okoli 1984</xref>)). R. Congo. Sangha: 36.89 km E-SE Bomassa, <named-content xmlns:xlink="http://www.w3.org/1999/xlink" content-type="dwc:verbatimCoordinates" xlink:type="simple">2°11.85'N, 16°31.10'E</named-content>, <italic>S.T. Ndolo Ebika 401</italic> (E [E00486113]). Sierra Leone. Kono: Tingi Mts, top of E ridge, <italic>J.K. Morton &amp; D. Gledhill SL1886</italic> (WAG [WAG0225480], WAG [WAG0225481]). Tanzania. Kigoma: Kigoma Rural District, Gombe Stream National Park, Mitumba Valley, research staff houses, <named-content xmlns:xlink="http://www.w3.org/1999/xlink" content-type="dwc:verbatimCoordinates" xlink:type="simple">4°39'11"S, 29°38'09"E</named-content>, <italic>G. Gobbo et al. 471</italic> (MO). Zimbabwe. Manicaland: Chirinda Forest, <italic>B. Goldsmith 39/62</italic> (COI, K, NY).</p></tp:treatment-sec><tp:treatment-sec><!--Section generated to contain objects referenced in tp:taxon-treatment.--><fig id="F17" position="float" orientation="portrait"><label>Figure 17.</label><caption><p>Phylogenetic relationships in <italic><tp:taxon-name><tp:taxon-name-part taxon-name-part-type="genus">Coccinia</tp:taxon-name-part></tp:taxon-name></italic> based on five plastid DNA loci (<italic>mat</italic>K, <italic>ndh</italic>F–<italic>rpl</italic>32 intergenic spacer (IS), <italic>rpl</italic>20–<italic>rps</italic>12 IS, <italic>trn</italic>L intron, <italic>trn</italic>L–<italic>trn</italic>F IS, <italic>trn</italic>S–<italic>trn</italic>G IS) obtained for 75 accessions from 24 species. Shown is the topology of the 50% majority rule consensus tree obtained from Bayesian analysis including simple gap coding for ingroup InDels. Numbers above the branches are posterior probability values ≥ 0.98 with values “with InDel coding” first, followed by “without InDel coding.” Numbers below the branches are bootstrap support values from ML analysis. Topologies from the different analyses were not contradictive, although some clades were not resolved without gap coding. Roman numbers indicate clades as discussed in the text: I = <italic><tp:taxon-name><tp:taxon-name-part taxon-name-part-type="genus">Coccinia</tp:taxon-name-part> <tp:taxon-name-part taxon-name-part-type="species">adoensis</tp:taxon-name-part></tp:taxon-name></italic> clade, II = <italic><tp:taxon-name><tp:taxon-name-part taxon-name-part-type="genus">Coccinia</tp:taxon-name-part> <tp:taxon-name-part taxon-name-part-type="species">quinqueloba</tp:taxon-name-part></tp:taxon-name></italic> group, III = <italic><tp:taxon-name><tp:taxon-name-part taxon-name-part-type="genus">Coccinia</tp:taxon-name-part> <tp:taxon-name-part taxon-name-part-type="species">barteri</tp:taxon-name-part></tp:taxon-name></italic> clade, and IV = <italic><tp:taxon-name><tp:taxon-name-part taxon-name-part-type="genus">Coccinia</tp:taxon-name-part> <tp:taxon-name-part taxon-name-part-type="species">rehmannii</tp:taxon-name-part></tp:taxon-name></italic> clade.</p></caption><graphic xmlns:xlink="http://www.w3.org/1999/xlink" xlink:href="phytokeys-054-001-g017.jpg" position="float" orientation="portrait" xlink:type="simple" id="oo_48751.jpg"/></fig></tp:treatment-sec><ref-list><ref id="B105"><mixed-citation xmlns:xlink="http://www.w3.org/1999/xlink" xlink:type="simple"><person-group><name name-style="western"><surname>Jeffrey</surname><given-names>C</given-names></name></person-group> (<year>1967</year>) <source><tp:taxon-name><tp:taxon-name-part taxon-name-part-type="family">Cucurbitaceae</tp:taxon-name-part></tp:taxon-name>. In: Milne-Redhead E, Polhill RM (Eds) Flora of Tropical East Africa.</source> <publisher-name>Crown Agents for Oversea Governments and Administrations</publisher-name>, <publisher-loc>London, UK</publisher-loc>, <size units="page">157 pp</size>. </mixed-citation></ref><ref id="B92"><mixed-citation xmlns:xlink="http://www.w3.org/1999/xlink" xlink:type="simple"><person-group><name name-style="western"><surname>Holstein</surname><given-names>N</given-names></name><name name-style="western"><surname>Renner</surname><given-names>SS</given-names></name></person-group> (<year>2011b</year>) <article-title>A dated phylogeny and collection records reveal repeated biome shifts in the African genus Coccinia (<tp:taxon-name><tp:taxon-name-part taxon-name-part-type="family">Cucurbitaceae</tp:taxon-name-part></tp:taxon-name>).</article-title> <source>BMC Evolutionary Biology</source> <volume>11</volume>: <elocation-id>28</elocation-id>. doi: <ext-link ext-link-type="doi" xlink:href="10.1186/1471-2148-11-28" xlink:type="simple">10.1186/1471-2148-11-28</ext-link> </mixed-citation></ref><ref id="B93"><mixed-citation xmlns:xlink="http://www.w3.org/1999/xlink" xlink:type="simple"><person-group><name name-style="western"><surname>Hooker</surname><given-names>JD</given-names></name></person-group> (<year>1871</year>) <article-title><tp:taxon-name><tp:taxon-name-part taxon-name-part-type="family">Cucurbitaceae</tp:taxon-name-part></tp:taxon-name>.</article-title> In: <person-group><name name-style="western"><surname>Oliver</surname><given-names>D</given-names></name></person-group> (<role>Ed.</role>) <source>Flora of tropical Africa</source>. <publisher-name>L. Reeve &amp; Co.</publisher-name>, <publisher-loc>London, UK</publisher-loc>, <fpage>521</fpage>–<lpage>569</lpage>. </mixed-citation></ref><ref id="B119"><mixed-citation xmlns:xlink="http://www.w3.org/1999/xlink" xlink:type="simple"><person-group><name name-style="western"><surname>Kéraudren</surname><given-names>M</given-names></name></person-group> (<year>1967</year>) <chapter-title><tp:taxon-name><tp:taxon-name-part taxon-name-part-type="family">Cucurbitaceae</tp:taxon-name-part></tp:taxon-name>.</chapter-title> In: <person-group><name name-style="western"><surname>Aubréville</surname><given-names>A</given-names></name></person-group> (<role>Ed.</role>) <source>Flore du Cameroun.</source> <publisher-name>Muséum National d’Histoire Naturelle</publisher-name>, <publisher-loc>Paris, France</publisher-loc>, <size units="page">192 pp</size>. </mixed-citation></ref><ref id="B117"><mixed-citation xmlns:xlink="http://www.w3.org/1999/xlink" xlink:type="simple"><person-group><name name-style="western"><surname>Kéraudren-Aymonin</surname><given-names>M</given-names></name></person-group> (<year>1975a</year>) <chapter-title><tp:taxon-name><tp:taxon-name-part taxon-name-part-type="family">Cucurbitaceae</tp:taxon-name-part></tp:taxon-name>.</chapter-title> In: <person-group><name name-style="western"><surname>Bamps</surname><given-names>PRJ</given-names></name></person-group> (<role>Ed.</role>) <source>Flore d’Afrique centrale.</source> <publisher-name>Jardin botanique de Belgique</publisher-name>, <publisher-loc>Meise, Belgium</publisher-loc>, <size units="page">152 pp</size>. </mixed-citation></ref><ref id="B90"><mixed-citation xmlns:xlink="http://www.w3.org/1999/xlink" xlink:type="simple"><person-group><name name-style="western"><surname>Holstein</surname><given-names>N</given-names></name><name name-style="western"><surname>Renner</surname><given-names>SS</given-names></name></person-group> (<year>2010</year>) <article-title><italic><tp:taxon-name><tp:taxon-name-part taxon-name-part-type="genus">Coccinia</tp:taxon-name-part></tp:taxon-name></italic> (<tp:taxon-name><tp:taxon-name-part taxon-name-part-type="family">Cucurbitaceae</tp:taxon-name-part></tp:taxon-name>) gains two new species from East Africa, three new synonyms, and one new combination.</article-title> <source>Kew Bulletin</source> <volume>65</volume>: <fpage>435</fpage>–<lpage>441</lpage>. doi: <ext-link ext-link-type="doi" xlink:href="10.1007/s12225-010-9229-9" xlink:type="simple">10.1007/s12225-010-9229-9</ext-link> </mixed-citation></ref><ref id="B165"><mixed-citation xmlns:xlink="http://www.w3.org/1999/xlink" xlink:type="simple"><person-group><name name-style="western"><surname>Okoli</surname><given-names>BE</given-names></name></person-group> (<year>1984</year>) <article-title>Wild and cultivated cucurbits in Nigeria.</article-title> <source>Economic Botany</source> <volume>38</volume>: <fpage>350</fpage>–<lpage>357</lpage>. doi: <ext-link ext-link-type="doi" xlink:href="10.1007/BF02859015" xlink:type="simple">10.1007/BF02859015</ext-link> </mixed-citation></ref></ref-list></tp:taxon-treatment>
