# Supplementary material for: Monograph of Coccinia (Cucurbitaceae)
Source: PhytoKeys. 2015 Aug 3;(54):1–166. doi: 10.3897/phytokeys.54.3285 (PMC4547038; doi:10.3897/phytokeys.54.3285)
Supplement: XML Treatment for Coccinia grandis [file phytokeys.54.3285-treatment8.xml]

<!DOCTYPE tp:taxon-treatment
  PUBLIC "-//TaxonX//DTD Taxonomic Treatment Publishing DTD v0 20100105//EN" "tax-treatment-NSO.dtd">
<tp:taxon-treatment xmlns:tp="http://www.plazi.org/taxpub"><tp:treatment-meta><kwd-group><label>Taxon classification</label><kwd><named-content content-type="kingdom">Plantae</named-content></kwd><kwd><named-content content-type="order">Cucurbitales</named-content></kwd><kwd><named-content content-type="family">Cucurbitaceae</named-content></kwd></kwd-group><mixed-citation publication-type="journal"><person-group><name><surname>Holstein</surname><given-names>Norbert</given-names></name></person-group><article-title>Monograph of <italic><tp:taxon-name><tp:taxon-name-part taxon-name-part-type="genus">Coccinia</tp:taxon-name-part></tp:taxon-name></italic> (<tp:taxon-name><tp:taxon-name-part taxon-name-part-type="family">Cucurbitaceae</tp:taxon-name-part></tp:taxon-name>)</article-title><source>PhytoKeys</source><day>3</day><month>8</month><year>2015</year><volume>2015</volume><issue>54</issue><fpage>1</fpage><lpage>166</lpage><pub-id pub-id-type="doi">10.3897/phytokeys.54.3285</pub-id></mixed-citation></tp:treatment-meta><tp:nomenclature><label>5.</label><tp:taxon-name>
                        <tp:taxon-name-part taxon-name-part-type="genus">Coccinia</tp:taxon-name-part>
                        <tp:taxon-name-part taxon-name-part-type="species">grandis</tp:taxon-name-part>
                    </tp:taxon-name><tp:taxon-authority>(L.) Voigt, Hort. suburb. Calcutt.: 59. 1845.</tp:taxon-authority><tp:nomenclature-citation-list><tp:nomenclature-citation><tp:taxon-name><tp:taxon-name-part taxon-name-part-type="genus">Bryonia</tp:taxon-name-part> <tp:taxon-name-part taxon-name-part-type="species">grandis</tp:taxon-name-part></tp:taxon-name><comment> L., Mant. Pl.: 126. 1767. <italic><tp:taxon-name><tp:taxon-name-part taxon-name-part-type="genus">Coccinia</tp:taxon-name-part> <tp:taxon-name-part taxon-name-part-type="species">indica</tp:taxon-name-part></tp:taxon-name></italic> Wight &amp; Arn., Prodr. fl. Ind. orient.: 347. 1834. nom. illeg. [nom. superfl. as epithet has not been adopted]. <italic><tp:taxon-name><tp:taxon-name-part taxon-name-part-type="genus">Coccinia</tp:taxon-name-part> <tp:taxon-name-part taxon-name-part-type="species">grandis</tp:taxon-name-part></tp:taxon-name></italic> M.Roem., Syn. Pepon.: 93. 1846. nom. illeg. [nom. superfl.] <italic><tp:taxon-name><tp:taxon-name-part taxon-name-part-type="genus">Cephalandra</tp:taxon-name-part> <tp:taxon-name-part taxon-name-part-type="species">indica</tp:taxon-name-part></tp:taxon-name></italic> Naudin, Ann. Sci. Nat. Bot. ser. 5, 5: 16. 1866. nom. illeg. <italic><tp:taxon-name><tp:taxon-name-part taxon-name-part-type="genus">Cephalandra</tp:taxon-name-part> <tp:taxon-name-part taxon-name-part-type="species">grandis</tp:taxon-name-part></tp:taxon-name></italic> (L.) Kurz, J. As. Soc. Beng. 46(2): 103. 1877. Type: Sri Lanka. <italic><tp:taxon-name><tp:taxon-name-part taxon-name-part-type="genus">Bryonia</tp:taxon-name-part></tp:taxon-name> foliis subrotundis angulosis, momordicae facies</italic> Burm., Thes. zeylan.: 49, t. 19, fig. 2. 1737 (Type: drawing in l.c.). Type: Sri Lanka. <italic><tp:taxon-name><tp:taxon-name-part taxon-name-part-type="genus">Vitis</tp:taxon-name-part> <tp:taxon-name-part taxon-name-part-type="species">alba</tp:taxon-name-part> <tp:taxon-name-part taxon-name-part-type="subspecies">indica</tp:taxon-name-part></tp:taxon-name></italic> Rumphius [G. E. Rumpf], Herb. Amboin. 5: 448, t. 166, fig. 1. 1747 (Type: drawing in l.c.).</comment></tp:nomenclature-citation><tp:nomenclature-citation><tp:taxon-name>
                        <tp:taxon-name-part taxon-name-part-type="genus">Coccinia</tp:taxon-name-part>
                        <tp:taxon-name-part taxon-name-part-type="species">grandis</tp:taxon-name-part>
                    </tp:taxon-name><comment>Type: No detailed information, female, fl, <italic>Anon. in Herb. Linn. 1153.2</italic> (Typolectotype, designated by <xref ref-type="bibr" rid="B159">Nazimuddin and Naqvi (1984)</xref>: LINN! [digital image: LINN]).</comment></tp:nomenclature-citation><!--PageBreak--><tp:nomenclature-citation><tp:taxon-name>
                        <tp:taxon-name-part taxon-name-part-type="genus">Coccinia</tp:taxon-name-part>
                        <tp:taxon-name-part taxon-name-part-type="species">grandis</tp:taxon-name-part>
                    </tp:taxon-name><comment>Type: India. Gottori, male and female, fl, <italic>Anon. in Herb. Linn. 1153.3</italic> (Type?: LINN! [digital image: LINN]).</comment></tp:nomenclature-citation><tp:nomenclature-citation><tp:taxon-name>
                        <tp:taxon-name-part taxon-name-part-type="genus">Coccinia</tp:taxon-name-part>
                        <tp:taxon-name-part taxon-name-part-type="species">grandis</tp:taxon-name-part>
                    </tp:taxon-name><comment>Type: India. [Gujarat]: Suratt [Surat], female, fl, <italic>Anon. in Herb. Linn. 1153.12</italic> (Type?: LINN! [digital image: LINN]).</comment></tp:nomenclature-citation><tp:nomenclature-citation><tp:taxon-name>
                        <tp:taxon-name-part taxon-name-part-type="genus">Coccinia</tp:taxon-name-part>
                        <tp:taxon-name-part taxon-name-part-type="species">grandis</tp:taxon-name-part>
                    </tp:taxon-name><comment>Type: India. No detailed information, female, fl, <italic>Anon. in Herb. Linn. 1153.13</italic> (Typotype: LINN! [digital image: LINN]).</comment></tp:nomenclature-citation><tp:nomenclature-citation><tp:taxon-name><tp:taxon-name-part taxon-name-part-type="genus">Cucumis</tp:taxon-name-part> <tp:taxon-name-part taxon-name-part-type="species">sativus</tp:taxon-name-part> <tp:taxon-name-part taxon-name-part-type="infraspecific-rank">var.</tp:taxon-name-part> <tp:taxon-name-part taxon-name-part-type="variety">arakis</tp:taxon-name-part></tp:taxon-name><comment> Forssk., Fl. aegypt.-arab.: 169. 1755.</comment></tp:nomenclature-citation><tp:nomenclature-citation><tp:taxon-name>
                        <tp:taxon-name-part taxon-name-part-type="genus">Coccinia</tp:taxon-name-part>
                        <tp:taxon-name-part taxon-name-part-type="species">grandis</tp:taxon-name-part>
                    </tp:taxon-name><comment>Type: Yemen. [Al-Hudaydah Governorate]: Lohaja [Al-Luhayyah] [region?], Môr [Mawr], male, fl, <italic>P. Forsskål 660</italic> (Holotype: C [C10002122, digital image: JPS, microfiche IDC: 35 II, 7–8]).</comment></tp:nomenclature-citation><tp:nomenclature-citation><tp:taxon-name><tp:taxon-name-part taxon-name-part-type="genus">Turia</tp:taxon-name-part> <tp:taxon-name-part taxon-name-part-type="species">moghadd</tp:taxon-name-part></tp:taxon-name><comment> Forssk. ex J.F.Gmel., Syst. nat. 2(1): 403. 1791. <italic><tp:taxon-name><tp:taxon-name-part taxon-name-part-type="genus">Turia</tp:taxon-name-part> <tp:taxon-name-part taxon-name-part-type="species">moghadd</tp:taxon-name-part></tp:taxon-name></italic> Forssk., Fl. aegypt.-arab.: 166. 1755. nom. inval. <italic><tp:taxon-name><tp:taxon-name-part taxon-name-part-type="genus">Coccinia</tp:taxon-name-part> <tp:taxon-name-part taxon-name-part-type="species">moghadd</tp:taxon-name-part></tp:taxon-name></italic> (Forssk. ex J.F.Gmel.) Asch. in Schweinf., Beitr. Fl. Aethiop.: 251. 1867. <italic><tp:taxon-name><tp:taxon-name-part taxon-name-part-type="genus">Cephalandra</tp:taxon-name-part> <tp:taxon-name-part taxon-name-part-type="species">moghadd</tp:taxon-name-part></tp:taxon-name></italic> (Forssk. ex J.F.Gmel.) Broun et Massey, Fl. Sudan: 105. 1929.</comment></tp:nomenclature-citation><tp:nomenclature-citation><tp:taxon-name>
                        <tp:taxon-name-part taxon-name-part-type="genus">Coccinia</tp:taxon-name-part>
                        <tp:taxon-name-part taxon-name-part-type="species">grandis</tp:taxon-name-part>
                    </tp:taxon-name><comment>Type: Yemen. [Al-Hudaydah Governorate]: Lohaja [Al-Luhayyah], female, fl, <italic>P. Forsskål 663</italic> (Lectotype, designated here: C! [microfiche: IDC 110 I, 1–2]).</comment></tp:nomenclature-citation><tp:nomenclature-citation><tp:taxon-name>
                        <tp:taxon-name-part taxon-name-part-type="genus">Coccinia</tp:taxon-name-part>
                        <tp:taxon-name-part taxon-name-part-type="species">grandis</tp:taxon-name-part>
                    </tp:taxon-name><comment>Type: ibid., male, fl, <italic>P. Forsskål 662</italic> (Syntype: C! [microfiche: IDC 109 III, 7–8]).</comment></tp:nomenclature-citation><tp:nomenclature-citation><tp:taxon-name>
                        <tp:taxon-name-part taxon-name-part-type="genus">Coccinia</tp:taxon-name-part>
                        <tp:taxon-name-part taxon-name-part-type="species">grandis</tp:taxon-name-part>
                    </tp:taxon-name><comment>Type: ibid., <italic>P. Forsskål 666</italic> (Syntype: C! [microfiche: IDC 110 I, 3–4]).</comment></tp:nomenclature-citation><tp:nomenclature-citation><tp:taxon-name><tp:taxon-name-part taxon-name-part-type="genus">Bryonia</tp:taxon-name-part> <tp:taxon-name-part taxon-name-part-type="species">alceifolia</tp:taxon-name-part></tp:taxon-name><comment> [sphalm. <italic><tp:taxon-name><tp:taxon-name-part taxon-name-part-type="species">alceaefolia</tp:taxon-name-part></tp:taxon-name></italic>] Willd. in Rottler, Neue Schriften d. Ges. Naturf. Freunde Berlin 4: 223. 1803. <tp:taxon-name><tp:taxon-name-part taxon-name-part-type="genus">Coccinia</tp:taxon-name-part> <tp:taxon-name-part taxon-name-part-type="species">cordifolia</tp:taxon-name-part> <tp:taxon-name-part taxon-name-part-type="basionym-authority">(L.)</tp:taxon-name-part> <tp:taxon-name-part taxon-name-part-type="authority">Cogn.</tp:taxon-name-part> <tp:taxon-name-part taxon-name-part-type="infraspecific-rank">var.</tp:taxon-name-part> <tp:taxon-name-part taxon-name-part-type="variety">alceifolia</tp:taxon-name-part></tp:taxon-name> [sphalm. <italic><tp:taxon-name><tp:taxon-name-part taxon-name-part-type="species">alceaefolia</tp:taxon-name-part></tp:taxon-name></italic>] (Willd.) Cogn. in A.DC. &amp; C.DC., Monogr. Phan. 3: 531. 1881.</comment></tp:nomenclature-citation><tp:nomenclature-citation><tp:taxon-name>
                        <tp:taxon-name-part taxon-name-part-type="genus">Coccinia</tp:taxon-name-part>
                        <tp:taxon-name-part taxon-name-part-type="species">grandis</tp:taxon-name-part>
                    </tp:taxon-name><comment>Type: India. [Tamil Nadu]: Tiruchinapally [Tiruchirappalli], male and female, fl, Nov 1793, <italic>Anon.</italic> [<italic>J.G. Klein, B. Heyne or J.P. Rottler] in Herb. J.G. Klein 177</italic> (Lectotype, designated here: B-W! [B-W 18065], isolectotype: K!).</comment></tp:nomenclature-citation><tp:nomenclature-citation><tp:taxon-name><tp:taxon-name-part taxon-name-part-type="genus">Momordica</tp:taxon-name-part> <tp:taxon-name-part taxon-name-part-type="species">covel</tp:taxon-name-part></tp:taxon-name><comment> Dennst., Schlüssel Hortus malab.: 23. 1818. <italic><tp:taxon-name><tp:taxon-name-part taxon-name-part-type="genus">Cucumis</tp:taxon-name-part> <tp:taxon-name-part taxon-name-part-type="species">pavel</tp:taxon-name-part></tp:taxon-name></italic> Kostel., Allg. med.-pharm. Fl. 2: 738. 1833. nom. illeg. [nom. superfl.]</comment></tp:nomenclature-citation><tp:nomenclature-citation><tp:taxon-name>
                        <tp:taxon-name-part taxon-name-part-type="genus">Coccinia</tp:taxon-name-part>
                        <tp:taxon-name-part taxon-name-part-type="species">grandis</tp:taxon-name-part>
                    </tp:taxon-name><comment>Type: <italic>Covel</italic> Rheede, Hort. malab. 8: 27, t. 14. 1688 (Holotype: drawing in l.c.).</comment></tp:nomenclature-citation><tp:nomenclature-citation><tp:taxon-name><tp:taxon-name-part taxon-name-part-type="genus">Momordica</tp:taxon-name-part> <tp:taxon-name-part taxon-name-part-type="species">bicolor</tp:taxon-name-part></tp:taxon-name><comment> Blume, Bijdr. fl. Ned. Ind.: 928. 1825–26.</comment></tp:nomenclature-citation><tp:nomenclature-citation><tp:taxon-name>
                        <tp:taxon-name-part taxon-name-part-type="genus">Coccinia</tp:taxon-name-part>
                        <tp:taxon-name-part taxon-name-part-type="species">grandis</tp:taxon-name-part>
                    </tp:taxon-name><comment>Type: Indonesia. [Java], Kuripan, in calcareis [on calcareous ground?], <italic>K.L. Blume 1012</italic> (Holotype: L! [L 0587745]).</comment></tp:nomenclature-citation><tp:nomenclature-citation><tp:taxon-name><tp:taxon-name-part taxon-name-part-type="genus">Momordica</tp:taxon-name-part> <tp:taxon-name-part taxon-name-part-type="species">bicolor</tp:taxon-name-part> <tp:taxon-name-part taxon-name-part-type="infraspecific-rank">var.</tp:taxon-name-part> <tp:taxon-name-part taxon-name-part-type="variety">a</tp:taxon-name-part></tp:taxon-name><comment> Blume, Bijdr. fl. Ned. Ind.: 928. 1825–26. nom. inval. Indonesia. Maluku Province, Timor, <italic>A. Zippelius s.n.</italic> (L! [L 0587743]).</comment></tp:nomenclature-citation><tp:nomenclature-citation><tp:taxon-name><tp:taxon-name-part taxon-name-part-type="genus">Momordica</tp:taxon-name-part> <tp:taxon-name-part taxon-name-part-type="species">bicolor</tp:taxon-name-part> <tp:taxon-name-part taxon-name-part-type="infraspecific-rank">var.</tp:taxon-name-part> <tp:taxon-name-part taxon-name-part-type="variety">b</tp:taxon-name-part></tp:taxon-name><comment> Blume, Bijdr. fl. Ned. Ind.: 928. 1825–26. nom. inval. [Indonesia]. [Java], Parang Mts, calcareous mountains. <italic>K.L. Blume 1016</italic> (L! [L 0587744]).</comment></tp:nomenclature-citation><tp:nomenclature-citation><tp:taxon-name><tp:taxon-name-part taxon-name-part-type="genus">Bryonia</tp:taxon-name-part> <tp:taxon-name-part taxon-name-part-type="species">moimoi</tp:taxon-name-part></tp:taxon-name><comment> Ser. in DC. Prodr. 3: 305. 1828. <italic>Moï-moï</italic> Adans., Hist. nat. Sénégal: 159, Paris. 1757. nom. inval. <italic><tp:taxon-name><tp:taxon-name-part taxon-name-part-type="genus">Coccinia</tp:taxon-name-part> <tp:taxon-name-part taxon-name-part-type="species">moimoi</tp:taxon-name-part></tp:taxon-name></italic> (Ser.) M.Roem., Syn. Pepon.: 93. 1846. Type: Sri Lanka. <italic><tp:taxon-name><tp:taxon-name-part taxon-name-part-type="genus">Bryonia</tp:taxon-name-part></tp:taxon-name> folio anguloso acuto glabro</italic> Burm., Thes. zeylan.: 48, t. 19, fig. 1. 1737 (Holotype: drawing in l.c.).</comment></tp:nomenclature-citation><tp:nomenclature-citation><tp:taxon-name><tp:taxon-name-part taxon-name-part-type="genus">Momordica</tp:taxon-name-part> <tp:taxon-name-part taxon-name-part-type="species">monadelpha</tp:taxon-name-part></tp:taxon-name><comment> Roxb., Fl. ind. [2<sup>nd</sup> ed.], 3: 708. 1832. nom. illeg. [nom. superfl.] pro parte. <italic><tp:taxon-name><tp:taxon-name-part taxon-name-part-type="genus">Bryonia</tp:taxon-name-part></tp:taxon-name> foliis cordatis oblongis angulatis dentatis glabris</italic>. Fl. Zeyl. 356. 1747. nom. inval.<!--PageBreak--> Type: Sri Lanka. <italic>P. Hermann Mus. Zeyl.</italic> 2: 37 (Type: BM [BM000621642], BM [BM000621643]) [these two specimens are <italic><tp:taxon-name><tp:taxon-name-part taxon-name-part-type="genus">Cucumis</tp:taxon-name-part> <tp:taxon-name-part taxon-name-part-type="species">maderaspatanus</tp:taxon-name-part></tp:taxon-name></italic> L.].</comment></tp:nomenclature-citation><tp:nomenclature-citation><tp:taxon-name>
                        <tp:taxon-name-part taxon-name-part-type="genus">Coccinia</tp:taxon-name-part>
                        <tp:taxon-name-part taxon-name-part-type="species">grandis</tp:taxon-name-part>
                    </tp:taxon-name><comment>Type: Sri Lanka. <italic>P. Hermann Mus. Zeyl.</italic> 5: 225 (Lectotype, designated here:: BM [BM000595000]).</comment></tp:nomenclature-citation><tp:nomenclature-citation><tp:taxon-name>
                        <tp:taxon-name-part taxon-name-part-type="genus">Coccinia</tp:taxon-name-part>
                        <tp:taxon-name-part taxon-name-part-type="species">grandis</tp:taxon-name-part>
                    </tp:taxon-name><comment>Type: Sri Lanka. <italic>P. Hermann Mus. Zeyl.</italic> 5: 321 (Type: BM [BM000621089]). Type: Sri Lanka. <italic><tp:taxon-name><tp:taxon-name-part taxon-name-part-type="genus">Bryonia</tp:taxon-name-part></tp:taxon-name> folio anguloso acuto glabro</italic> Burm., Thes. zeylan.: 48, t. 19, fig. 1. 1737. (Type: drawing in l.c.). Type: Sri Lanka. <italic><tp:taxon-name><tp:taxon-name-part taxon-name-part-type="genus">Bryonia</tp:taxon-name-part></tp:taxon-name> foliis subrotundis angulosis, momordicae facies</italic> Burm., Thes. zeylan.: 49, t. 19, fig. 2. 1737 (Type: drawing in l.c.). Type: Sri Lanka. <italic><tp:taxon-name><tp:taxon-name-part taxon-name-part-type="genus">Vitis</tp:taxon-name-part> <tp:taxon-name-part taxon-name-part-type="species">alba</tp:taxon-name-part> <tp:taxon-name-part taxon-name-part-type="subspecies">indica</tp:taxon-name-part></tp:taxon-name></italic> Rumphius [G. E. Rumpf], Herb. Amboin. 5: 448, t. 166, fig. 1. 1747 (Type: drawing in l.c.).</comment></tp:nomenclature-citation><tp:nomenclature-citation><tp:taxon-name><tp:taxon-name-part taxon-name-part-type="genus">Coccinia</tp:taxon-name-part> <tp:taxon-name-part taxon-name-part-type="species">loureiriana</tp:taxon-name-part></tp:taxon-name><comment> M.Roem., Syn. Pepon.: 93. 1846. <italic><tp:taxon-name><tp:taxon-name-part taxon-name-part-type="genus">Bryonia</tp:taxon-name-part> <tp:taxon-name-part taxon-name-part-type="species">grandis</tp:taxon-name-part></tp:taxon-name></italic> Lour., Fl. cochinch. 1(2): 595. 1790. nom. illeg. and Fl. cochinch. 2: 731. 1793. nom. illeg. Type: Sri Lanka. <italic><tp:taxon-name><tp:taxon-name-part taxon-name-part-type="genus">Bryonia</tp:taxon-name-part></tp:taxon-name> foliis subrotundis angulosis, momordicae facies</italic> Burm., Thes. zeylan.: 49, t. 19, fig. 2. 1737. (Type: drawing in l.c.). Type: Sri Lanka. <italic><tp:taxon-name><tp:taxon-name-part taxon-name-part-type="genus">Vitis</tp:taxon-name-part> <tp:taxon-name-part taxon-name-part-type="species">alba</tp:taxon-name-part> <tp:taxon-name-part taxon-name-part-type="subspecies">indica</tp:taxon-name-part></tp:taxon-name></italic> Rumphius [G. E. Rumpf], Herb. Amboin. 5: 448, t. 166, fig. 1. 1747 (Lectotype, designated here: drawing in l.c.).</comment></tp:nomenclature-citation><tp:nomenclature-citation><tp:taxon-name><tp:taxon-name-part taxon-name-part-type="genus">Coccinia</tp:taxon-name-part> <tp:taxon-name-part taxon-name-part-type="species">wightiana</tp:taxon-name-part></tp:taxon-name><comment> M.Roem., Syn. Pepon.: 93. 1846. <tp:taxon-name><tp:taxon-name-part taxon-name-part-type="genus">Coccinia</tp:taxon-name-part> <tp:taxon-name-part taxon-name-part-type="species">cordifolia</tp:taxon-name-part> <tp:taxon-name-part taxon-name-part-type="basionym-authority">(L.)</tp:taxon-name-part> <tp:taxon-name-part taxon-name-part-type="authority">Cogn.</tp:taxon-name-part> <tp:taxon-name-part taxon-name-part-type="infraspecific-rank">var.</tp:taxon-name-part> <tp:taxon-name-part taxon-name-part-type="variety">wightiana</tp:taxon-name-part></tp:taxon-name> (M.Roem.) Cogn. in A.DC. &amp; C.DC., Monogr. Phan. 3: 531. 1881. <tp:taxon-name><tp:taxon-name-part taxon-name-part-type="genus">Coccinia</tp:taxon-name-part> <tp:taxon-name-part taxon-name-part-type="species">grandis</tp:taxon-name-part> <tp:taxon-name-part taxon-name-part-type="infraspecific-rank">var.</tp:taxon-name-part> <tp:taxon-name-part taxon-name-part-type="variety">wightiana</tp:taxon-name-part></tp:taxon-name> (M.Roem.) Greb. in R. Mansfeld &amp; J. Schultze-Motel, Verz. Landwirtsch. u. Gaertn. Kulturpfl. 2: 929. 1986. <italic><tp:taxon-name><tp:taxon-name-part taxon-name-part-type="genus">Coccinia</tp:taxon-name-part> <tp:taxon-name-part taxon-name-part-type="species">indica</tp:taxon-name-part></tp:taxon-name></italic> Wight et Arn. β, Prodr. fl. Ind. orient.: 347. 1834.</comment></tp:nomenclature-citation><tp:nomenclature-citation><tp:taxon-name>
                        <tp:taxon-name-part taxon-name-part-type="genus">Coccinia</tp:taxon-name-part>
                        <tp:taxon-name-part taxon-name-part-type="species">grandis</tp:taxon-name-part>
                    </tp:taxon-name><comment>Type: India. [Tamil Nadu]: [= Wall. Cat 6711a], [<italic>J.G. Klein, B. Heyne</italic> or <italic>J.P. Rottler</italic>] <italic>in Herb. Madras s.n.</italic> (Syntype: E! [E00174668, digital image: E, JPS]).</comment></tp:nomenclature-citation><tp:nomenclature-citation><tp:taxon-name>
                        <tp:taxon-name-part taxon-name-part-type="genus">Coccinia</tp:taxon-name-part>
                        <tp:taxon-name-part taxon-name-part-type="species">grandis</tp:taxon-name-part>
                    </tp:taxon-name><comment>Type: India. [Tamil Nadu]: [Chennai, Saidapet], Nopalry [= in Wall. Cat. 6711b or e], female, fl, <italic>R. Wight 1124</italic> (Lectotype, designated here: E! [E00174667, digital image: E, JPS]).</comment></tp:nomenclature-citation><tp:nomenclature-citation><tp:taxon-name>
                        <tp:taxon-name-part taxon-name-part-type="genus">Coccinia</tp:taxon-name-part>
                        <tp:taxon-name-part taxon-name-part-type="species">grandis</tp:taxon-name-part>
                    </tp:taxon-name><comment>Type: India. [Tamil Nadu]: Negapatam [Nagapattinam], female, fl, fr, <italic>R. Wight 1124</italic> (Syntype: E! [E00174666, digital image: E, JPS]).</comment></tp:nomenclature-citation><tp:nomenclature-citation><tp:taxon-name>
                        <tp:taxon-name-part taxon-name-part-type="genus">Coccinia</tp:taxon-name-part>
                        <tp:taxon-name-part taxon-name-part-type="species">grandis</tp:taxon-name-part>
                    </tp:taxon-name><comment>Type: unknown. <italic>R.Wight 1124</italic> (Syntypes: E! [E00174664], NY! [00172358, digital image: NY]).</comment></tp:nomenclature-citation><tp:nomenclature-citation><tp:taxon-name><tp:taxon-name-part taxon-name-part-type="genus">Coccinia</tp:taxon-name-part> <tp:taxon-name-part taxon-name-part-type="species">grandis</tp:taxon-name-part> <tp:taxon-name-part taxon-name-part-type="infraspecific-rank">var.</tp:taxon-name-part> <tp:taxon-name-part taxon-name-part-type="variety">quinqueangularis</tp:taxon-name-part></tp:taxon-name><comment> Miq., Fl. Ned. Ind. 1(4): 673. 1856.</comment></tp:nomenclature-citation><tp:nomenclature-citation><tp:taxon-name>
                        <tp:taxon-name-part taxon-name-part-type="genus">Coccinia</tp:taxon-name-part>
                        <tp:taxon-name-part taxon-name-part-type="species">grandis</tp:taxon-name-part>
                    </tp:taxon-name><comment>Type: [Indonesia]. [Central Java]: near Soerakarta [Surakarta], <italic>T. Horsfield s.n.</italic> (Holotype: U!).</comment></tp:nomenclature-citation><tp:nomenclature-citation><tp:taxon-name><tp:taxon-name-part taxon-name-part-type="genus">Coccinia</tp:taxon-name-part> <tp:taxon-name-part taxon-name-part-type="species">schimperi</tp:taxon-name-part></tp:taxon-name><comment> Naudin, Ann. Sci. Nat. bot., ser. 4, 8: 366. 1857. <italic><tp:taxon-name><tp:taxon-name-part taxon-name-part-type="genus">Cephalandra</tp:taxon-name-part> <tp:taxon-name-part taxon-name-part-type="species">schimperi</tp:taxon-name-part></tp:taxon-name></italic> (Naudin) Naudin, Ann. Sci. Nat. Bot. ser. 5, 5: 16. 1866.</comment></tp:nomenclature-citation><tp:nomenclature-citation><tp:taxon-name>
                        <tp:taxon-name-part taxon-name-part-type="genus">Coccinia</tp:taxon-name-part>
                        <tp:taxon-name-part taxon-name-part-type="species">grandis</tp:taxon-name-part>
                    </tp:taxon-name><comment>Type: Ethiopia. In Semen [Semien Mts], female, fl, 1854, <italic>G.H.W. Schimper Herb. Abyss. 1215</italic> (Lectotype, designated here: P! [the specimen with thick branch and fruit], isolectotype: P!).</comment></tp:nomenclature-citation><tp:nomenclature-citation><tp:taxon-name>
                        <tp:taxon-name-part taxon-name-part-type="genus">Coccinia</tp:taxon-name-part>
                        <tp:taxon-name-part taxon-name-part-type="species">grandis</tp:taxon-name-part>
                    </tp:taxon-name><comment>Type: Ethiopia. Biria Dekeno et Dschadscha, 5000’, female, fl, 1853, <italic>G.H.W. Schimper Herb. Abyss. 1215</italic> (Syntype: P!).</comment></tp:nomenclature-citation><tp:nomenclature-citation><tp:taxon-name>
                        <tp:taxon-name-part taxon-name-part-type="genus">Coccinia</tp:taxon-name-part>
                        <tp:taxon-name-part taxon-name-part-type="species">grandis</tp:taxon-name-part>
                    </tp:taxon-name><comment>Type: Ethiopia. Dschadscha, 5000’–5500’, male and female, fl, fr, 13 and 21 Jul 1853, <italic>G.H.W. Schimper Herb. Abyss. 1215</italic> (Syntype: P!).</comment></tp:nomenclature-citation><!--PageBreak--><tp:nomenclature-citation><tp:taxon-name>
                        <tp:taxon-name-part taxon-name-part-type="genus">Coccinia</tp:taxon-name-part>
                        <tp:taxon-name-part taxon-name-part-type="species">grandis</tp:taxon-name-part>
                    </tp:taxon-name><comment>Type: Ethiopia. Dschadscha, 5000’, male and female, fl, fr, 13 and 21 Jul 1853, <italic>G.H.W. Schimper Herb. Abyss. 1215</italic> (Syntype: P!).</comment></tp:nomenclature-citation><tp:nomenclature-citation><tp:taxon-name>
                        <tp:taxon-name-part taxon-name-part-type="genus">Coccinia</tp:taxon-name-part>
                        <tp:taxon-name-part taxon-name-part-type="species">grandis</tp:taxon-name-part>
                    </tp:taxon-name><comment>Type: Ethiopia. without details, <italic>G.H.W. Schimper Herb. Abyss. 1215</italic> (Syntypes: BR! [BR0000005113958, digital image: BR, JPS], BR! [BR0000005114641, digital image: BR], BR! [BR0000008251053, digital image: BR, JPS], BR [BR0000008351050], G-DC!).</comment></tp:nomenclature-citation><tp:nomenclature-citation><tp:taxon-name>
                        <tp:taxon-name-part taxon-name-part-type="genus">Coccinia</tp:taxon-name-part>
                        <tp:taxon-name-part taxon-name-part-type="species">grandis</tp:taxon-name-part>
                    </tp:taxon-name><comment>Type: Ethiopia. Dschadscha, female, 1853, <italic>G.H.W. Schimper Herb. Abyss. 1215</italic> (Syntype: BR! [BR0000005111923, digital image: BR]).</comment></tp:nomenclature-citation><tp:nomenclature-citation><tp:taxon-name><tp:taxon-name-part taxon-name-part-type="genus">Coccinia</tp:taxon-name-part> <tp:taxon-name-part taxon-name-part-type="species">palmatisecta</tp:taxon-name-part></tp:taxon-name><comment> Kotschy, Sitzungsber. K. Akad. Wiss. Math.-Naturwiss. Cl. Abt. 1, 51: 360–361. 1865.</comment></tp:nomenclature-citation><tp:nomenclature-citation><tp:taxon-name>
                        <tp:taxon-name-part taxon-name-part-type="genus">Coccinia</tp:taxon-name-part>
                        <tp:taxon-name-part taxon-name-part-type="species">grandis</tp:taxon-name-part>
                    </tp:taxon-name><comment>Type: [South Sudan], Kyk [Ciec (a Dinka subtribe) realm, S of confluence of Bahr al-Ghazal and White Nile], male, fl, no date given, <italic>M.L. Hansal s.n.</italic> (Lectotype, designated here: W! [K neg. 4837]).</comment></tp:nomenclature-citation><tp:nomenclature-citation><tp:taxon-name>
                        <tp:taxon-name-part taxon-name-part-type="genus">Coccinia</tp:taxon-name-part>
                        <tp:taxon-name-part taxon-name-part-type="species">grandis</tp:taxon-name-part>
                    </tp:taxon-name><comment>Type: [South Sudan]. marshes in Noer [Nuer] realm [S to E of Malakal], no detailed location given, <italic>F. Binder s.n.</italic> (Syntype: W! [K neg. 4838]).</comment></tp:nomenclature-citation><tp:nomenclature-citation><tp:taxon-name><tp:taxon-name-part taxon-name-part-type="genus">Cephalandra</tp:taxon-name-part> <tp:taxon-name-part taxon-name-part-type="species">indica</tp:taxon-name-part> <tp:taxon-name-part taxon-name-part-type="infraspecific-rank">var.</tp:taxon-name-part> <tp:taxon-name-part taxon-name-part-type="variety">palmata</tp:taxon-name-part></tp:taxon-name><comment> C.B.Clarke in Hook.f., Fl. Brit. Ind. 2(6): 621. 1879.</comment></tp:nomenclature-citation><tp:nomenclature-citation><tp:taxon-name><tp:taxon-name-part taxon-name-part-type="genus">Bryonia</tp:taxon-name-part> <tp:taxon-name-part taxon-name-part-type="species">alceifolia</tp:taxon-name-part></tp:taxon-name><comment> [sphalm. <italic><tp:taxon-name><tp:taxon-name-part taxon-name-part-type="species">alceaefolia</tp:taxon-name-part></tp:taxon-name></italic>] Willd. in Rottler, Neue Schriften d. Ges. Naturf. Freunde Berlin 4: 223. 1803. <italic><tp:taxon-name><tp:taxon-name-part taxon-name-part-type="genus">Coccinia</tp:taxon-name-part> <tp:taxon-name-part taxon-name-part-type="species">wightiana</tp:taxon-name-part></tp:taxon-name></italic> M.Roem., Syn. Pepon.: 93. 1846.</comment></tp:nomenclature-citation><tp:nomenclature-citation><tp:taxon-name>
                        <tp:taxon-name-part taxon-name-part-type="genus">Coccinia</tp:taxon-name-part>
                        <tp:taxon-name-part taxon-name-part-type="species">grandis</tp:taxon-name-part>
                    </tp:taxon-name><comment>Type: India, [Tamil Nadu]: Tiruchinapally [Tiruchirappalli], male and female, fl, Nov 1793, <italic>Anon.</italic> [<italic>J.G. Klein, B. Heyne or J.P. Rottler] in Herb. J.G. Klein 177</italic> (Syntypes: B-W! [B-W 18065], K!)</comment></tp:nomenclature-citation><tp:nomenclature-citation><tp:taxon-name>
                        <tp:taxon-name-part taxon-name-part-type="genus">Coccinia</tp:taxon-name-part>
                        <tp:taxon-name-part taxon-name-part-type="species">grandis</tp:taxon-name-part>
                    </tp:taxon-name><comment>Type: India. [Tamil Nadu]: [= Wall. Cat 6711a], [<italic>J.G. Klein, B. Heyne</italic> or <italic>J.P. Rottler</italic>] <italic>in Herb. Madras s.n.</italic> (Lectotype, designated here: E! [E00174668, digital image: E, JPS]).</comment></tp:nomenclature-citation><tp:nomenclature-citation><tp:taxon-name>
                        <tp:taxon-name-part taxon-name-part-type="genus">Coccinia</tp:taxon-name-part>
                        <tp:taxon-name-part taxon-name-part-type="species">grandis</tp:taxon-name-part>
                    </tp:taxon-name><comment>Type: India. [Tamil Nadu], [Chennai, Saidapet], Nopalry [= in Wall. Cat. 6711b and e], female, fl, <italic>R. Wight 1124</italic> (Syntype: E! [E00174667, digital image: E, JPS]).</comment></tp:nomenclature-citation><tp:nomenclature-citation><tp:taxon-name>
                        <tp:taxon-name-part taxon-name-part-type="genus">Coccinia</tp:taxon-name-part>
                        <tp:taxon-name-part taxon-name-part-type="species">grandis</tp:taxon-name-part>
                    </tp:taxon-name><comment>Type: India. [Tamil Nadu]: Negapatam [Nagapattinam], female, fl, fr, <italic>R. Wight 1124</italic> (Syntype: E! [E00174666, digital image: E, JPS]).</comment></tp:nomenclature-citation><tp:nomenclature-citation><tp:taxon-name>
                        <tp:taxon-name-part taxon-name-part-type="genus">Coccinia</tp:taxon-name-part>
                        <tp:taxon-name-part taxon-name-part-type="species">grandis</tp:taxon-name-part>
                    </tp:taxon-name><comment>Type: unknown. <italic>R.Wight 1124</italic> (Syntypes: E! [E00174664], NY! [00172358, digital image: NY]).</comment></tp:nomenclature-citation><tp:nomenclature-citation><tp:taxon-name><tp:taxon-name-part taxon-name-part-type="genus">Coccinia</tp:taxon-name-part> <tp:taxon-name-part taxon-name-part-type="species">cordifolia</tp:taxon-name-part></tp:taxon-name><comment> (L.) Cogn. in A.DC. &amp; C.DC., Monogr. Phan. 3: 529. 1881. pro parte majore, non <italic><tp:taxon-name><tp:taxon-name-part taxon-name-part-type="genus">Bryonia</tp:taxon-name-part> <tp:taxon-name-part taxon-name-part-type="species">cordifolia</tp:taxon-name-part></tp:taxon-name></italic> L.</comment></tp:nomenclature-citation><tp:nomenclature-citation><tp:taxon-name><tp:taxon-name-part taxon-name-part-type="genus">Coccinia</tp:taxon-name-part> <tp:taxon-name-part taxon-name-part-type="species">cordifolia</tp:taxon-name-part> <tp:taxon-name-part taxon-name-part-type="basionym-authority">(L.)</tp:taxon-name-part> <tp:taxon-name-part taxon-name-part-type="authority">Cogn.</tp:taxon-name-part> <tp:taxon-name-part taxon-name-part-type="infraspecific-rank">var.</tp:taxon-name-part> <tp:taxon-name-part taxon-name-part-type="variety">genuina</tp:taxon-name-part></tp:taxon-name><comment> Cogn. in A.DC. &amp; C.DC., Monogr. Phan. 3: 531. 1881. nom. invalid.</comment></tp:nomenclature-citation></tp:nomenclature-citation-list></tp:nomenclature><tp:treatment-sec sec-type="Description"><title>Description.</title><p>Perennial climber or creeper. Stems up to 5 m, glabrous, when older often white pustulate. Petioles 0.5–5.5 cm, glabrous, rarely some trichomes on adaxial side. Leaves 3–11 × 3–13 cm, cordate to 3-lobate or 5-edged to 5-lobate, sometimes lobulate. Lobes triangulate, ovoid, oblong, to obovoid. Leaf margin dentate, teeth usually with yellowish-reddish to brownish gland (Fig. <xref ref-type="fig" rid="F7">7a</xref>), becoming black when dried. Margin rarely with short (&lt; 1 mm), whitish trichomes. Apex obtuse to acute with final tooth. Upper leaf surface glabrous, more or less dense hyaline to white pustulate. Lower leaf surface glabrous, with glands that are usually framed with lighter color between major nerves, nerves sometimes with white pustules. Probracts &lt; 1.5 mm or missing. <!--PageBreak-->Tendrils simple. Male flowers 1(–3) solitary, rarely in short racemes. Peduncle 0.3–1.5 cm, glabrous, pedicels of flowers in racemes up to 3.2 cm, glabrous, pedicels of solitary flowers up to 4.5 cm, glabrous. Bracts inconspicuous (&lt; 1 mm), often absent. Perianth tube glabrous. Calyx lobes 1.2–3.5 mm long, lineal, spreading to reflexed, often with reddish to brownish gland on lower side at the acute tip (Fig. <xref ref-type="fig" rid="F7">7a</xref>). Corolla 1.7–4 cm long, yellowish buff (mostly African collections) to snow-white (esp. outside Africa). Corolla lobes 0.7–1.7 cm. Filament column and anther head pale greenish, pollen sacs yellow. Female flowers 1(–2) solitary. Pedicel up to 1 cm, glabrous. Hypanthium glabrous, calyx and corolla like in males. Ovary glabrous. Style columnar, yellowish-green. Stigmas 2-lobed, greenish. Fruit globose to ellipsoid, cultivated also shortly cylindrical, 3–4.5 × 1.5 cm, glabrous, unripe greenish with few pale spots and/or lines, becoming scarlet red when ripe. Seeds 5–7 × 2.5–3.5 × 1.2 mm (L/W/H), asymmetrically obovate, face flat (Fig. <xref ref-type="fig" rid="F14">14f</xref>).</p></tp:treatment-sec><tp:treatment-sec sec-type="Phenology"><title>Phenology.</title><p>Flowering time: All over the year, but not at the end of the dry season or in cold seasons. Seems to need 1–2 weeks of at least 10 hours daylight with sunny weather for flower induction (pers. observ. from greenhouse cultivation).</p></tp:treatment-sec><tp:treatment-sec sec-type="Distribution"><title>Distribution.</title><p>Figs <xref ref-type="fig" rid="F26">26</xref>, <xref ref-type="fig" rid="F27">27</xref>. Benin, N Cameroon, S Chad, D. R. Congo (in Great African Rift valley), Djibouti, Egypt (along Nile, Elba Mts), Eritrea, Ethiopia, Kenya, Mali (except N), S Mauritania, Niger, Senegal, Somalia, South Sudan, S and E Sudan, N Tanzania (Arusha, Dar es Salaam, Manyara, Morogoro, Mwanza, Pwani, Tanga, Zanzibar), Uganda, mountains and oases of the southern and western Arabian Peninsula, tropical and subtropical India, subtropical Nepal, Pakistan, Sri Lanka, South East Asia, S China incl. Hainan. Occurrence likely due to recent introduction in: Australia (Northern Territory, Queensland, Western Australia), R. China, Maldives, Mauritius, Mozambique, USA (Florida, Guam, Hawaii, Wake Island), many tropical Pacific islands, Caribbean area, Central and tropical South America. 0 to 1600 m. Black clay soil, black cotton soil, sand, on limestone. There seems to be a certain salt tolerance (<xref ref-type="bibr" rid="B27">Bharathi 2007</xref>). Grasslands, bushlands, (semi-arid) savannas, thickets, along rivers, ruderal sites, seemingly avoiding closed canopies (woodlands and forests). <italic><tp:taxon-name><tp:taxon-name-part taxon-name-part-type="genus">Coccinia</tp:taxon-name-part> <tp:taxon-name-part taxon-name-part-type="species">grandis</tp:taxon-name-part></tp:taxon-name></italic> is, especially in tropical Asia, often reported from sand or from calcareous grounds (karst areas), which are well-drained. Although precipitation in South East Asia is much higher than in Africa, the quick loss of surface water allows <italic><tp:taxon-name><tp:taxon-name-part taxon-name-part-type="genus">Coccinia</tp:taxon-name-part> <tp:taxon-name-part taxon-name-part-type="species">grandis</tp:taxon-name-part></tp:taxon-name></italic> to survive there.</p><fig id="F26" position="float" orientation="portrait"><label>Figure 26.</label><caption><p>Partial distribution map (Africa to Australia) of <italic><tp:taxon-name><tp:taxon-name-part taxon-name-part-type="genus">Coccinia</tp:taxon-name-part> <tp:taxon-name-part taxon-name-part-type="species">grandis</tp:taxon-name-part></tp:taxon-name></italic> (based on 629 collections).</p></caption><graphic xmlns:xlink="http://www.w3.org/1999/xlink" xlink:href="phytokeys-054-001-g026.jpg" position="float" orientation="portrait" xlink:type="simple" id="oo_48760.jpg"/></fig><fig id="F27" position="float" orientation="portrait"><label>Figure 27.</label><caption><p>Partial distribution map (Pacific Ocean and Americas) of <italic><tp:taxon-name><tp:taxon-name-part taxon-name-part-type="genus">Coccinia</tp:taxon-name-part> <tp:taxon-name-part taxon-name-part-type="species">grandis</tp:taxon-name-part></tp:taxon-name></italic> (based on 629 collections). State borders are given for the USA.</p></caption><graphic xmlns:xlink="http://www.w3.org/1999/xlink" xlink:href="phytokeys-054-001-g027.jpg" position="float" orientation="portrait" xlink:type="simple" id="oo_48761.jpg"/></fig></tp:treatment-sec><tp:treatment-sec sec-type="Use"><title>Use.</title><p>Fruits (raw and cooked) and shoots (cooked) edible. The Luo eat the leaves as spinach (<xref ref-type="bibr" rid="B167">Orech et al. 2005</xref>). The sap is used against diabetes (<xref ref-type="bibr" rid="B178">Ramachandran and Subramaniam 1983</xref>) due to its hypoglycemic activity (<xref ref-type="bibr" rid="B44">Chopra and Bose 1925</xref>; <xref ref-type="bibr" rid="B207">Shibib et al. 1993</xref>). It is used in traditional Indian medicine in India for various diseases, and seems to have a general antibacterial effect (see also Use, economic potential, and phytochemistry).</p></tp:treatment-sec><tp:treatment-sec sec-type="Vernacular names"><title>Vernacular names.</title><p>Agau or Chomir [most likely: Khamir/Xamtanga language of Agaw language family]: amballa gosa (<italic>G.H.W. Schimper 365</italic>, <xref ref-type="bibr" rid="B200">Schweinfurth 1893</xref>); Arabic: mogad (<xref ref-type="bibr" rid="B80">Getahun 1974b</xref>); Bagirmi: na odio (<italic>A.J.B. Chevalier 9527</italic>); Bengali: tala-kucha (<xref ref-type="bibr" rid="B155">Nadkarni and Nadkarni 1976</xref>), tela kucha [tēlākucā] (<italic>J. Sinclair 4414</italic>); Canarese [Kannada]: tonde-konde, tonde-kayee [toṇḍe kāyi] (<xref ref-type="bibr" rid="B155">Nadkarni and Nadkarni 1976</xref>); Chinese: hong gua [Hóng guā] (<xref ref-type="bibr" rid="B241">Wu et al. 2011</xref>); Dassanetch [Daasanach]: dali (<!--PageBreak--><italic>C.J. Carr &amp; C. Metolo 867</italic>); Galinya [Oromo]: raho (<italic>T. Ebba 624</italic>; <xref ref-type="bibr" rid="B80">Getahun 1974b</xref>); Gujarati: gholi (<xref ref-type="bibr" rid="B155">Nadkarni and Nadkarni 1976</xref>); Hindi: kan-duriki-bel (<xref ref-type="bibr" rid="B155">Nadkarni and Nadkarni 1976</xref>), kundru [kundrū] (<xref ref-type="bibr" rid="B27">Bharathi 2007</xref>); Karen [in Mae Hong Son Province, Thailand]: khae-do (<xref ref-type="bibr" rid="B55">de Wilde and Duyfjes 2008</xref>); Khmer: (sloek’) bah (<xref ref-type="bibr" rid="B118">Kéraudren-Aymonin 1975b</xref>); Kizigua: lukewja (<italic>R.E.S. Tanner 2691</italic>), pondwa (<italic>R.E.S. Tanner 2030</italic>); Lao: (khùa ‘phăk) tăm ling, tăm nhing (<xref ref-type="bibr" rid="B118">Kéraudren-Aymonin 1975b</xref>), phak tam nin (<italic>J.-M. Dubost 200</italic>); Luo: nyathud gush (<italic>S.H. Padwa 71</italic>); Mahrati [Marathi]: ran-tondula, tondli (<xref ref-type="bibr" rid="B155">Nadkarni and Nadkarni 1976</xref>); Malayalam: kova (<xref ref-type="bibr" rid="B155">Nadkarni and Nadkarni 1976</xref>), kovakka (<xref ref-type="bibr" rid="B27">Bharathi 2007</xref>); Masai: olaposhi (<italic>C.H. Pecler 3</italic>); Nepali: gol kankri (<xref ref-type="bibr" rid="B10">Aryal 2007</xref>); Ngadha (Baba-Ngadha): `uta kala (<italic>J.A.J. Verheijen 5415</italic>); Ngadha (Mataloko-Ngadha): uta kobho (<italic>J.A.J. Verheijen 5415</italic>); Persian [Farsi]: kabare-hindi (<xref ref-type="bibr" rid="B155">Nadkarni and Nadkarni 1976</xref>); Punjabi: kanduri (<xref ref-type="bibr" rid="B155">Nadkarni and Nadkarni 1976</xref>); Sanskrit: vimboshta, <!--PageBreak-->vimbaja, bimba, tundika [tuṇḍikā] (<xref ref-type="bibr" rid="B155">Nadkarni and Nadkarni 1976</xref>); Serer: ayandyaloup (<italic>J.-F. Ezanno <tp:taxon-name><tp:taxon-name-part taxon-name-part-type="family">Cucurbitaceae</tp:taxon-name-part></tp:taxon-name> 9</italic>); Sinhala: kowakka (<italic>D. Philcox et al. 10454</italic>, <italic>D. Philcox et al. 10458</italic>); Somali: masskar (<italic>T. Ebba 804</italic>); Songhai: lombaria (<italic>A.J.B. Chevalier 2996</italic>); Sunda: aroi papassang (<xref ref-type="bibr" rid="B145">Miquel 1855</xref>); Tamasheq [Touareg]: seffel (<italic>H. Lhote 2</italic>). Tamil: kovai [kowai] (<xref ref-type="bibr" rid="B155">Nadkarni and Nadkarni 1976</xref>), kovakkai (<xref ref-type="bibr" rid="B27">Bharathi 2007</xref>); Telugu: dondakaya [doṇḍa kāya] (<xref ref-type="bibr" rid="B27">Bharathi 2007</xref>), dondatiga, kakidonda (<xref ref-type="bibr" rid="B155">Nadkarni and Nadkarni 1976</xref>); Thai: in Central Region: phak tamlueng, in Northern Region: phak khaep (<xref ref-type="bibr" rid="B55">de Wilde and Duyfjes 2008</xref>); Tigrinya: asumbeh (<italic>G.A. Schweinfurth &amp; D. Riva 1007</italic>); Vietnamese: northern: hoa bát, southern: (dây) bai bác, bình bát, ma'nh bát, lá bát (<xref ref-type="bibr" rid="B118">Kéraudren-Aymonin 1975b</xref>); Wolof: barbouf (<italic>J. Trochain 663</italic>).</p></tp:treatment-sec><tp:treatment-sec sec-type="Remarks"><title>Remarks.</title><p>With the exception of South and South East Asia, <italic><tp:taxon-name><tp:taxon-name-part taxon-name-part-type="genus">Coccinia</tp:taxon-name-part> <tp:taxon-name-part taxon-name-part-type="species">grandis</tp:taxon-name-part></tp:taxon-name></italic> is easily recognizable, especially by the lack of an obvious indumentum and the pale framed (in living state) glands in the axils of the nerves at the base of the lower leaf lamina. In NE Africa, collections with finely dissected leaves can be similar to <italic><tp:taxon-name><tp:taxon-name-part taxon-name-part-type="genus">Coccinia</tp:taxon-name-part> <tp:taxon-name-part taxon-name-part-type="species">ogadensis</tp:taxon-name-part></tp:taxon-name></italic>. When compared to collections from South Africa, <tp:taxon-name><tp:taxon-name-part taxon-name-part-type="genus">Coccinia</tp:taxon-name-part> <tp:taxon-name-part taxon-name-part-type="species">sessilifolia</tp:taxon-name-part> <tp:taxon-name-part taxon-name-part-type="infraspecific-rank">var.</tp:taxon-name-part> <tp:taxon-name-part taxon-name-part-type="variety">variifolia</tp:taxon-name-part></tp:taxon-name> and some forms of <italic><tp:taxon-name><tp:taxon-name-part taxon-name-part-type="genus">Coccinia</tp:taxon-name-part> <tp:taxon-name-part taxon-name-part-type="species">mackenii</tp:taxon-name-part></tp:taxon-name></italic> are also similar, but <tp:taxon-name><tp:taxon-name-part taxon-name-part-type="genus">Coccinia</tp:taxon-name-part> <tp:taxon-name-part taxon-name-part-type="species">sessilifolia</tp:taxon-name-part> <tp:taxon-name-part taxon-name-part-type="infraspecific-rank">var.</tp:taxon-name-part> <tp:taxon-name-part taxon-name-part-type="variety">variifolia</tp:taxon-name-part></tp:taxon-name> is glaucous, <italic><tp:taxon-name><tp:taxon-name-part taxon-name-part-type="genus">Coccinia</tp:taxon-name-part> <tp:taxon-name-part taxon-name-part-type="species">mackenii</tp:taxon-name-part></tp:taxon-name></italic> plants have bifid tendrils, and both South African species lack colored leaf teeth and have erect to spreading calyx lobes instead of spreading to reflexed calyx lobes. In South and South East Asia, some vegetatively similar <italic><tp:taxon-name><tp:taxon-name-part taxon-name-part-type="genus">Gymnopetalum</tp:taxon-name-part></tp:taxon-name></italic> species (e.g., <italic><tp:taxon-name><tp:taxon-name-part taxon-name-part-type="genus">Gymnopetalum</tp:taxon-name-part> <tp:taxon-name-part taxon-name-part-type="species">chinense</tp:taxon-name-part></tp:taxon-name></italic>) can be mistaken for <italic><tp:taxon-name><tp:taxon-name-part taxon-name-part-type="genus">Coccinia</tp:taxon-name-part> <tp:taxon-name-part taxon-name-part-type="species">grandis</tp:taxon-name-part></tp:taxon-name></italic>, as in both taxa the leaf shape is 5-edged to cordate, and glands on the lower leaf lamina can be found. However, <italic><tp:taxon-name><tp:taxon-name-part taxon-name-part-type="genus">Gymnopetalum</tp:taxon-name-part></tp:taxon-name></italic> species are rather densely beset with trichomes, have ribbed fruits and are monoecious, whereas <italic><tp:taxon-name><tp:taxon-name-part taxon-name-part-type="genus">Coccinia</tp:taxon-name-part> <tp:taxon-name-part taxon-name-part-type="species">grandis</tp:taxon-name-part></tp:taxon-name></italic> is glabrous, has smooth fruits, and is dioecious, at least in wild populations.</p><p>Asian and (at least most of the) African <italic><tp:taxon-name><tp:taxon-name-part taxon-name-part-type="genus">Coccinia</tp:taxon-name-part> <tp:taxon-name-part taxon-name-part-type="species">grandis</tp:taxon-name-part></tp:taxon-name></italic> differ genetically (e.g., in a short sequence in the 5’-beginning of the <italic>LEAFY</italic>-like 2<sup>nd</sup> intron) and in petal color (white in Asian, buff in African individuals). Hence, the distribution in Asia (at least India) is not due to human impact. Whether <italic><tp:taxon-name><tp:taxon-name-part taxon-name-part-type="genus">Coccinia</tp:taxon-name-part> <tp:taxon-name-part taxon-name-part-type="species">grandis</tp:taxon-name-part></tp:taxon-name></italic> is introduced or native to Malesia, northern Australia and southern China and Taiwan is not known. Crossing experiments by <xref ref-type="bibr" rid="B157">Naudin (1862)</xref> indicate full compatibility between the African and Asian morphs though.</p></tp:treatment-sec><tp:treatment-sec sec-type="Taxonomic remarks"><title>Taxonomic remarks.</title><p>Up to the 21<sup>st</sup> century (e.g., <xref ref-type="bibr" rid="B36">Bulbul et al. 2011</xref>; <xref ref-type="bibr" rid="B98">Hussain et al. 2011</xref>), there has been quite a lot of confusion about the valid name of the species that is now called <italic><tp:taxon-name><tp:taxon-name-part taxon-name-part-type="genus">Coccinia</tp:taxon-name-part> <tp:taxon-name-part taxon-name-part-type="species">grandis</tp:taxon-name-part></tp:taxon-name></italic>. <xref ref-type="bibr" rid="B239">Wight and Arnott (1834)</xref> established the genus <italic><tp:taxon-name><tp:taxon-name-part taxon-name-part-type="genus">Coccinia</tp:taxon-name-part></tp:taxon-name></italic>, with the name based on the scarlet-red fruits of a species that Wight had collected several times during his 13-year stay in South India (<xref ref-type="bibr" rid="B212">Stafleu and Cowan 1988</xref>). The name of the only species they described in their new genus, <italic><tp:taxon-name><tp:taxon-name-part taxon-name-part-type="genus">Coccinia</tp:taxon-name-part> <tp:taxon-name-part taxon-name-part-type="species">indica</tp:taxon-name-part></tp:taxon-name></italic> Wight &amp; Arn., is illegitimate since they included <italic><tp:taxon-name><tp:taxon-name-part taxon-name-part-type="genus">Bryonia</tp:taxon-name-part> <tp:taxon-name-part taxon-name-part-type="species">grandis</tp:taxon-name-part></tp:taxon-name></italic> L., of which they ought to have adopted the epithet (Art. 52.1 ICN). The illegitimacy of <italic><tp:taxon-name><tp:taxon-name-part taxon-name-part-type="genus">Coccinia</tp:taxon-name-part> <tp:taxon-name-part taxon-name-part-type="species">indica</tp:taxon-name-part></tp:taxon-name></italic>, however, does not affect the legitimacy of the genus name <italic><tp:taxon-name><tp:taxon-name-part taxon-name-part-type="genus">Coccinia</tp:taxon-name-part></tp:taxon-name></italic> (Art. 42.2), although there was also some confusion about which genus name to use. In 1845, Voigt published the correct combination <italic><tp:taxon-name><tp:taxon-name-part taxon-name-part-type="genus">Coccinia</tp:taxon-name-part> <tp:taxon-name-part taxon-name-part-type="species">grandis</tp:taxon-name-part></tp:taxon-name></italic> (L.) Voigt with a description exactly matching <italic><tp:taxon-name><tp:taxon-name-part taxon-name-part-type="genus">Bryonia</tp:taxon-name-part> <tp:taxon-name-part taxon-name-part-type="species">grandis</tp:taxon-name-part></tp:taxon-name></italic>.</p><p>Although <italic><tp:taxon-name><tp:taxon-name-part taxon-name-part-type="genus">Coccinia</tp:taxon-name-part> <tp:taxon-name-part taxon-name-part-type="species">indica</tp:taxon-name-part></tp:taxon-name></italic> is not valid, and the problem seemed to have been solved, a third species name was brought into discussion by Cogniaux. He thought that <!--PageBreak--><italic><tp:taxon-name><tp:taxon-name-part taxon-name-part-type="genus">Bryonia</tp:taxon-name-part> <tp:taxon-name-part taxon-name-part-type="species">cordifolia</tp:taxon-name-part></tp:taxon-name></italic> L. and <italic><tp:taxon-name><tp:taxon-name-part taxon-name-part-type="genus">Bryonia</tp:taxon-name-part> <tp:taxon-name-part taxon-name-part-type="species">grandis</tp:taxon-name-part></tp:taxon-name></italic> L. referred to the same species as Linnaeus cited Rumphius’ <italic><tp:taxon-name><tp:taxon-name-part taxon-name-part-type="genus">Vitis</tp:taxon-name-part> <tp:taxon-name-part taxon-name-part-type="species">alba</tp:taxon-name-part> <tp:taxon-name-part taxon-name-part-type="subspecies">indica</tp:taxon-name-part></tp:taxon-name></italic> (<italic><tp:taxon-name><tp:taxon-name-part taxon-name-part-type="genus">Coccinia</tp:taxon-name-part> <tp:taxon-name-part taxon-name-part-type="species">grandis</tp:taxon-name-part></tp:taxon-name></italic>) under <italic><tp:taxon-name><tp:taxon-name-part taxon-name-part-type="genus">Bryonia</tp:taxon-name-part> <tp:taxon-name-part taxon-name-part-type="species">cordifolia</tp:taxon-name-part></tp:taxon-name></italic> (<xref ref-type="bibr" rid="B135">Linnaeus 1763</xref>). Hence, Cogniaux created a more broadly circumscribed <italic><tp:taxon-name><tp:taxon-name-part taxon-name-part-type="genus">Coccinia</tp:taxon-name-part> <tp:taxon-name-part taxon-name-part-type="species">cordifolia</tp:taxon-name-part></tp:taxon-name></italic> (L.) Cogn. (1878). However, Linnaeus described <italic><tp:taxon-name><tp:taxon-name-part taxon-name-part-type="genus">Bryonia</tp:taxon-name-part> <tp:taxon-name-part taxon-name-part-type="species">cordifolia</tp:taxon-name-part></tp:taxon-name></italic> beforehand (1753) citing the description from his <italic>Flora Zeylanica</italic> number 354 (1747), and only in the 2<sup>nd</sup> and 3<sup>rd</sup> edition of his <italic>Species Plantarum</italic> did Linnaeus synonymize Rumphius’ <italic><tp:taxon-name><tp:taxon-name-part taxon-name-part-type="genus">Vitis</tp:taxon-name-part> <tp:taxon-name-part taxon-name-part-type="species">alba</tp:taxon-name-part> <tp:taxon-name-part taxon-name-part-type="subspecies">indica</tp:taxon-name-part></tp:taxon-name></italic> (1747). Cogniaux therefore erred, when he stated that Linnaeus had based his <italic><tp:taxon-name><tp:taxon-name-part taxon-name-part-type="genus">Bryonia</tp:taxon-name-part> <tp:taxon-name-part taxon-name-part-type="species">cordifolia</tp:taxon-name-part></tp:taxon-name></italic> on Rumphius’ figure, and the epithet <italic><tp:taxon-name><tp:taxon-name-part taxon-name-part-type="species">cordifolia</tp:taxon-name-part></tp:taxon-name></italic> is hence misapplied in <italic><tp:taxon-name><tp:taxon-name-part taxon-name-part-type="genus">Coccinia</tp:taxon-name-part></tp:taxon-name></italic>.</p><p>There are four specimens in Linnaeus’ herbarium, which belong to <italic><tp:taxon-name><tp:taxon-name-part taxon-name-part-type="genus">Coccinia</tp:taxon-name-part> <tp:taxon-name-part taxon-name-part-type="species">grandis</tp:taxon-name-part></tp:taxon-name></italic> but it is unclear which are type material. The number <italic>1153.2</italic> is designated (by Linnaeus?) as <italic><tp:taxon-name><tp:taxon-name-part taxon-name-part-type="genus">Bryonia</tp:taxon-name-part> <tp:taxon-name-part taxon-name-part-type="species">grandis</tp:taxon-name-part></tp:taxon-name></italic> on the sheet and is therefore the best choice for lectotypification as is has been done by <xref ref-type="bibr" rid="B159">Nazimuddin and Naqvi (1984)</xref>. The specimen <italic>1153.13</italic> bears the note “<tp:taxon-name><tp:taxon-name-part taxon-name-part-type="genus">Bryonia</tp:taxon-name-part></tp:taxon-name> foliis subrotundis angulosis, momordicae facie” on the specimen flip side referring to one of the citations to drawings in the protologue. Hence, this specimen is also original material. The other two specimens (<italic>1153.3</italic> and <italic>1153.12</italic>) do not bear indications that Linnaeus referred to them as <italic><tp:taxon-name><tp:taxon-name-part taxon-name-part-type="genus">Bryonia</tp:taxon-name-part> <tp:taxon-name-part taxon-name-part-type="species">grandis</tp:taxon-name-part></tp:taxon-name></italic>, but there is no contraindication either, so they might be original material, too.</p><p>The drawing to <italic><tp:taxon-name><tp:taxon-name-part taxon-name-part-type="genus">Bryonia</tp:taxon-name-part></tp:taxon-name> foliis subrotundis, angulosis, momordicae facie</italic> Burm. (Thes. zeylan.: 49, t. 19, fig. 1. 1737), which is original material of <italic><tp:taxon-name><tp:taxon-name-part taxon-name-part-type="genus">Bryonia</tp:taxon-name-part> <tp:taxon-name-part taxon-name-part-type="species">grandis</tp:taxon-name-part></tp:taxon-name></italic> L. appears to be a product of artistic freedom. The calyx lobes of the three uppermost and the lowermost flowers are reflexed and match <italic><tp:taxon-name><tp:taxon-name-part taxon-name-part-type="genus">Coccinia</tp:taxon-name-part></tp:taxon-name></italic>/<italic><tp:taxon-name><tp:taxon-name-part taxon-name-part-type="genus">Bryonia</tp:taxon-name-part> <tp:taxon-name-part taxon-name-part-type="species">grandis</tp:taxon-name-part></tp:taxon-name></italic> well, whereas the calyx of the other two flowers appears to consist of almost free elliptic petals, quite like in <italic><tp:taxon-name><tp:taxon-name-part taxon-name-part-type="genus">Momordica</tp:taxon-name-part> <tp:taxon-name-part taxon-name-part-type="species">foetida</tp:taxon-name-part></tp:taxon-name></italic> (except for the soft spines that are missing in the drawing). The addition “momordica facies” seems to relate to this. Strangely, the drawing of <italic><tp:taxon-name><tp:taxon-name-part taxon-name-part-type="genus">Bryonia</tp:taxon-name-part></tp:taxon-name> folio anguloso acuto glabro</italic> Burm. (Thes. zeylan.: 48, t. 19, fig. 1. 1737) matches the current definition of <italic><tp:taxon-name><tp:taxon-name-part taxon-name-part-type="genus">Bryonia</tp:taxon-name-part> <tp:taxon-name-part taxon-name-part-type="species">grandis</tp:taxon-name-part></tp:taxon-name></italic> also well, but has not been cited by Linnaeus. Eventually, the synonyms that Burman used, which also include <italic><tp:taxon-name><tp:taxon-name-part taxon-name-part-type="genus">Bryonia</tp:taxon-name-part> <tp:taxon-name-part taxon-name-part-type="species">cordifolia</tp:taxon-name-part></tp:taxon-name></italic> L. (<italic><tp:taxon-name><tp:taxon-name-part taxon-name-part-type="genus">Cucumis</tp:taxon-name-part> <tp:taxon-name-part taxon-name-part-type="species">maderaspatanus</tp:taxon-name-part></tp:taxon-name></italic> L.), made it hard to interpret the species and also lead to the confusion of Cogniaux.</p><p>The <italic>Forsskål 660</italic> specimen (C10002122) has a hand-written field label by Forsskål (according to notes in JStor Plant Science) on the flip side, stating “Cucumis incerta. Arakis, Mour.” (incerta meaning “uncertain”) and two hand-written identifications “Cucumis inedulis Fl. Yemen CXXII nr. 580” and “c. s. Arakis cent VI nr. 61 p. 169”. The location in the text is the same as on the field label: Môr/Mour [Mawr, a small town about 30 km E of al-Luhayyah]. The former identification is a nom. nud. with the number 580 on page CXXII of Forsskål’s Flora Ægyptiaco-Arabica (1775). The second identification links to a <italic><tp:taxon-name><tp:taxon-name-part taxon-name-part-type="genus">Cucumis</tp:taxon-name-part> <tp:taxon-name-part taxon-name-part-type="species">sativus</tp:taxon-name-part></tp:taxon-name></italic> variety that is validly described in that book on page 169. The description matches well <italic><tp:taxon-name><tp:taxon-name-part taxon-name-part-type="genus">Coccinia</tp:taxon-name-part> <tp:taxon-name-part taxon-name-part-type="species">grandis</tp:taxon-name-part></tp:taxon-name></italic> except for the tuberculate ovary. Additionally the collection is supposed to be from Loheja [al-Luhayyah], but might only indicate the region, in which Mawr is localized. However, the Arabic name of <italic><tp:taxon-name><tp:taxon-name-part taxon-name-part-type="genus">Cucumis</tp:taxon-name-part> <tp:taxon-name-part taxon-name-part-type="species">inedulis</tp:taxon-name-part></tp:taxon-name></italic> and <tp:taxon-name><tp:taxon-name-part taxon-name-part-type="genus">Cucumis</tp:taxon-name-part> <tp:taxon-name-part taxon-name-part-type="species">sativus</tp:taxon-name-part> <tp:taxon-name-part taxon-name-part-type="infraspecific-rank">var.</tp:taxon-name-part> <tp:taxon-name-part taxon-name-part-type="variety">arakis</tp:taxon-name-part></tp:taxon-name> are both: Arakis [3raqīs], so they can be cross-referenced. The description of the variety also mentions that the plant is not edible, just as the supposed species epithet.</p><!--PageBreak--><p>The genus name <italic><tp:taxon-name><tp:taxon-name-part taxon-name-part-type="genus">Turia</tp:taxon-name-part></tp:taxon-name></italic> has been created by Forsskål in his Flora Ægyptiaco-Arabica (1775). There is a debate, however, whether it is validly published (<xref ref-type="bibr" rid="B76">Friis 1984</xref>). The descriptions of this part of Forsskål’s book (page number in Latin) must be used in consideration with the corresponding parts in the lists of local floras (Roman page numbers), which is on page CXXI in the case of <italic><tp:taxon-name><tp:taxon-name-part taxon-name-part-type="genus">Turia</tp:taxon-name-part></tp:taxon-name></italic>. The first species there is <italic><tp:taxon-name><tp:taxon-name-part taxon-name-part-type="genus">Turia</tp:taxon-name-part> <tp:taxon-name-part taxon-name-part-type="species">sativa</tp:taxon-name-part></tp:taxon-name></italic> (no. 550), which is called “turia” in Arabic and is cultivated according to the epithet. This matches exactly the first description in the descriptive part of the book (p. 165). Forsskål lists five <italic><tp:taxon-name><tp:taxon-name-part taxon-name-part-type="genus">Turia</tp:taxon-name-part></tp:taxon-name></italic> species in the floristic part and describes five species in the descriptive part. Therefore, the genus <italic><tp:taxon-name><tp:taxon-name-part taxon-name-part-type="genus">Turia</tp:taxon-name-part></tp:taxon-name></italic> lacks a description (<xref ref-type="bibr" rid="B104">Jeffrey 1962</xref>), because Forsskål does not mention any character to be typical for the genus. The name <italic><tp:taxon-name><tp:taxon-name-part taxon-name-part-type="genus">Turia</tp:taxon-name-part></tp:taxon-name></italic> was legitimately described by Gmelin in an extension of Linnaeus’ Systema naturae (1791), and so was the name <italic><tp:taxon-name><tp:taxon-name-part taxon-name-part-type="genus">Turia</tp:taxon-name-part> <tp:taxon-name-part taxon-name-part-type="species">moghadd</tp:taxon-name-part></tp:taxon-name></italic>.</p><p>The typification of <italic><tp:taxon-name><tp:taxon-name-part taxon-name-part-type="genus">Turia</tp:taxon-name-part> <tp:taxon-name-part taxon-name-part-type="species">moghadd</tp:taxon-name-part></tp:taxon-name></italic> is not straight-forward, because Forsskål added little, if any marks on the sheets (<xref ref-type="bibr" rid="B75">Friis 1983</xref>). The flip side of the <italic>Forsskål 663</italic> specimen has three notes: “Cucumis glandulosus”, a second one with a different handwriting: “<tp:taxon-name><tp:taxon-name-part taxon-name-part-type="genus">Bryonia</tp:taxon-name-part></tp:taxon-name> Turia 35 Forsk” and a third one with another handwriting “Turia gijef Forsk Cent. 6 no. 38” with all words except for “Turia” crossed out. It can be hypothesized that these are different trials to identify the specimen, but not by Forsskål himself. Aside from these, the specimen lacks any written marks, but it matches exactly the description of <italic><tp:taxon-name><tp:taxon-name-part taxon-name-part-type="genus">Turia</tp:taxon-name-part> <tp:taxon-name-part taxon-name-part-type="species">moghadd</tp:taxon-name-part></tp:taxon-name></italic>, as do the specimens <italic>Forsskål 662</italic> and <italic>666</italic>, which are syntypes. The <italic>Forsskål 663</italic> specimen is chosen to be the lectotype, because the original description mentions the occurrence of fruits and this specimen is the only female of the three.</p><p>Willdenow describes <italic><tp:taxon-name><tp:taxon-name-part taxon-name-part-type="genus">Bryonia</tp:taxon-name-part> <tp:taxon-name-part taxon-name-part-type="species">alceifolia</tp:taxon-name-part></tp:taxon-name></italic> in a travel report by J. P. Rottler from 1799, but he only mentions that he separates Rottler’s <italic><tp:taxon-name><tp:taxon-name-part taxon-name-part-type="genus">Bryonia</tp:taxon-name-part> <tp:taxon-name-part taxon-name-part-type="species">epigaea</tp:taxon-name-part></tp:taxon-name></italic> from another new species, viz. <italic><tp:taxon-name><tp:taxon-name-part taxon-name-part-type="genus">Bryonia</tp:taxon-name-part> <tp:taxon-name-part taxon-name-part-type="species">alceifolia</tp:taxon-name-part></tp:taxon-name></italic>, so the type was not necessarily collected in 1799. Willdenow knew <italic><tp:taxon-name><tp:taxon-name-part taxon-name-part-type="genus">Bryonia</tp:taxon-name-part> <tp:taxon-name-part taxon-name-part-type="species">alceifolia</tp:taxon-name-part></tp:taxon-name></italic> from Klein’s specimens in his herbarium. Rottler was missionary in Tranquebar, the same place in which J. G. Klein was surgeon (<xref ref-type="bibr" rid="B110">Jensen 2005</xref>). Both are known to have collected together (with B. Heyne). The lectotype collection is in the describer’s herbarium under the Klein number 177, but it is not certain, whether Klein collected the specimen himself, of if it was by Rottler or even Heyne. A duplicate with the same label data as in B-W is deposited in K. For Willdenow described the species, the specimen in his herbarium was chosen to be lectotype.</p><p>The name <italic><tp:taxon-name><tp:taxon-name-part taxon-name-part-type="genus">Momordica</tp:taxon-name-part> <tp:taxon-name-part taxon-name-part-type="species">monadelpha</tp:taxon-name-part></tp:taxon-name></italic> Roxb. is superfluous, because Roxburgh synonymized <italic><tp:taxon-name><tp:taxon-name-part taxon-name-part-type="genus">Bryonia</tp:taxon-name-part> <tp:taxon-name-part taxon-name-part-type="species">moimoi</tp:taxon-name-part></tp:taxon-name></italic> Ser. in total by citing the only element of that name and <italic><tp:taxon-name><tp:taxon-name-part taxon-name-part-type="genus">Bryonia</tp:taxon-name-part> <tp:taxon-name-part taxon-name-part-type="species">grandis</tp:taxon-name-part></tp:taxon-name></italic>. The other elements of <italic><tp:taxon-name><tp:taxon-name-part taxon-name-part-type="genus">Momordica</tp:taxon-name-part> <tp:taxon-name-part taxon-name-part-type="species">monadelpha</tp:taxon-name-part></tp:taxon-name></italic> are also interesting, though. Roxburgh cited “<italic><tp:taxon-name><tp:taxon-name-part taxon-name-part-type="genus">Bryonia</tp:taxon-name-part></tp:taxon-name> foliis subrotundis</italic>” with the citation of Burman’s Thes. zeylan.: t. 19, fig. 1. 1737 and fig. 2, <italic><tp:taxon-name><tp:taxon-name-part taxon-name-part-type="genus">Vitis</tp:taxon-name-part> <tp:taxon-name-part taxon-name-part-type="species">alba</tp:taxon-name-part> <tp:taxon-name-part taxon-name-part-type="subspecies">indica</tp:taxon-name-part></tp:taxon-name></italic>, all <italic><tp:taxon-name><tp:taxon-name-part taxon-name-part-type="genus">Coccinia</tp:taxon-name-part> <tp:taxon-name-part taxon-name-part-type="species">grandis</tp:taxon-name-part></tp:taxon-name></italic>, and Herman’s Musæum Zeylanicum 356. The latter one consists of two specimens (2: 37), which are <italic><tp:taxon-name><tp:taxon-name-part taxon-name-part-type="genus">Cucumis</tp:taxon-name-part> <tp:taxon-name-part taxon-name-part-type="species">maderaspatanus</tp:taxon-name-part></tp:taxon-name></italic> L., however, there are also two drawings (5: 225 and 5: 321) with the number 356. Both drawings represent <italic><tp:taxon-name><tp:taxon-name-part taxon-name-part-type="genus">Coccinia</tp:taxon-name-part> <tp:taxon-name-part taxon-name-part-type="species">grandis</tp:taxon-name-part></tp:taxon-name></italic> because of the fruit size, fruit shape, and the flower morphology (calyx lobe length and position, corolla size), rather than <italic><tp:taxon-name><tp:taxon-name-part taxon-name-part-type="genus">Cucumis</tp:taxon-name-part> <tp:taxon-name-part taxon-name-part-type="species">maderaspatanus</tp:taxon-name-part></tp:taxon-name></italic> L., <italic><tp:taxon-name><tp:taxon-name-part taxon-name-part-type="genus">Diplocyclos</tp:taxon-name-part> <tp:taxon-name-part taxon-name-part-type="species">palmatus</tp:taxon-name-part></tp:taxon-name></italic> L. or <!--PageBreak--><italic><tp:taxon-name><tp:taxon-name-part taxon-name-part-type="genus">Cayaponia</tp:taxon-name-part> <tp:taxon-name-part taxon-name-part-type="species">laciniosa</tp:taxon-name-part></tp:taxon-name></italic> (L.) C.Jeffrey. That the drawing 5: 225 (BM000595000) shows a plant with male and female flowers on one individual might be explained best by artistic freedom.</p><p>The name <tp:taxon-name><tp:taxon-name-part taxon-name-part-type="genus">Coccinia</tp:taxon-name-part> <tp:taxon-name-part taxon-name-part-type="species">indica</tp:taxon-name-part> <tp:taxon-name-part taxon-name-part-type="infraspecific-rank">var.</tp:taxon-name-part> <tp:taxon-name-part taxon-name-part-type="variety">palmata</tp:taxon-name-part></tp:taxon-name> C.B.Clarke is valid and legitimate but not obvious to typifiy. Despite <italic><tp:taxon-name><tp:taxon-name-part taxon-name-part-type="genus">Coccinia</tp:taxon-name-part> <tp:taxon-name-part taxon-name-part-type="species">indica</tp:taxon-name-part></tp:taxon-name></italic> being illegitimate as a nomen superfluum, the variety is legitimate and validly described. Clarke cites <italic><tp:taxon-name><tp:taxon-name-part taxon-name-part-type="genus">Bryonia</tp:taxon-name-part> <tp:taxon-name-part taxon-name-part-type="species">alceifolia</tp:taxon-name-part></tp:taxon-name></italic> Willd. and the <italic><tp:taxon-name><tp:taxon-name-part taxon-name-part-type="genus">Coccinia</tp:taxon-name-part> <tp:taxon-name-part taxon-name-part-type="species">indica</tp:taxon-name-part></tp:taxon-name></italic> protologue with page 348 although <italic><tp:taxon-name><tp:taxon-name-part taxon-name-part-type="genus">Coccinia</tp:taxon-name-part> <tp:taxon-name-part taxon-name-part-type="species">indica</tp:taxon-name-part></tp:taxon-name></italic> was described on page 347 (<xref ref-type="bibr" rid="B239">Wight and Arnott 1834</xref>). Page 348, however, only comprises the β variety, which itself was the basis for <italic><tp:taxon-name><tp:taxon-name-part taxon-name-part-type="genus">Coccinia</tp:taxon-name-part> <tp:taxon-name-part taxon-name-part-type="species">wightiana</tp:taxon-name-part></tp:taxon-name></italic> M. Roem. This unnamed variety consists of several elements, of which the literature citations of <italic><tp:taxon-name><tp:taxon-name-part taxon-name-part-type="genus">Bryonia</tp:taxon-name-part> <tp:taxon-name-part taxon-name-part-type="species">palmata</tp:taxon-name-part></tp:taxon-name></italic> are mentioned with a question mark and are thus not eligible for typification (Art. 52.2 N1). The element “<tp:taxon-name><tp:taxon-name-part taxon-name-part-type="genus">Bryonia</tp:taxon-name-part> <tp:taxon-name-part taxon-name-part-type="species">palmata</tp:taxon-name-part></tp:taxon-name> Linn.? herb. Madr.!” relates to a collection in Herbarium Madras that was identified a <italic><tp:taxon-name><tp:taxon-name-part taxon-name-part-type="genus">Bryonia</tp:taxon-name-part> <tp:taxon-name-part taxon-name-part-type="species">palmata</tp:taxon-name-part></tp:taxon-name></italic>, but Wight and Arnott appear to have been in doubt whether the name was used sensu Linnaeus, hence the question mark after the name. This specimen (or a duplicate) is found in E and represents a deeply lobed <italic><tp:taxon-name><tp:taxon-name-part taxon-name-part-type="genus">Coccinia</tp:taxon-name-part> <tp:taxon-name-part taxon-name-part-type="species">grandis</tp:taxon-name-part></tp:taxon-name></italic> just as the protologue of the β variety says. Clarke obviously takes the epithet of the variety from this misidentification and not from <italic><tp:taxon-name><tp:taxon-name-part taxon-name-part-type="genus">Bryonia</tp:taxon-name-part> <tp:taxon-name-part taxon-name-part-type="species">palmata</tp:taxon-name-part></tp:taxon-name></italic> L., which is why the name was typified with this collection. That Clarke meant a deeply lobed <italic><tp:taxon-name><tp:taxon-name-part taxon-name-part-type="genus">Coccinia</tp:taxon-name-part> <tp:taxon-name-part taxon-name-part-type="species">grandis</tp:taxon-name-part></tp:taxon-name></italic> is evident since he also cites <italic><tp:taxon-name><tp:taxon-name-part taxon-name-part-type="genus">Bryonia</tp:taxon-name-part> <tp:taxon-name-part taxon-name-part-type="species">alceifolia</tp:taxon-name-part></tp:taxon-name></italic>, which is also deeply lobed. It is thus not a new combination and status change but a new variety.</p><p>The name <tp:taxon-name><tp:taxon-name-part taxon-name-part-type="genus">Coccinia</tp:taxon-name-part> <tp:taxon-name-part taxon-name-part-type="species">cordifolia</tp:taxon-name-part> <tp:taxon-name-part taxon-name-part-type="infraspecific-rank">var.</tp:taxon-name-part> <tp:taxon-name-part taxon-name-part-type="variety">genuina</tp:taxon-name-part></tp:taxon-name> Cogn. cannot be regarded as intended to represent a new variety, because Cogniaux divides all specimens he had seen into three varieties. Hence, the epithet “<italic><tp:taxon-name><tp:taxon-name-part taxon-name-part-type="species">genuina</tp:taxon-name-part></tp:taxon-name></italic>” and his “<italic><tp:taxon-name><tp:taxon-name-part taxon-name-part-type="species">genuina</tp:taxon-name-part></tp:taxon-name></italic>” variety is just synonymous with the autonym.</p></tp:treatment-sec><tp:treatment-sec sec-type="Specimens examined"><title>Specimens examined.</title><p>(Selection, in total: 1066). Australia. Queensland: Weipa, Awonga Court, <named-content xmlns:xlink="http://www.w3.org/1999/xlink" content-type="dwc:verbatimCoordinates" xlink:type="simple">12°37'28"S, 141°52'39"E</named-content>, <italic>B.M. Waterhouse 7428</italic> (BRI, CANB [CANB 682857]). Bangladesh. Sylhet: Sillet, <italic>F. de Silva in Wall. list 6700g</italic> (M [“439”], M [“440”]). Barbados. St. Michael: Bridgetown, old railway yard, Sep 1940, <italic>E.G.B. Gooding s.n.</italic> (BAR00002591). Brazil. Minas Gerais: No detailed location, &lt; 1840, <italic>P.C.D. Clausen s.n.</italic> (G-DC). Cameroon. North Region: Pitowa [Pitoa], c. 17 km NE of Garoua, <italic>W.J.J.O. de Wilde et al. 4932</italic> (MO, WAG [WAG0225471]). Chad. Chari-Baguirmi: Baguirmi et région du Lac Fittri, Tjecna, <italic>A.J.B. Chevalier 9527</italic> (G, P [P05620497]). P. R. China. Hainan: Ch’ang-kiang District [Changjiang country], [Bawangling Nature Reserve], Ka Chik Shan [Qicha hill], <italic>S.K. Lau 3008</italic> (GH n.v., P [P06394498], S). Hong Kong: near Ouang-nei-Tchong [Wang nai chung] – Happy Valley, <italic>E.M. Bodinier 1367</italic> (E). Yunnan: Nan-chiao [Meng che], <italic>C.W. Wang 76988</italic> (A n.v., IBSC [0207527], KUN n.v., PE [01178321], PE [01178322]). R. China. Pingtung County: Hsinpi [Sinpi], <italic>Y.-P. Cheng 4603</italic> (BR [BR0000005164189], TAIF). Cuba. Havana: Santiago de las Vegas, <italic>A. O’Donovan 5106</italic> (G, S [S08-12050]). D. R. Congo. Orientale: Mahagi territory, Mahagi-Port, <italic>J. Lebrun 3800</italic> (BR (2), EA, WAG [WAG0225470]). East Timor. Dili: just W of Dili, Tasutolu area, <named-content xmlns:xlink="http://www.w3.org/1999/xlink" content-type="dwc:verbatimCoordinates" xlink:type="simple">8°33'57"S, 125°30'05"E</named-content>, <italic>L.D. Cowie 10658</italic> (L). Egypt. Red Sea Governorate: [Hala’ib triangle], Gebel Shendib, <italic>G.W. Murray 3857</italic> (K [K000037307]). Eritrea. Gash-Barka: Mai Mentai [at Sciagolgol River, SE of Agordat], <italic>N. Beccari 118</italic> (FT). <!--PageBreak-->Northern Red Sea Region: [NE of Ghimda/Gimda], Pianura Sabarguma, <italic>A. Pappi 3970</italic> (G, MO, P [P05620558], S [S08-12133], W). Ethiopia. Oromia: 85 km NE of Nazareth, along road to Awash, c. 5 km W of Metahara, <named-content xmlns:xlink="http://www.w3.org/1999/xlink" content-type="dwc:verbatimCoordinates" xlink:type="simple">8°55'N, 39°55'E</named-content>, <italic>J.J.F.E. de Wilde 6870</italic> (BR, MO, WAG [WAG0225448], WAG [WAG0225449], WAG [WAG0225450]). Tigray: near Djeladjeranné, 23 Apr 1841, <italic>G.H.W. Schimper 1570</italic> (P [P05620544], specimens from BM, G, MO, S [S08-12147], and W [W 0011063] might also be from this location, for details see under <italic><tp:taxon-name><tp:taxon-name-part taxon-name-part-type="genus">Cucurbita</tp:taxon-name-part> <tp:taxon-name-part taxon-name-part-type="species">schimperiana</tp:taxon-name-part></tp:taxon-name></italic>). Guyana. Demerara-Mahaica: Georgetown, <italic>W. Hahn 4810</italic> (MO, US). India. West Bengal: Sibpur [Shibpur in Howrah city] near Calcutta [Kolkata], <italic>J.G. Hallier s.n.</italic> (M [“999”]). Indonesia. East Java: Pasoeroean [Pasuruan], 17 Jul 1928, <italic>J.J. Ochse s.n.</italic> (B, BR [BR0000009938076], L [L 0587578], P [P06394462], U). Mali. Kayes: Bafoulabé Cercle, Bamafélé arondissement, 3.2 km ESE of Manantali, <named-content xmlns:xlink="http://www.w3.org/1999/xlink" content-type="dwc:verbatimCoordinates" xlink:type="simple">13°10.847'N, 10°26.260'W</named-content>, <italic>C.S. Duvall 130</italic> (MO (2)). Mozambique. Maputo: Vila Luísa [Marracuene], along Incomáti river, <italic>A. Balsinhas 1273</italic> (COI). Nepal. Madhya Pashchim: [Rapti], Tulsipur, <italic>O. Polunin et al. 5906</italic> (E). Nicaragua. Chontales: St Tomas [Santo Tomàs], 1841, <italic>E. von Friedrichsthal s.n.</italic> (W). Niger. Agadez: [Aïr Mountains], Mt Bagwezan [Mt Bagzan, Idoukal-n-Taghès], 31 May 1920, <italic>A. Buchanan s.n.</italic> (MO [acc. no. 1667128]). Pakistan. Sindh: 7 mls [c. 11.2 km] from Hyderabad to Tando M.[Mohammad] Khan, <italic>S. ul-Abedin 3839</italic> (B, KUH n.v., MO). Senegal. Dakar: Jof [Yoff], <italic>J.-G. Adam 1806</italic> (MO (2), [non P [P00694028/P05590411], which is a <italic><tp:taxon-name><tp:taxon-name-part taxon-name-part-type="genus">Citrullus</tp:taxon-name-part></tp:taxon-name></italic> sp.]). Singapore. South East District: Potong Pasir off Serangoon Road, <italic>J. Sinclair 5434</italic> (E, L [L 0587600], P [P0639450]). Somalia. Togdheer: [c. 54 km SSW of Berbera], foot of Sheikh Pass, <italic>P.R.O. Bally 11827</italic> (G (3), K, PRE). Sri Lanka. North Central Province: Anuradhapura, <italic>F.R. Fosberg &amp; N. Balakrishnan 53431</italic> (MO, PDA n.v.); ibid., <italic>W. Forstner s.n. W13705</italic> (W). Sudan. North Kurdufan: Chursi [Khursi], <italic>K.G.T. Kotschy Iter nub. 308</italic> (BM, BR (2), E, G (2), G-DC, GOET, K, L, M [“400”], M [“401”], M [“782”], MO, P [P05620478], P [P05620484], P [P05620578], PRC, S [S08-12152], TUB [TUB004721], TUB [TUB004722], W [W 0011066], W (2), WAG [WAG0234161]). Tanzania. Tanga: Tanga town, near public beach, 200 m E of <named-content xmlns:xlink="http://www.w3.org/1999/xlink" content-type="dwc:verbatimCoordinates" xlink:type="simple">05°03'19.2"S, 39°07'31.3"E</named-content>, <italic>N. Holstein et al. 94</italic> (B, DSM, M, WAG), and <italic>95</italic> (DSM, M). Zanzibar Urban/West: Chukwani, <italic>H.G. Faulkner 2782</italic> (BR, COI, K n.v., P [P05620529]). Thailand. Bangkok: Bangkok, <italic>R. Zimmermann 66</italic> (B (2), BR [BR0000009938878], G (2), H, L [L 0587657], M, MO, P [P06394565], PR [PR 801377], PRC, S, U, W). USA. Florida: along Indian River [lagoon], Coco [Cocoa], 9 May 1918, <italic>J.K. Small s.n.</italic> (FLAS [FLAS 29152], G, MO [acc. no. 1161454], US). Hawaii: O’ahu Island, Dole St, behind U Hawaii Manoa dorms, <italic>B. Kennedy 47</italic> (MO, US [00674433]). Midway Atoll: Sand Island, 4208 Commodore Ave., <italic>F. Starr &amp; K. Martz 080601-01</italic> (BISH, PTBG [PTBG1000013099]). Vietnam. Da Nang: Tourane [Da Nang] and vicinity, no detailed location, <italic>J. Clemens &amp; M.S. Clemens 3257</italic> (A n.v., G, MO, P [P06394668], U, W, Z). Yemen. Al-Hudaydah: Mor [Mawr], 15°40'N, 28–30 Mar 1825, <italic>F.W. Hemprich s.n.</italic> (P [P06394550], S [S08-12138]).</p><!--PageBreak--><!--PageBreak--></tp:treatment-sec><tp:treatment-sec><!--Section generated to contain objects referenced in tp:taxon-treatment.--><fig id="F7" position="float" orientation="portrait"><label>Figure 7.</label><caption><p><bold>a</bold> Male flower of <italic><tp:taxon-name><tp:taxon-name-part taxon-name-part-type="genus">Coccinia</tp:taxon-name-part> <tp:taxon-name-part taxon-name-part-type="species">grandis</tp:taxon-name-part></tp:taxon-name></italic> (<italic>N. Holstein 37</italic>). Apices of the petals and calyx lobes, as well as major teeth on the leaf margin are colored in red. Minor margin teeth are inconspicuously colored. The calyx lobes in <italic><tp:taxon-name><tp:taxon-name-part taxon-name-part-type="genus">Coccinia</tp:taxon-name-part> <tp:taxon-name-part taxon-name-part-type="species">grandis</tp:taxon-name-part></tp:taxon-name></italic> are spreading in flower buds and reflexed in mature flowers <bold>b</bold> Male plant of <italic><tp:taxon-name><tp:taxon-name-part taxon-name-part-type="genus">Coccinia</tp:taxon-name-part> <tp:taxon-name-part taxon-name-part-type="species">sessilifolia</tp:taxon-name-part></tp:taxon-name></italic>. Darkish glands (extranuptial nectaries) are commonly found at the base of a lower leaf lamina. The calyx lobes are unusually large in this specimen (cp. Fig. <xref ref-type="fig" rid="F2">2b</xref>).</p></caption><graphic xmlns:xlink="http://www.w3.org/1999/xlink" xlink:href="phytokeys-054-001-g007.jpg" position="float" orientation="portrait" xlink:type="simple" id="oo_48741.jpg"/></fig><fig id="F2" position="float" orientation="portrait"><label>Figure 2.</label><caption><p><bold>a</bold> Female flower bud of <italic><tp:taxon-name><tp:taxon-name-part taxon-name-part-type="genus">Coccinia</tp:taxon-name-part> <tp:taxon-name-part taxon-name-part-type="species">microphylla</tp:taxon-name-part></tp:taxon-name></italic> (<italic>N. Holstein et al. 90</italic>); picture taken during the dry season. The stem is completely lignified, and only green short shoots are produced <bold>b</bold> Male plant of <italic><tp:taxon-name><tp:taxon-name-part taxon-name-part-type="genus">Coccinia</tp:taxon-name-part> <tp:taxon-name-part taxon-name-part-type="species">sessilifolia</tp:taxon-name-part></tp:taxon-name></italic>. The stem is glaucous and does not lignify. Unusually, the bract is 3-lobate leaf-like.</p></caption><graphic xmlns:xlink="http://www.w3.org/1999/xlink" xlink:href="phytokeys-054-001-g002.jpg" position="float" orientation="portrait" xlink:type="simple" id="oo_48736.jpg"/></fig><fig id="F14" position="float" orientation="portrait"><label>Figure 14.</label><caption><p>Seeds of <italic><tp:taxon-name><tp:taxon-name-part taxon-name-part-type="genus">Coccinia</tp:taxon-name-part></tp:taxon-name></italic>. The lack of fibers in e and f are preparation artifacts due to mechanical removal of the hyaline aril. Maceration (coarse crushing of the fruit and soaking of the mass in water for 2–3 weeks; R. Brüggemann – pers. comm.) retains the surface fibers. Length of white bars equals 1 mm. <bold>a</bold> Seeds of <tp:taxon-name><tp:taxon-name-part taxon-name-part-type="genus">Coccinia</tp:taxon-name-part> <tp:taxon-name-part taxon-name-part-type="species">adoensis</tp:taxon-name-part> <tp:taxon-name-part taxon-name-part-type="infraspecific-rank">var.</tp:taxon-name-part> <tp:taxon-name-part taxon-name-part-type="variety">jeffreyana</tp:taxon-name-part></tp:taxon-name> (plant derived from seed of the same fruit: <italic>N. Holstein 130</italic>). Note the lenticular face and symmetrical shape of the seed <bold>b</bold> seeds of <italic><tp:taxon-name><tp:taxon-name-part taxon-name-part-type="genus">Coccinia</tp:taxon-name-part> <tp:taxon-name-part taxon-name-part-type="species">abyssinica</tp:taxon-name-part></tp:taxon-name></italic> (plant derived from seed of the same fruit: <italic>N. Holstein 120</italic> and <italic>132</italic>) <bold>c</bold> Seeds of <italic><tp:taxon-name><tp:taxon-name-part taxon-name-part-type="genus">Coccinia</tp:taxon-name-part> <tp:taxon-name-part taxon-name-part-type="species">trilobata</tp:taxon-name-part></tp:taxon-name></italic> <bold>d</bold> Seeds of <italic><tp:taxon-name><tp:taxon-name-part taxon-name-part-type="genus">Coccinia</tp:taxon-name-part> <tp:taxon-name-part taxon-name-part-type="species">sessilifolia</tp:taxon-name-part></tp:taxon-name></italic> (harvested by maceration) <bold>e</bold> Seeds of <italic><tp:taxon-name><tp:taxon-name-part taxon-name-part-type="genus">Coccinia</tp:taxon-name-part> <tp:taxon-name-part taxon-name-part-type="species">sessilifolia</tp:taxon-name-part></tp:taxon-name></italic> (harvested by mechanical extraction; taken from <italic>N. Holstein 119</italic>) <bold>f</bold> Seeds of <italic><tp:taxon-name><tp:taxon-name-part taxon-name-part-type="genus">Coccinia</tp:taxon-name-part> <tp:taxon-name-part taxon-name-part-type="species">grandis</tp:taxon-name-part></tp:taxon-name></italic> (harvested by mechanical extraction).</p></caption><graphic xmlns:xlink="http://www.w3.org/1999/xlink" xlink:href="phytokeys-054-001-g014.jpg" position="float" orientation="portrait" xlink:type="simple" id="oo_48748.jpg"/></fig></tp:treatment-sec><ref-list><ref id="B159"><mixed-citation xmlns:xlink="http://www.w3.org/1999/xlink" xlink:type="simple"><person-group><name name-style="western"><surname>Nazimuddin</surname><given-names>S</given-names></name><name name-style="western"><surname>Naqvi</surname><given-names>SSH</given-names></name></person-group> (<year>1984</year>) <source><tp:taxon-name><tp:taxon-name-part taxon-name-part-type="family">Cucurbitaceae</tp:taxon-name-part></tp:taxon-name>. In: Nasir E, Ali SI (Eds) Flora of Pakistan. Dept.</source> <publisher-name>of Botany</publisher-name>, <publisher-loc>University of Karachi, Karachi, Pakistan</publisher-loc>, <size units="page">56 pp</size>. </mixed-citation></ref><ref id="B27"><mixed-citation xmlns:xlink="http://www.w3.org/1999/xlink" xlink:type="simple"><person-group><name name-style="western"><surname>Bharathi</surname><given-names>LK</given-names></name></person-group> (<year>2007</year>) <article-title>Ivy gourd.</article-title> In: <person-group><name name-style="western"><surname>Peter</surname><given-names>KV</given-names></name></person-group> (<role>Ed.</role>) <source>Underutilized and underexploited horticultural crops</source>. <publisher-name>New India Publishing</publisher-name>, <publisher-loc>New Delhi, India</publisher-loc>, <fpage>275</fpage>–<lpage>282</lpage>. </mixed-citation></ref><ref id="B167"><mixed-citation xmlns:xlink="http://www.w3.org/1999/xlink" xlink:type="simple"><person-group><name name-style="western"><surname>Orech</surname><given-names>FO</given-names></name><name name-style="western"><surname>Akenga</surname><given-names>T</given-names></name><name name-style="western"><surname>Ochora</surname><given-names>J</given-names></name><name name-style="western"><surname>Friis</surname><given-names>H</given-names></name><name name-style="western"><surname>Aagaard-Hansen</surname><given-names>J</given-names></name></person-group> (<year>2005</year>) <article-title>Potential toxicity of some traditional leafy vegetables consumed in Nyang’oma division, western Kenya.</article-title> <source>African Journal of Food and Nutritional Sciences</source> <volume>5</volume>: article <elocation-id>9</elocation-id>. </mixed-citation></ref><ref id="B178"><mixed-citation xmlns:xlink="http://www.w3.org/1999/xlink" xlink:type="simple"><person-group><name name-style="western"><surname>Ramachandran</surname><given-names>K</given-names></name><name name-style="western"><surname>Subramaniam</surname><given-names>B</given-names></name></person-group> (<year>1983</year>) <article-title>Scarlet gourd, <italic><tp:taxon-name><tp:taxon-name-part taxon-name-part-type="genus">Coccinia</tp:taxon-name-part> <tp:taxon-name-part taxon-name-part-type="species">grandis</tp:taxon-name-part></tp:taxon-name></italic>, little-known tropical drug plant.</article-title> <source>Economic Botany</source> <volume>37</volume>: <fpage>380</fpage>–<lpage>383</lpage>. doi: <ext-link ext-link-type="doi" xlink:href="10.1007/BF02904197" xlink:type="simple">10.1007/BF02904197</ext-link> </mixed-citation></ref><ref id="B44"><mixed-citation xmlns:xlink="http://www.w3.org/1999/xlink" xlink:type="simple"><person-group><name name-style="western"><surname>Chopra</surname><given-names>RN</given-names></name><name name-style="western"><surname>Bose</surname><given-names>JP</given-names></name></person-group> (<year>1925</year>) <article-title><italic><tp:taxon-name><tp:taxon-name-part taxon-name-part-type="genus">Cephalandra</tp:taxon-name-part> <tp:taxon-name-part taxon-name-part-type="species">indica</tp:taxon-name-part></tp:taxon-name></italic> (telakucha) in diabetes.</article-title> <source>Indian Journal of Medical Research</source> <volume>13</volume>: <fpage>11</fpage>–<lpage>16</lpage>. </mixed-citation></ref><ref id="B207"><mixed-citation xmlns:xlink="http://www.w3.org/1999/xlink" xlink:type="simple"><person-group><name name-style="western"><surname>Shibib</surname><given-names>BA</given-names></name><name name-style="western"><surname>Khan</surname><given-names>LA</given-names></name><name name-style="western"><surname>Rahman</surname><given-names>R</given-names></name></person-group> (<year>1993</year>) <article-title>Hypoglycaemic activity of <italic><tp:taxon-name><tp:taxon-name-part taxon-name-part-type="genus">Coccinia</tp:taxon-name-part> <tp:taxon-name-part taxon-name-part-type="species">indica</tp:taxon-name-part></tp:taxon-name></italic> and <italic><tp:taxon-name><tp:taxon-name-part taxon-name-part-type="genus">Momordica</tp:taxon-name-part> <tp:taxon-name-part taxon-name-part-type="species">charantia</tp:taxon-name-part></tp:taxon-name></italic> in diabetic rats: depression of the hepatic gluconeogenic enzymes glucose-6-phosphatase and fructose-1,6-bisphosphatase and elevation of both liver and red-cell shunt enzyme glucose-6-phosphate dehydrogenase.</article-title> <source>Biochemical Journal</source> <volume>292</volume>: <fpage>267</fpage>–<lpage>270</lpage>. </mixed-citation></ref><ref id="B200"><mixed-citation xmlns:xlink="http://www.w3.org/1999/xlink" xlink:type="simple"><person-group><name name-style="western"><surname>Schweinfurth</surname><given-names>GA</given-names></name></person-group> (<year>1893</year>) <article-title>Abyssinische Pflanzennamen.</article-title> <source>Abhandlungen der königlichen Akademie der Wissenschaften zu Berlin</source>, <fpage>1</fpage>–<lpage>84</lpage>. </mixed-citation></ref><ref id="B80"><mixed-citation xmlns:xlink="http://www.w3.org/1999/xlink" xlink:type="simple"><person-group><name name-style="western"><surname>Getahun</surname><given-names>A</given-names></name></person-group> (<year>1974b</year>) <article-title>The role of wild plants in the native diet in Ethiopia.</article-title> <source>Agro-Ecosystems</source> <volume>1</volume>: <fpage>45</fpage>–<lpage>56</lpage>. doi: <ext-link ext-link-type="doi" xlink:href="10.1016/0304-3746(74)90006-7" xlink:type="simple">10.1016/0304-3746(74)90006-7</ext-link> </mixed-citation></ref><ref id="B155"><mixed-citation xmlns:xlink="http://www.w3.org/1999/xlink" xlink:type="simple"><person-group><name name-style="western"><surname>Nadkarni</surname><given-names>KM</given-names></name><name name-style="western"><surname>Nadkarni</surname><given-names>AK</given-names></name></person-group> (<year>1976</year>) <source>Dr. K.M.</source> <publisher-name>Nadkarni’s Indian materia medica with Ayurvedic</publisher-name>, <publisher-loc>Unani-tibbi, Siddha, allopathic, homeopathic, naturopathic &amp; home remedies, appendices &amp; indexes Popular Prakasham, Mumbai, LXXII</publisher-loc>, <size units="page">1319 pp</size>. </mixed-citation></ref><ref id="B241"><mixed-citation xmlns:xlink="http://www.w3.org/1999/xlink" xlink:type="simple"><person-group><name name-style="western"><surname>Wu</surname><given-names>C-Y</given-names></name><name name-style="western"><surname>Raven</surname><given-names>PH</given-names></name><name name-style="western"><surname>Hong</surname><given-names>D-Y</given-names></name></person-group> (<year>2011</year>) <source>Flora of China. Vol. 19 (<tp:taxon-name><tp:taxon-name-part taxon-name-part-type="family">Cucurbitaceae</tp:taxon-name-part></tp:taxon-name> through <tp:taxon-name><tp:taxon-name-part taxon-name-part-type="family">Valerianaceae</tp:taxon-name-part></tp:taxon-name>, with <tp:taxon-name><tp:taxon-name-part taxon-name-part-type="family">Annonaceae</tp:taxon-name-part></tp:taxon-name> and <tp:taxon-name><tp:taxon-name-part taxon-name-part-type="family">Berberidaceae</tp:taxon-name-part></tp:taxon-name>)</source>. <publisher-name>Science Press</publisher-name>/<publisher-name>Missouri Botanical Garden Press</publisher-name>, <publisher-loc>Beijing, China</publisher-loc>/<publisher-loc>St. Louis, MO, USA</publisher-loc>, <size units="page">884 pp</size>. </mixed-citation></ref><ref id="B55"><mixed-citation xmlns:xlink="http://www.w3.org/1999/xlink" xlink:type="simple"><person-group><name name-style="western"><surname>de Wilde</surname><given-names>WJJO</given-names></name><name name-style="western"><surname>Duyfjes</surname><given-names>BEE</given-names></name></person-group> (<year>2008</year>) <source><tp:taxon-name><tp:taxon-name-part taxon-name-part-type="family">Cucurbitaceae</tp:taxon-name-part></tp:taxon-name>. In: Santisuk T, Larsen K, Nielsen I, Chayamarit K (Eds) Flora of Thailand.</source> <publisher-name>Forest Herbarium</publisher-name>, <publisher-loc>Royal Forest Department, Bangkok, Thailand</publisher-loc>, <size units="page">136 pp</size>. </mixed-citation></ref><ref id="B118"><mixed-citation xmlns:xlink="http://www.w3.org/1999/xlink" xlink:type="simple"><person-group><name name-style="western"><surname>Kéraudren-Aymonin</surname><given-names>M</given-names></name></person-group> (<year>1975b</year>) <chapter-title>Cucurbitacées.</chapter-title> In: <person-group><name name-style="western"><surname>Aubréville</surname><given-names>A</given-names></name><name name-style="western"><surname>Leroy</surname><given-names>J-F</given-names></name></person-group> (<role>Eds</role>) <source>Flore du Cambodge, du Laos et du Viêt-nam.</source> <publisher-name>Muséum National d’Histoire Naturelle</publisher-name>, <publisher-loc>Paris, France</publisher-loc>, <size units="page">123 pp</size>. </mixed-citation></ref><ref id="B10"><mixed-citation xmlns:xlink="http://www.w3.org/1999/xlink" xlink:type="simple"><person-group><name name-style="western"><surname>Aryal</surname><given-names>KP</given-names></name></person-group> (<year>2007</year>) <source>Uncultivated plants: an option for livelihood support of the people in mid-hills of Nepal</source>. <publisher-name>Uppsala Universitet</publisher-name>, <publisher-loc>Uppsala, Sweden</publisher-loc>. </mixed-citation></ref><ref id="B145"><mixed-citation xmlns:xlink="http://www.w3.org/1999/xlink" xlink:type="simple"><person-group><name name-style="western"><surname>Miquel</surname><given-names>FAW</given-names></name></person-group> (<year>1855</year>) <source>Flora van Nederlandsch Indië.</source> <publisher-name>Friedrich Fleischer</publisher-name>, <publisher-loc>Leipzig, Germany</publisher-loc>, <size units="page">1130 pp</size>. doi: <ext-link ext-link-type="doi" xlink:href="10.5962/bhl.title.93" xlink:type="simple">10.5962/bhl.title.93</ext-link> </mixed-citation></ref><ref id="B157"><mixed-citation xmlns:xlink="http://www.w3.org/1999/xlink" xlink:type="simple"><person-group><name name-style="western"><surname>Naudin</surname><given-names>CV</given-names></name></person-group> (<year>1862</year>) <article-title>Cucurbitacées cultivées au muséum d’histoire naturelle en 1862.</article-title> <source>Annales des Sciences Naturelles Botanique</source> <volume>18</volume>: <fpage>159</fpage>–<lpage>208</lpage>. </mixed-citation></ref><ref id="B36"><mixed-citation xmlns:xlink="http://www.w3.org/1999/xlink" xlink:type="simple"><person-group><name name-style="western"><surname>Bulbul</surname><given-names>IJ</given-names></name><name name-style="western"><surname>Nahar</surname><given-names>L</given-names></name><name name-style="western"><surname>Haque</surname><given-names>M</given-names></name></person-group> (<year>2011</year>) <article-title>Antibacterial, cytotoxic and antioxidant activity of chloroform, n-hexane and ethyl acetate extract of plant <italic><tp:taxon-name><tp:taxon-name-part taxon-name-part-type="genus">Coccinia</tp:taxon-name-part> <tp:taxon-name-part taxon-name-part-type="species">cordifolia</tp:taxon-name-part></tp:taxon-name></italic>.</article-title> <source>Agriculture and Biology Journal of North America</source> <volume>2</volume>: <fpage>713</fpage>–<lpage>719</lpage>. doi: <ext-link ext-link-type="doi" xlink:href="10.5251/abjna.2011.2.4.713.719" xlink:type="simple">10.5251/abjna.2011.2.4.713.719</ext-link> </mixed-citation></ref><ref id="B98"><mixed-citation xmlns:xlink="http://www.w3.org/1999/xlink" xlink:type="simple"><person-group><name name-style="western"><surname>Hussain</surname><given-names>A</given-names></name><name name-style="western"><surname>Wahab</surname><given-names>S</given-names></name><name name-style="western"><surname>Rizvi</surname><given-names>A</given-names></name><name name-style="western"><surname>Hussain</surname><given-names>MS</given-names></name></person-group> (<year>2011</year>) <article-title>Macroscopical, anatomical and physico-chemical studies on leaves of <italic><tp:taxon-name><tp:taxon-name-part taxon-name-part-type="genus">Coccinia</tp:taxon-name-part> <tp:taxon-name-part taxon-name-part-type="species">indica</tp:taxon-name-part></tp:taxon-name></italic> Wight &amp; Arn., growing wildly in eastern Uttar Pradesh region of India.</article-title> <source>Indian Journal of Natural Products and Resources</source> <volume>2</volume>: <fpage>74</fpage>–<lpage>80</lpage>. </mixed-citation></ref><ref id="B239"><mixed-citation xmlns:xlink="http://www.w3.org/1999/xlink" xlink:type="simple"><person-group><name name-style="western"><surname>Wight</surname><given-names>R</given-names></name><name name-style="western"><surname>Arnott</surname><given-names>GAW</given-names></name></person-group> (<year>1834</year>) <source>Prodromus Florae Peninsulae Indiae Orientalis: containing abridged descriptions of the plants found in the peninsula of British India, arranged according to the natural system. Parbury, Allen &amp; Co.</source> <publisher-name>, London</publisher-name>, <publisher-loc>UK</publisher-loc>, <size units="page">480 pp</size>. </mixed-citation></ref><ref id="B212"><mixed-citation xmlns:xlink="http://www.w3.org/1999/xlink" xlink:type="simple"><person-group><name name-style="western"><surname>Stafleu</surname><given-names>FA</given-names></name><name name-style="western"><surname>Cowan</surname><given-names>RS</given-names></name></person-group> (<year>1988</year>) <source>Taxonomic literature</source>. <publisher-loc>Bohn</publisher-loc>, <publisher-name>Scheltema &amp; Holkeman</publisher-name> / <publisher-name>Dr. W. Junk b.v., Publishers</publisher-name>, <publisher-loc>Utrecht</publisher-loc>, <publisher-loc>Antwerpen</publisher-loc> / <publisher-loc>The Hague, Netherlands</publisher-loc>, <publisher-loc>Boston, USA</publisher-loc>, <size units="page">653 pp</size>. </mixed-citation></ref><ref id="B135"><mixed-citation xmlns:xlink="http://www.w3.org/1999/xlink" xlink:type="simple"><person-group><name name-style="western"><surname>Linnaeus</surname><given-names>C</given-names></name></person-group> (<year>1763</year>) <source>Species plantarum, exhibentes plantas rite cognitas ad genera relatas cum differentiis specificis, nominibus trivialibus, synonymis selectis, locis natalibus, secundum systema sexuale digestas. Impensis Direct.</source> <publisher-name>Laurentii Salvii [Lars Salvius]</publisher-name>, <publisher-loc>Holmiæ [Stockholm], Sweden</publisher-loc>, <size units="page">899 pp</size>. </mixed-citation></ref><ref id="B76"><mixed-citation xmlns:xlink="http://www.w3.org/1999/xlink" xlink:type="simple"><person-group><name name-style="western"><surname>Friis</surname><given-names>I</given-names></name></person-group> (<year>1984</year>) <article-title>An analysis of the protologues of new genera with new species in Forsskål’s Flora Aegyptiaco-Arabica.</article-title> <source>Taxon</source> <volume>33</volume>: <fpage>655</fpage>–<lpage>667</lpage>. doi: <ext-link ext-link-type="doi" xlink:href="10.2307/1220782" xlink:type="simple">10.2307/1220782</ext-link> </mixed-citation></ref><ref id="B104"><mixed-citation xmlns:xlink="http://www.w3.org/1999/xlink" xlink:type="simple"><person-group><name name-style="western"><surname>Jeffrey</surname><given-names>C</given-names></name></person-group> (<year>1962</year>) <article-title>Notes on <tp:taxon-name><tp:taxon-name-part taxon-name-part-type="family">Cucurbitaceae</tp:taxon-name-part></tp:taxon-name>, including a proposed new classification of the family.</article-title> <source>Kew Bulletin</source> <volume>15</volume>: <fpage>337</fpage>–<lpage>371</lpage>. doi: <ext-link ext-link-type="doi" xlink:href="10.2307/4115586" xlink:type="simple">10.2307/4115586</ext-link> </mixed-citation></ref><ref id="B75"><mixed-citation xmlns:xlink="http://www.w3.org/1999/xlink" xlink:type="simple"><person-group><name name-style="western"><surname>Friis</surname><given-names>I</given-names></name></person-group> (<year>1983</year>) <article-title>Notes on the botanical collections and publications of Pehr Forsskal.</article-title> <source>Kew Bulletin</source> <volume>38</volume>: <fpage>457</fpage>–<lpage>467</lpage>. doi: <ext-link ext-link-type="doi" xlink:href="10.2307/4107837" xlink:type="simple">10.2307/4107837</ext-link> </mixed-citation></ref><ref id="B110"><mixed-citation xmlns:xlink="http://www.w3.org/1999/xlink" xlink:type="simple"><person-group><name name-style="western"><surname>Jensen</surname><given-names>NT</given-names></name></person-group> (<year>2005</year>) <article-title>The medical skills of the Malabar doctors in Tranquebar, India, as recorded by surgeon T L F Folly, 1798.</article-title> <source>Medical history</source> <volume>49</volume>: <fpage>489</fpage>–<lpage>515</lpage>. doi: <ext-link ext-link-type="doi" xlink:href="10.1017/S0025727300009170" xlink:type="simple">10.1017/S0025727300009170</ext-link> </mixed-citation></ref></ref-list></tp:taxon-treatment>
