# Supplementary material for: Monograph of Coccinia (Cucurbitaceae)
Source: PhytoKeys. 2015 Aug 3;(54):1–166. doi: 10.3897/phytokeys.54.3285 (PMC4547038; doi:10.3897/phytokeys.54.3285)
Supplement: XML Treatment for Coccinia heterophylla [file phytokeys.54.3285-treatment9.xml]

<!DOCTYPE tp:taxon-treatment
  PUBLIC "-//TaxonX//DTD Taxonomic Treatment Publishing DTD v0 20100105//EN" "tax-treatment-NSO.dtd">
<tp:taxon-treatment xmlns:tp="http://www.plazi.org/taxpub"><tp:treatment-meta><kwd-group><label>Taxon classification</label><kwd><named-content content-type="kingdom">Plantae</named-content></kwd><kwd><named-content content-type="order">Cucurbitales</named-content></kwd><kwd><named-content content-type="family">Cucurbitaceae</named-content></kwd></kwd-group><mixed-citation publication-type="journal"><person-group><name><surname>Holstein</surname><given-names>Norbert</given-names></name></person-group><article-title>Monograph of <italic><tp:taxon-name><tp:taxon-name-part taxon-name-part-type="genus">Coccinia</tp:taxon-name-part></tp:taxon-name></italic> (<tp:taxon-name><tp:taxon-name-part taxon-name-part-type="family">Cucurbitaceae</tp:taxon-name-part></tp:taxon-name>)</article-title><source>PhytoKeys</source><day>3</day><month>8</month><year>2015</year><volume>2015</volume><issue>54</issue><fpage>1</fpage><lpage>166</lpage><pub-id pub-id-type="doi">10.3897/phytokeys.54.3285</pub-id></mixed-citation></tp:treatment-meta><tp:nomenclature><label>6.</label><tp:taxon-name>
                        <tp:taxon-name-part taxon-name-part-type="genus">Coccinia</tp:taxon-name-part>
                        <tp:taxon-name-part taxon-name-part-type="species">heterophylla</tp:taxon-name-part>
                    </tp:taxon-name><tp:taxon-authority>(Hook.f.) Holstein, Kew Bull. 65(3): 435–441. 2010 [published in 2011].</tp:taxon-authority><tp:nomenclature-citation-list><tp:nomenclature-citation><tp:taxon-name><tp:taxon-name-part taxon-name-part-type="genus">Physedra</tp:taxon-name-part> <tp:taxon-name-part taxon-name-part-type="species">heterophylla</tp:taxon-name-part></tp:taxon-name><comment> Hook.f. in D.Oliv., F. T. A. 2: 553. 1871.</comment></tp:nomenclature-citation><tp:nomenclature-citation><tp:taxon-name>
                        <tp:taxon-name-part taxon-name-part-type="genus">Coccinia</tp:taxon-name-part>
                        <tp:taxon-name-part taxon-name-part-type="species">heterophylla</tp:taxon-name-part>
                    </tp:taxon-name><comment>Type: Angola. [Cuanza Norte]: Golungo Alto, along the banks of the stream Casaballa, at the base of the mountains in Sobato de Bumba, male, fl, Oct 1855, <italic>F.M.J. Welwitsch 791</italic> (Lectotype: BM! [BM000948006, digital image: BM, JPS], selected in <xref ref-type="bibr" rid="B90">Holstein and Renner (2010</xref>: 440); isolectotype p.p.: LISU! [LISU214547, digital image: JPS]).</comment></tp:nomenclature-citation><tp:nomenclature-citation><tp:taxon-name>
                        <tp:taxon-name-part taxon-name-part-type="genus">Coccinia</tp:taxon-name-part>
                        <tp:taxon-name-part taxon-name-part-type="species">heterophylla</tp:taxon-name-part>
                    </tp:taxon-name><comment>Type: Angola. No detailed location, female, fr, Jan 1856, <italic>F.M.J. Welwitsch 791</italic> (Syntype: BM! [BM000948008, digital image: BM, JPS]). Type: Angola. In rugged places at Delamboa river, with <italic><tp:taxon-name><tp:taxon-name-part taxon-name-part-type="genus">Coffea</tp:taxon-name-part> <tp:taxon-name-part taxon-name-part-type="species">melanocarpa</tp:taxon-name-part></tp:taxon-name></italic>, no clear date given, <italic>F.M.J. Welwitsch 791</italic> (Syntype: BM! [BM000948007, digital image: BM, JPS]).</comment></tp:nomenclature-citation><tp:nomenclature-citation><tp:taxon-name>
                        <tp:taxon-name-part taxon-name-part-type="genus">Coccinia</tp:taxon-name-part>
                        <tp:taxon-name-part taxon-name-part-type="species">heterophylla</tp:taxon-name-part>
                    </tp:taxon-name><comment>Type: Angola. No detailed location and date, <italic>F.M.J. Welwitsch 791</italic> (Syntype: COI! [COI00005515, digital image: JPS]).</comment></tp:nomenclature-citation><tp:nomenclature-citation><tp:taxon-name>
                        <tp:taxon-name-part taxon-name-part-type="genus">Coccinia</tp:taxon-name-part>
                        <tp:taxon-name-part taxon-name-part-type="species">heterophylla</tp:taxon-name-part>
                    </tp:taxon-name><comment>Type: Angola. No detailed location, male, fl, no date, <italic>F.M.J. Welwitsch 791</italic> (Syntype: K! [K000313234, digital image: JPS]).</comment></tp:nomenclature-citation><tp:nomenclature-citation><tp:taxon-name>
                        <tp:taxon-name-part taxon-name-part-type="genus">Coccinia</tp:taxon-name-part>
                        <tp:taxon-name-part taxon-name-part-type="species">heterophylla</tp:taxon-name-part>
                    </tp:taxon-name><comment>Type: Angola. No detailed location, female, fl, no date, <italic>F.M.J. Welwitsch 791</italic> (Syntype: LISU! [LISU214548, digital image: JPS]).</comment></tp:nomenclature-citation><tp:nomenclature-citation><tp:taxon-name>
                        <tp:taxon-name-part taxon-name-part-type="genus">Coccinia</tp:taxon-name-part>
                        <tp:taxon-name-part taxon-name-part-type="species">heterophylla</tp:taxon-name-part>
                    </tp:taxon-name><comment>Type: Angola. No detailed location, female, fr, Jan 1856, <italic>F.M.J. Welwitsch 791</italic> (Syntype: LISU! [LISU214549, digital image: JPS]).</comment></tp:nomenclature-citation><tp:nomenclature-citation><tp:taxon-name>
                        <tp:taxon-name-part taxon-name-part-type="genus">Coccinia</tp:taxon-name-part>
                        <tp:taxon-name-part taxon-name-part-type="species">heterophylla</tp:taxon-name-part>
                    </tp:taxon-name><comment>Type: Angola. No detailed location, male, fl, no date, <italic>F.M.J. Welwitsch 791</italic> (Syntype: LISU! [LISU214550, digital image: JPS]). Type: Angola. In rugged places at Delamboa river, with <italic><tp:taxon-name><tp:taxon-name-part taxon-name-part-type="genus">Coffea</tp:taxon-name-part> <tp:taxon-name-part taxon-name-part-type="species">melanocarpa</tp:taxon-name-part></tp:taxon-name></italic>, Sep 1855, <italic>F.M.J. Welwitsch 791</italic> (Syntype: LISU! [LISU214551, digital image: JPS]).</comment></tp:nomenclature-citation><tp:nomenclature-citation><tp:taxon-name>
                        <tp:taxon-name-part taxon-name-part-type="genus">Coccinia</tp:taxon-name-part>
                        <tp:taxon-name-part taxon-name-part-type="species">heterophylla</tp:taxon-name-part>
                    </tp:taxon-name><comment>Type: Angola. At Delamboa river, no date, <italic>F.M.J. Welwitsch 791</italic> (Syntype: LISU! [LISU214552, digital image: JPS]).</comment></tp:nomenclature-citation><tp:nomenclature-citation><tp:taxon-name>
                        <tp:taxon-name-part taxon-name-part-type="genus">Coccinia</tp:taxon-name-part>
                        <tp:taxon-name-part taxon-name-part-type="species">heterophylla</tp:taxon-name-part>
                    </tp:taxon-name><comment>Type: Angola. No detailed location and date, <italic>F.M.J. Welwitsch 791</italic> (Syntype: LISU! [LISU214553, digital image: JPS]).</comment></tp:nomenclature-citation><tp:nomenclature-citation><tp:taxon-name>
                        <tp:taxon-name-part taxon-name-part-type="genus">Coccinia</tp:taxon-name-part>
                        <tp:taxon-name-part taxon-name-part-type="species">heterophylla</tp:taxon-name-part>
                    </tp:taxon-name><comment>Type: Angola. No detailed location and date, <italic>F.M.J. Welwitsch 791</italic> (Syntype: P! [digital image: JPS]).</comment></tp:nomenclature-citation><tp:nomenclature-citation><tp:taxon-name>
                        <tp:taxon-name-part taxon-name-part-type="genus">Coccinia</tp:taxon-name-part>
                        <tp:taxon-name-part taxon-name-part-type="species">heterophylla</tp:taxon-name-part>
                    </tp:taxon-name><comment>Type: Angola. No detailed location and date, <italic>F.M.J. Welwitsch 791</italic> (Syntype: G-DC!).</comment></tp:nomenclature-citation><tp:nomenclature-citation><tp:taxon-name>
                        <tp:taxon-name-part taxon-name-part-type="genus">Coccinia</tp:taxon-name-part>
                        <tp:taxon-name-part taxon-name-part-type="species">heterophylla</tp:taxon-name-part>
                    </tp:taxon-name><comment><italic>Physedra heterophylla var. hookeri</italic> Hiern in Cat. Welw. Afr. Pl. 1(2): 400. 1898.</comment></tp:nomenclature-citation><tp:nomenclature-citation><tp:taxon-name>
                        <tp:taxon-name-part taxon-name-part-type="genus">Coccinia</tp:taxon-name-part>
                        <tp:taxon-name-part taxon-name-part-type="species">heterophylla</tp:taxon-name-part>
                    </tp:taxon-name><comment>Type: Angola. [Cuanza Norte]: Golungo Alto, near Ponte de Felix Simões, female, fl, Dec 1855, <italic>F.M.J. Welwitsch 792</italic> (Holotype: BM! [BM000948009, digital image: BM]).</comment></tp:nomenclature-citation></tp:nomenclature-citation-list></tp:nomenclature><tp:treatment-sec sec-type="Description"><title>Description.</title><p>Perennial climber. Stem up to 5–6 m, glabrous, sometimes whitish-speckled. Petiole 1–2 cm long, puberulous on abaxial side with few tiny trichomes, rarely with up to 0.8 mm long, yellowish trichomes, sometimes white-speckled, on adaxial side with small, yellowish-dirty trichomes. Leaves 7.5–12.5 × 10–14 cm, cordate, deltoid-subhastate to <!--PageBreak-->5-lobate, auriculate, or 7-lobate. Lobes triangulate to ovoid. Leaf margin dentate, often serrate. Apex acute with final tooth to acuminate. Upper leaf surface glabrous, small hya<!--PageBreak-->line pustulate. Lower leaf surface glabrous often with blackish glands, nerves glabrous, except for basis with up to 0.8 mm long, yellowish trichomes and sometimes white-speckled. Probracts up to 5 mm. Tendrils bifid. Male flowers in short racemes. Common peduncle 2–13 mm long, not exceeding the pedicel bearing part in length, puberulous with tiny yellowish-dirty trichomes (magnifying glass!). Pedicels &lt; 4 mm, glabrous to puberulous. Bracts up to 3.5 mm. Perianth tube glabrous. Calyx lobes 5–7 mm, subulate, erect. Corolla up to 1.6 cm, dirty yellowish, dirty orange to reddish-orange. Corolla lobes 4–7 mm. Color of filament column, anther head, or pollen sacs not seen. Female flowers solitary or in short or long (up to 15 cm) racemes (Fig. <xref ref-type="fig" rid="F28">28</xref>). Raceme and bracts as in males, except raceme can be elongated (see remarks). Hypanthium glabrous, calyx lobes and corolla like male flowers. Ovary glabrous. Style columnar to 3-parted to the middle, color not seen. Stigma bulging, pale yellow. Fruits up to 4–6 × 2–2.5 cm, ovoid-elliptical to shortly cylindrical, glabrous. Fruits ripen from green? via orange-colored with longitudinal green bands, ripe fruits unknown. Seed size not known, rather symmetrically obovate, face flat.</p><fig id="F28" position="float" orientation="portrait"><label>Figure 28.</label><caption><p>Reconstruction of the habit of a female raceme of <italic><tp:taxon-name><tp:taxon-name-part taxon-name-part-type="genus">Coccinia</tp:taxon-name-part> <tp:taxon-name-part taxon-name-part-type="species">heterophylla</tp:taxon-name-part></tp:taxon-name></italic> based on <italic>T.-J. Klaine 414</italic> (P). Black bar equals 0.5 cm.</p></caption><graphic xmlns:xlink="http://www.w3.org/1999/xlink" xlink:href="phytokeys-054-001-g028.jpg" position="float" orientation="portrait" xlink:type="simple" id="oo_48762.jpg"/></fig></tp:treatment-sec><tp:treatment-sec sec-type="Phenology"><title>Phenology.</title><p>Flowering time: February–April, June, September–December.</p></tp:treatment-sec><tp:treatment-sec sec-type="Distribution"><title>Distribution.</title><p>Fig. <xref ref-type="fig" rid="F29">29</xref>. Western Gabon (Estuaire), southern R. Congo (Kouilou), western D. R. Congo (Bas-Congo), western Angola (Cuanza Norte, Namibe). Elevation 10 to 900 m. Soil preference unknown. Transition between tropical lowland rainforest and woodlands, and its relict sites along the Angola highland escarpment, in secondary regrowths, on shrubs, along rivers.</p><fig id="F29" position="float" orientation="portrait"><label>Figure 29.</label><caption><p>Distribution map of <italic><tp:taxon-name><tp:taxon-name-part taxon-name-part-type="genus">Coccinia</tp:taxon-name-part> <tp:taxon-name-part taxon-name-part-type="species">heterophylla</tp:taxon-name-part></tp:taxon-name></italic> (based on 19 collections).</p></caption><graphic xmlns:xlink="http://www.w3.org/1999/xlink" xlink:href="phytokeys-054-001-g029.jpg" position="float" orientation="portrait" xlink:type="simple" id="oo_48763.jpg"/></fig></tp:treatment-sec><tp:treatment-sec sec-type="Remarks"><title>Remarks.</title><p>The long, subulate calyx lobes are the only good character for distinguishing this species, which otherwise can be easily confused with <italic><tp:taxon-name><tp:taxon-name-part taxon-name-part-type="genus">Coccinia</tp:taxon-name-part> <tp:taxon-name-part taxon-name-part-type="species">barteri</tp:taxon-name-part></tp:taxon-name></italic>. Female collections from Libreville (Gabon) and R. Congo have elongated racemes while the racemes are more condensed in the south. Whether this character shows affinity (introgression?) to <italic><tp:taxon-name><tp:taxon-name-part taxon-name-part-type="genus">Coccinia</tp:taxon-name-part> <tp:taxon-name-part taxon-name-part-type="species">racemiflora</tp:taxon-name-part></tp:taxon-name></italic>, which also has elongated racemes, defines an own species, or is just a coincidental observation of intraspecific variation is not known.</p></tp:treatment-sec><tp:treatment-sec sec-type="Taxonomic remark"><title>Taxonomic remark.</title><p>This species is the type species of <italic><tp:taxon-name><tp:taxon-name-part taxon-name-part-type="genus">Physedra</tp:taxon-name-part></tp:taxon-name></italic> Hook.f. The genus was described by J. D. Hooker (<xref ref-type="bibr" rid="B21">Bentham and Hooker 1867</xref>) with three species belonging to it. However, in Oliver’s Flora of Tropical Africa (<xref ref-type="bibr" rid="B93">Hooker 1871</xref>), Hooker only describes two species, <italic><tp:taxon-name><tp:taxon-name-part taxon-name-part-type="genus">Physedra</tp:taxon-name-part> <tp:taxon-name-part taxon-name-part-type="species">heterophylla</tp:taxon-name-part></tp:taxon-name></italic> and <italic><tp:taxon-name><tp:taxon-name-part taxon-name-part-type="genus">Physedra</tp:taxon-name-part> <tp:taxon-name-part taxon-name-part-type="species">longipes</tp:taxon-name-part></tp:taxon-name></italic>. When <xref ref-type="bibr" rid="B104">Jeffrey (1962)</xref> transferred <italic><tp:taxon-name><tp:taxon-name-part taxon-name-part-type="genus">Physedra</tp:taxon-name-part> <tp:taxon-name-part taxon-name-part-type="species">longipes</tp:taxon-name-part></tp:taxon-name></italic> into a new genus, <italic><tp:taxon-name><tp:taxon-name-part taxon-name-part-type="genus">Ruthalicia</tp:taxon-name-part></tp:taxon-name></italic>, he indirectly lectotypified <italic><tp:taxon-name><tp:taxon-name-part taxon-name-part-type="genus">Physedra</tp:taxon-name-part></tp:taxon-name></italic>.</p><p>Monique Kéraudren regarded <italic><tp:taxon-name><tp:taxon-name-part taxon-name-part-type="genus">Physedra</tp:taxon-name-part> <tp:taxon-name-part taxon-name-part-type="species">heterophylla</tp:taxon-name-part></tp:taxon-name></italic> as synonymous to <italic><tp:taxon-name><tp:taxon-name-part taxon-name-part-type="genus">Coccinia</tp:taxon-name-part> <tp:taxon-name-part taxon-name-part-type="species">barteri</tp:taxon-name-part></tp:taxon-name></italic> (<xref ref-type="bibr" rid="B117">Kéraudren-Aymonin 1975a</xref>; <xref ref-type="bibr" rid="B119">Kéraudren 1967</xref>) from which it, in fact, differs by the long calyx lobes. This, however, led to the creation of <italic><tp:taxon-name><tp:taxon-name-part taxon-name-part-type="genus">Coccinia</tp:taxon-name-part> <tp:taxon-name-part taxon-name-part-type="species">subhastata</tp:taxon-name-part></tp:taxon-name></italic> with short calyx lobes, which is a synonym to <italic><tp:taxon-name><tp:taxon-name-part taxon-name-part-type="genus">Coccinia</tp:taxon-name-part> <tp:taxon-name-part taxon-name-part-type="species">barteri</tp:taxon-name-part></tp:taxon-name></italic> (<xref ref-type="bibr" rid="B90">Holstein and Renner 2010</xref>).</p></tp:treatment-sec><tp:treatment-sec sec-type="Specimens examined"><title>Specimens examined.</title><p>(Selection; in total: 37) Angola. Cabinda: Maiombe [Forest], Belize, <italic>J. Gossweiler 7653</italic> (COI, K, LISU). Cuanza Norte: Cazengo municipality, near Agricultural Station Cazengo, <italic>J. Gossweiler 5655</italic> (COI, LISU [LISC 031407], LISC [LISC 031408], LISC [LISC 031409], LISC [LISC031410], LISC [LISC 031411], LISU]), and <italic>5707</italic> (COI, LISC [LISC 031412], LISU). Huíla: Châo da Chela, between [Lago] Tchivinguiro and Bruco, on middle slope of Serra da Chela escarpment, <italic>E.J. Mendes 925</italic> (BM, COI, LISC); ibid. <italic>L.A. Grandvaux Barbosa 9448</italic> (COI). D. R. <!--PageBreak-->Congo. Bas-Congo: Lukula territoire, Temvo, <italic>F.M.C. Vermoesen 1824</italic> (BR, EA, WAG [WAG0225504]). R. Congo. Kouilou: on left bank of Kouilou river, 4 km upstream of Kakamoeka, Sounda on path to level meter, <italic>C. Farron 4980</italic> (P [P05621154], P [P05621155], P [P05621156]). Gabon. Estuaire: Libreville, <italic>T.-J. Klaine 414</italic> (P [P05620605], P [P05620610], P [P05621146], P [P05621147], P [P05621149], P [P05621150], P [P05621152], P [P05621153]); Libreville, I.R.A.F. building, <named-content xmlns:xlink="http://www.w3.org/1999/xlink" content-type="dwc:verbatimCoordinates" xlink:type="simple">0°25'N, 9°26'E</named-content>, <italic>J.M. Reitsma &amp; B. Reitsma 2120</italic> (MO, NY, WAG [WAG0225493]).</p></tp:treatment-sec><ref-list><ref id="B90"><mixed-citation xmlns:xlink="http://www.w3.org/1999/xlink" xlink:type="simple"><person-group><name name-style="western"><surname>Holstein</surname><given-names>N</given-names></name><name name-style="western"><surname>Renner</surname><given-names>SS</given-names></name></person-group> (<year>2010</year>) <article-title><italic><tp:taxon-name><tp:taxon-name-part taxon-name-part-type="genus">Coccinia</tp:taxon-name-part></tp:taxon-name></italic> (<tp:taxon-name><tp:taxon-name-part taxon-name-part-type="family">Cucurbitaceae</tp:taxon-name-part></tp:taxon-name>) gains two new species from East Africa, three new synonyms, and one new combination.</article-title> <source>Kew Bulletin</source> <volume>65</volume>: <fpage>435</fpage>–<lpage>441</lpage>. doi: <ext-link ext-link-type="doi" xlink:href="10.1007/s12225-010-9229-9" xlink:type="simple">10.1007/s12225-010-9229-9</ext-link> </mixed-citation></ref><ref id="B21"><mixed-citation xmlns:xlink="http://www.w3.org/1999/xlink" xlink:type="simple"><person-group><name name-style="western"><surname>Bentham</surname><given-names>G</given-names></name><name name-style="western"><surname>Hooker</surname><given-names>JD</given-names></name></person-group> (<year>1867</year>) <source>Genera Plantarum. Reeve &amp; Co.</source> <publisher-name>; Williams &amp; Norgate</publisher-name>, <publisher-loc>London, UK, XV</publisher-loc>, <size units="page">319 pp</size>. </mixed-citation></ref><ref id="B93"><mixed-citation xmlns:xlink="http://www.w3.org/1999/xlink" xlink:type="simple"><person-group><name name-style="western"><surname>Hooker</surname><given-names>JD</given-names></name></person-group> (<year>1871</year>) <article-title><tp:taxon-name><tp:taxon-name-part taxon-name-part-type="family">Cucurbitaceae</tp:taxon-name-part></tp:taxon-name>.</article-title> In: <person-group><name name-style="western"><surname>Oliver</surname><given-names>D</given-names></name></person-group> (<role>Ed.</role>) <source>Flora of tropical Africa</source>. <publisher-name>L. Reeve &amp; Co.</publisher-name>, <publisher-loc>London, UK</publisher-loc>, <fpage>521</fpage>–<lpage>569</lpage>. </mixed-citation></ref><ref id="B104"><mixed-citation xmlns:xlink="http://www.w3.org/1999/xlink" xlink:type="simple"><person-group><name name-style="western"><surname>Jeffrey</surname><given-names>C</given-names></name></person-group> (<year>1962</year>) <article-title>Notes on <tp:taxon-name><tp:taxon-name-part taxon-name-part-type="family">Cucurbitaceae</tp:taxon-name-part></tp:taxon-name>, including a proposed new classification of the family.</article-title> <source>Kew Bulletin</source> <volume>15</volume>: <fpage>337</fpage>–<lpage>371</lpage>. doi: <ext-link ext-link-type="doi" xlink:href="10.2307/4115586" xlink:type="simple">10.2307/4115586</ext-link> </mixed-citation></ref><ref id="B117"><mixed-citation xmlns:xlink="http://www.w3.org/1999/xlink" xlink:type="simple"><person-group><name name-style="western"><surname>Kéraudren-Aymonin</surname><given-names>M</given-names></name></person-group> (<year>1975a</year>) <chapter-title><tp:taxon-name><tp:taxon-name-part taxon-name-part-type="family">Cucurbitaceae</tp:taxon-name-part></tp:taxon-name>.</chapter-title> In: <person-group><name name-style="western"><surname>Bamps</surname><given-names>PRJ</given-names></name></person-group> (<role>Ed.</role>) <source>Flore d’Afrique centrale.</source> <publisher-name>Jardin botanique de Belgique</publisher-name>, <publisher-loc>Meise, Belgium</publisher-loc>, <size units="page">152 pp</size>. </mixed-citation></ref><ref id="B119"><mixed-citation xmlns:xlink="http://www.w3.org/1999/xlink" xlink:type="simple"><person-group><name name-style="western"><surname>Kéraudren</surname><given-names>M</given-names></name></person-group> (<year>1967</year>) <chapter-title><tp:taxon-name><tp:taxon-name-part taxon-name-part-type="family">Cucurbitaceae</tp:taxon-name-part></tp:taxon-name>.</chapter-title> In: <person-group><name name-style="western"><surname>Aubréville</surname><given-names>A</given-names></name></person-group> (<role>Ed.</role>) <source>Flore du Cameroun.</source> <publisher-name>Muséum National d’Histoire Naturelle</publisher-name>, <publisher-loc>Paris, France</publisher-loc>, <size units="page">192 pp</size>. </mixed-citation></ref></ref-list></tp:taxon-treatment>
