# Supplementary material for: Monograph of Coccinia (Cucurbitaceae)
Source: PhytoKeys. 2015 Aug 3;(54):1–166. doi: 10.3897/phytokeys.54.3285 (PMC4547038; doi:10.3897/phytokeys.54.3285)
Supplement: XML Treatment for Coccinia hirtella [file phytokeys.54.3285-treatment10.xml]

<!DOCTYPE tp:taxon-treatment
  PUBLIC "-//TaxonX//DTD Taxonomic Treatment Publishing DTD v0 20100105//EN" "tax-treatment-NSO.dtd">
<tp:taxon-treatment xmlns:tp="http://www.plazi.org/taxpub"><tp:treatment-meta><kwd-group><label>Taxon classification</label><kwd><named-content content-type="kingdom">Plantae</named-content></kwd><kwd><named-content content-type="order">Cucurbitales</named-content></kwd><kwd><named-content content-type="family">Cucurbitaceae</named-content></kwd></kwd-group><mixed-citation publication-type="journal"><person-group><name><surname>Holstein</surname><given-names>Norbert</given-names></name></person-group><article-title>Monograph of <italic><tp:taxon-name><tp:taxon-name-part taxon-name-part-type="genus">Coccinia</tp:taxon-name-part></tp:taxon-name></italic> (<tp:taxon-name><tp:taxon-name-part taxon-name-part-type="family">Cucurbitaceae</tp:taxon-name-part></tp:taxon-name>)</article-title><source>PhytoKeys</source><day>3</day><month>8</month><year>2015</year><volume>2015</volume><issue>54</issue><fpage>1</fpage><lpage>166</lpage><pub-id pub-id-type="doi">10.3897/phytokeys.54.3285</pub-id></mixed-citation></tp:treatment-meta><tp:nomenclature><label>7.</label><tp:taxon-name>
                        <tp:taxon-name-part taxon-name-part-type="genus">Coccinia</tp:taxon-name-part>
                        <tp:taxon-name-part taxon-name-part-type="species">hirtella</tp:taxon-name-part>
                    </tp:taxon-name><tp:taxon-authority>Cogn. in Schinz, Bull. Herb. Boiss. 4: 821. 1896.</tp:taxon-authority><tp:nomenclature-citation-list><tp:nomenclature-citation><tp:taxon-name>
                        <tp:taxon-name-part taxon-name-part-type="genus">Coccinia</tp:taxon-name-part>
                        <tp:taxon-name-part taxon-name-part-type="species">hirtella</tp:taxon-name-part>
                    </tp:taxon-name><comment>Type: [South Africa]. KwaZulu-Natal: Howick, 3400’, male, fl, 18 Feb 1895, <italic>R. Schlechter 6775</italic> (Lectotype, designated by <xref ref-type="bibr" rid="B141">Meeuse (1962</xref>: 101): Z! [Z-000004443, digital image: Z]; isolectotypes: BR! p.p. [BR0000008887184, digital image: BR, see taxonomic remarks], GRA [GRA0002851-0, digital image: JPS], K! [K000542639, digital image: K]).</comment></tp:nomenclature-citation></tp:nomenclature-citation-list></tp:nomenclature><tp:treatment-sec sec-type="Description"><title>Description.</title><p>Perennial creeper or climber. Stems up to 3 m, densely covered with long (&gt; 0.5 mm), upright, whitish trichomes. Petioles 1.5–4 cm long, indumentum like on stem. Leaves 3–10 × 2.5–11 cm, 5-lobate. Lobes obovate or elliptical in outline, rarely ovate. Margin lobulate or coarsely serrate, (at maturity pale brownish) dentate (Fig. <xref ref-type="fig" rid="F13">13a</xref>). If margin serrate then lobe tips acute, else often rounded. Upper and lower leaf surface, esp. on the nerves, densely covered with long, upright, whitish trichomes. Probracts up to 3 mm. Tendrils simple or bifid. Male flowers solitary, rarely in few-flowered raceme. Common peduncle 1.8–4.5 cm, with white trichomes, pedicel of racemous flowers 0.2–3 cm, with white trichomes. Bracts up to 2 mm, caducous. Pedicel of solitary flowers 3–8.5 cm, with white trichomes. Perianth tube with white trichomes. Calyx lobes narrow triangulate to lineal, 3.5–6.5 mm long, spreading. Corolla 2–3.7 cm long, buff, lobes 1–2 cm. Filament column white, anther head pale yellowish, pollen sacs yellow to orange. Female flowers one solitary. Pedicel 0.5–5.5 cm, with long, white trichomes. Hypanthium with white trichomes, calyx lobes and corolla like in male flowers. Style columnar, whitish. Stigma bulging, yellow. Ovary with some long trichomes. Fruit oblong ovoid, 5–6 cm × 2.5–3 cm, sparsely covered with long trichomes to glabrous, ripening from green via green with longitudinal whitish mottling, via yellow, orange to red when ripe (Fig. <xref ref-type="fig" rid="F13">13a</xref>). Seeds 5.5–6.5 × 3–3.5 mm (L/W), seed height not seen, rather symmetrically obovate, face flatly lenticular.</p></tp:treatment-sec><tp:treatment-sec sec-type="Phenology"><title>Phenology.</title><p>Flowering time: January–April, September, November, December.</p></tp:treatment-sec><tp:treatment-sec sec-type="Distribution"><title>Distribution.</title><p>Fig. <xref ref-type="fig" rid="F30">30</xref>. Lesotho, South Africa (S KwaZulu-Natal, SE Free State). Afromontane scrubland and sourveld grassland. Elevation 110–1900 m. On sand, sandstone, loam, well-drained soils, full sun, grazing maybe tolerated.</p><fig id="F30" position="float" orientation="portrait"><label>Figure 30.</label><caption><p>Distribution map of <italic><tp:taxon-name><tp:taxon-name-part taxon-name-part-type="genus">Coccinia</tp:taxon-name-part> <tp:taxon-name-part taxon-name-part-type="species">hirtella</tp:taxon-name-part></tp:taxon-name></italic> (pale yellow dots; based on 22 collections), <italic><tp:taxon-name><tp:taxon-name-part taxon-name-part-type="genus">Coccinia</tp:taxon-name-part> <tp:taxon-name-part taxon-name-part-type="species">mackenii</tp:taxon-name-part></tp:taxon-name></italic> (blue triangles; based on 50 collections), and <italic><tp:taxon-name><tp:taxon-name-part taxon-name-part-type="genus">Coccinia</tp:taxon-name-part> <tp:taxon-name-part taxon-name-part-type="species">quinqueloba</tp:taxon-name-part></tp:taxon-name></italic> (blue dots; based on 38 collections). For South Africa the borders of the provinces are given.</p></caption><graphic xmlns:xlink="http://www.w3.org/1999/xlink" xlink:href="phytokeys-054-001-g030.jpg" position="float" orientation="portrait" xlink:type="simple" id="oo_48764.jpg"/></fig></tp:treatment-sec><tp:treatment-sec sec-type="Use"><title>Use.</title><p>It is said that if a Masuto dreams unpleasantly about an ancestor (“balimo”), then relief is given after a bath with sun-dried <italic><tp:taxon-name><tp:taxon-name-part taxon-name-part-type="genus">Coccinia</tp:taxon-name-part> <tp:taxon-name-part taxon-name-part-type="species">hirtella</tp:taxon-name-part></tp:taxon-name></italic> roots and ironstone in a hole on the threshold of the “lelopa” (the circular fence around the hut) (<xref ref-type="bibr" rid="B176">Phillips 1933</xref>).</p><!--PageBreak--></tp:treatment-sec><tp:treatment-sec sec-type="Vernacular names"><title>Vernacular names.</title><p>Sotho: leraka-la-balimo (<xref ref-type="bibr" rid="B102">Jacot Guillarmod 1971</xref>; <xref ref-type="bibr" rid="B176">Phillips 1933</xref>), Sotho: monyaku (<xref ref-type="bibr" rid="B102">Jacot Guillarmod 1971</xref>).</p></tp:treatment-sec><tp:treatment-sec sec-type="Taxonomic remarks"><title>Taxonomic remarks.</title><p>The BR type specimen (BR0000008887184) contains two labels and is mixed. The female parts on the sheets have most likely been detached from the lectotype in Z, because it is a female branch with shallowly lobate leaves, just as part of the lectotype. The male parts on the BR specimen, however, are mixed. The leaves with the obtuse lobules are also likely type material, whereas the leaf with the acute lobules is very similar to the leaves of the <italic>R. Schlechter 6708</italic> collection, which is not a type.</p></tp:treatment-sec><tp:treatment-sec sec-type="Specimens examined"><title>Specimens examined.</title><p>(Selection; in total: 36). Lesotho. Leribe: Léribé [Hlotse], <italic>H. Dieterlen &amp; A. Dieterlen 145</italic> (BR [BR0000008887467], P [P05620661], P <!--PageBreak-->[P05620662], Z). Maseru: Roma, Map[h]otong, <italic>M. Schmitz 8039</italic> (PRE). South Africa. Free State: Rooiberge area, Ross Kloof, <italic>M. Jacobs 8565</italic> (L, LISU, PRE). KwaZulu-Natal: 17 km from Nottingham Road on road to Loteni, <italic>E. Retief 1638</italic> (MO, PRE); Albert Falls, <italic>A.K. Meebold 13160</italic> (M); Giants Castle Game Reserve (Dinosaur Footprint area), <italic>W.R. Trauseld 930</italic> (PRE).</p></tp:treatment-sec><tp:treatment-sec><!--Section generated to contain objects referenced in tp:taxon-treatment.--><fig id="F13" position="float" orientation="portrait"><label>Figure 13.</label><caption><p><bold>a</bold> Ripening fruit of <italic><tp:taxon-name><tp:taxon-name-part taxon-name-part-type="genus">Coccinia</tp:taxon-name-part> <tp:taxon-name-part taxon-name-part-type="species">hirtella</tp:taxon-name-part></tp:taxon-name></italic>. Note the typical lobulate leaves of this species in the lower right <bold>b</bold> Ripening fruit of <italic><tp:taxon-name><tp:taxon-name-part taxon-name-part-type="genus">Coccinia</tp:taxon-name-part> <tp:taxon-name-part taxon-name-part-type="species">sessilifolia</tp:taxon-name-part></tp:taxon-name></italic>. The fruit, like the plant, bears a waxy bloom <bold>c</bold> Ripening fruits of <italic><tp:taxon-name><tp:taxon-name-part taxon-name-part-type="genus">Coccinia</tp:taxon-name-part> <tp:taxon-name-part taxon-name-part-type="species">megarrhiza</tp:taxon-name-part></tp:taxon-name></italic> have a dark green halo around the white longitudinal mottling. The left fruit is derived from pollination with <italic><tp:taxon-name><tp:taxon-name-part taxon-name-part-type="genus">Coccinia</tp:taxon-name-part> <tp:taxon-name-part taxon-name-part-type="species">megarrhiza</tp:taxon-name-part></tp:taxon-name></italic> pollen, whereas the smaller fruit on the right is derived from cross-pollination with <italic><tp:taxon-name><tp:taxon-name-part taxon-name-part-type="genus">Coccinia</tp:taxon-name-part> <tp:taxon-name-part taxon-name-part-type="species">trilobata</tp:taxon-name-part></tp:taxon-name></italic> (both pollinations were conducted on the same day).</p></caption><graphic xmlns:xlink="http://www.w3.org/1999/xlink" xlink:href="phytokeys-054-001-g013.jpg" position="float" orientation="portrait" xlink:type="simple" id="oo_48747.jpg"/></fig></tp:treatment-sec><ref-list><ref id="B141"><mixed-citation xmlns:xlink="http://www.w3.org/1999/xlink" xlink:type="simple"><person-group><name name-style="western"><surname>Meeuse</surname><given-names>ADJ</given-names></name></person-group> (<year>1962</year>) <article-title>The <tp:taxon-name><tp:taxon-name-part taxon-name-part-type="family">Cucurbitaceae</tp:taxon-name-part></tp:taxon-name> of Southern Africa.</article-title> <source>Bothalia</source> <volume>8</volume>: <fpage>1</fpage>–<lpage>111</lpage>. </mixed-citation></ref><ref id="B176"><mixed-citation xmlns:xlink="http://www.w3.org/1999/xlink" xlink:type="simple"><person-group><name name-style="western"><surname>Phillips</surname><given-names>EP</given-names></name></person-group> (<year>1933</year>) <article-title>A contribution to the flora of the Leribe Plateau and environs: with a discussion on the relationships of the floras of Basutoland, the Kalahari, and the South-eastern regions.</article-title> <source>Annals of the South African Museum</source> <volume>16</volume>: <fpage>1</fpage>–<lpage>472</lpage>. </mixed-citation></ref><ref id="B102"><mixed-citation xmlns:xlink="http://www.w3.org/1999/xlink" xlink:type="simple"><person-group><name name-style="western"><surname>Jacot Guillarmod</surname><given-names>A</given-names></name></person-group> (<year>1971</year>) <source>Flora of Lesotho (Basutoland)</source>. <publisher-name>J. Cramer</publisher-name>, <publisher-loc>Lehre, Germany</publisher-loc>, <size units="page">474 pp</size>. </mixed-citation></ref></ref-list></tp:taxon-treatment>
