# Supplementary material for: Monograph of Coccinia (Cucurbitaceae)
Source: PhytoKeys. 2015 Aug 3;(54):1–166. doi: 10.3897/phytokeys.54.3285 (PMC4547038; doi:10.3897/phytokeys.54.3285)
Supplement: XML Treatment for Coccinia intermedia [file phytokeys.54.3285-treatment11.xml]

<!DOCTYPE tp:taxon-treatment
  PUBLIC "-//TaxonX//DTD Taxonomic Treatment Publishing DTD v0 20100105//EN" "tax-treatment-NSO.dtd">
<tp:taxon-treatment xmlns:tp="http://www.plazi.org/taxpub"><tp:treatment-meta><kwd-group><label>Taxon classification</label><kwd><named-content content-type="kingdom">Plantae</named-content></kwd><kwd><named-content content-type="order">Cucurbitales</named-content></kwd><kwd><named-content content-type="family">Cucurbitaceae</named-content></kwd></kwd-group><mixed-citation publication-type="journal"><person-group><name><surname>Holstein</surname><given-names>Norbert</given-names></name></person-group><article-title>Monograph of <italic><tp:taxon-name><tp:taxon-name-part taxon-name-part-type="genus">Coccinia</tp:taxon-name-part></tp:taxon-name></italic> (<tp:taxon-name><tp:taxon-name-part taxon-name-part-type="family">Cucurbitaceae</tp:taxon-name-part></tp:taxon-name>)</article-title><source>PhytoKeys</source><day>3</day><month>8</month><year>2015</year><volume>2015</volume><issue>54</issue><fpage>1</fpage><lpage>166</lpage><pub-id pub-id-type="doi">10.3897/phytokeys.54.3285</pub-id></mixed-citation></tp:treatment-meta><tp:nomenclature><label>8.</label><tp:taxon-name>
                        <tp:taxon-name-part taxon-name-part-type="genus">Coccinia</tp:taxon-name-part>
                        <tp:taxon-name-part taxon-name-part-type="species">intermedia</tp:taxon-name-part>
                    </tp:taxon-name><tp:taxon-authority>Holstein, PhytoKeys 7: 28. 2011.</tp:taxon-authority><tp:nomenclature-citation-list><tp:nomenclature-citation><tp:taxon-name>
                        <tp:taxon-name-part taxon-name-part-type="genus">Coccinia</tp:taxon-name-part>
                        <tp:taxon-name-part taxon-name-part-type="species">intermedia</tp:taxon-name-part>
                    </tp:taxon-name><comment>Type: Benin. Atakora: Natitingou, Kouaténa (Perma), <named-content xmlns:xlink="http://www.w3.org/1999/xlink" content-type="dwc:verbatimCoordinates" xlink:type="simple">10°12.00'N; 1°30.18'E</named-content>, river bed, female, fl, fr, 3 Oct 2000, <italic>A. Akoègninou et al. 3625</italic> (Holotype: WAG! [WAG0278370]; isotype: WAG [WAG0278369]).</comment></tp:nomenclature-citation><tp:nomenclature-citation><tp:taxon-name>
                        <tp:taxon-name-part taxon-name-part-type="genus">Coccinia</tp:taxon-name-part>
                        <tp:taxon-name-part taxon-name-part-type="species">intermedia</tp:taxon-name-part>
                    </tp:taxon-name><comment>Type: Ghana. Greater Accra: Shai Hills Game Reserve, monoecious, fl, fr, 25 May 1976, <italic>J.B. Hall &amp; J.M. Lock GC 46016</italic> (Paratypes: K! (4), MO!).</comment></tp:nomenclature-citation><tp:nomenclature-citation><tp:taxon-name>
                        <tp:taxon-name-part taxon-name-part-type="genus">Coccinia</tp:taxon-name-part>
                        <tp:taxon-name-part taxon-name-part-type="species">intermedia</tp:taxon-name-part>
                    </tp:taxon-name><comment>Type: Ivory Coast. Zanzan: Bouna, male, fl, 10 Aug 1967, <italic>C. Geerling &amp; J. Bokdam 662</italic> (Paratypes: MO!, WAG! [WAG0225492]).</comment></tp:nomenclature-citation><tp:nomenclature-citation><tp:taxon-name>
                        <tp:taxon-name-part taxon-name-part-type="genus">Coccinia</tp:taxon-name-part>
                        <tp:taxon-name-part taxon-name-part-type="species">intermedia</tp:taxon-name-part>
                    </tp:taxon-name><comment>Type: Togo. Maritime: between Lomé and Aného, female, fr, 25 Jun 1994, <italic>L. Aké Assi 18983</italic> [typographical error in orig. publication stated 18982] (Paratype: MO!).</comment></tp:nomenclature-citation></tp:nomenclature-citation-list></tp:nomenclature><tp:treatment-sec sec-type="Description"><title>Description.</title><p>Perennial climber. Stem length unknown, but likely several meters, glabrous, at maturity with clear to white pustules. Petioles 2.8–10.8 cm, glabrous, when older with clear to white pustules. Leaves 6–15 × 7–18 cm, shallowly to profoundly 5-lobate, more or less auriculate. Margin conspicuously dentate, blackening when dried. Apex acute. Upper leaf surface glabrous with clear to whitish pustules. Lower leaf surface glabrous, often with small dark glands near the leaf base. Probracts up to 2.5 mm long. Tendrils simple or bifid. Male flowers in few-flowered racemes, likely sometimes accompanied by a single flower. Common peduncle up to 1 cm, pedicels in racemose flowers 2–4 mm, each glabrous. Bracts up to 1.5 mm. Perianth tube glabrous, calyx lobes c. 1.5 mm, lineal to narrowly triangulate, erect with slightly recurved tips. Corolla 1.6 cm long, pale reddish-yellow to yellow, lobes 0.7 cm. Filament column and anther head not seen, pollen sacs yellowish. Female flowers 1–3 clustered (strongly reduced raceme). Pedicels 0.6–1.2 cm, glabrous. Hypanthium tube glabrous, calyx lobes and corolla like in male flowers. Ovary glabrous. Style and stigmas not seen. Fruit 4.5 × 2.5 cm, elliptical to oblong. Unripe fruit green with pale green longitudinal mottling, ripe orange?, more likely becoming red via orange ripening stage. Size of mature seeds unknown (≥ 5.5 × 3.5 × 1.3 mm (L/W/H)), symmetrically (to slightly asymmetrically) obovate, face flat.</p></tp:treatment-sec><tp:treatment-sec sec-type="Phenology"><title>Phenology.</title><p>Flowering time: May, August, October.</p></tp:treatment-sec><tp:treatment-sec sec-type="Distribution"><title>Distribution.</title><p>Fig. <xref ref-type="fig" rid="F31">31</xref>. NE Ivory Coast, SE Ghana (likely also in the north), S Togo (likely also in the north), NW Benin. Elevation sea level to 415 m. Wooded grasslands (semi-humid savanna), woodlands, dry forests, in riverbeds.</p><fig id="F31" position="float" orientation="portrait"><label>Figure 31.</label><caption><p>Distribution map of <italic><tp:taxon-name><tp:taxon-name-part taxon-name-part-type="genus">Coccinia</tp:taxon-name-part> <tp:taxon-name-part taxon-name-part-type="species">intermedia</tp:taxon-name-part></tp:taxon-name></italic> (pale yellow dots; based on 4 collections), <italic><tp:taxon-name><tp:taxon-name-part taxon-name-part-type="genus">Coccinia</tp:taxon-name-part> <tp:taxon-name-part taxon-name-part-type="species">keayana</tp:taxon-name-part></tp:taxon-name></italic> (blue dots; based on 23 collections), and <italic><tp:taxon-name><tp:taxon-name-part taxon-name-part-type="genus">Coccinia</tp:taxon-name-part> <tp:taxon-name-part taxon-name-part-type="species">longicarpa</tp:taxon-name-part></tp:taxon-name></italic> (blue triangles; based on 22 collections).</p></caption><graphic xmlns:xlink="http://www.w3.org/1999/xlink" xlink:href="phytokeys-054-001-g031.jpg" position="float" orientation="portrait" xlink:type="simple" id="oo_48765.jpg"/></fig></tp:treatment-sec><tp:treatment-sec sec-type="Remarks"><title>Remarks.</title><p>This species is rather cryptic and imperfectly known. The leaves seem to develop conspicuous margin teeth during maturity, like e.g., <italic><tp:taxon-name><tp:taxon-name-part taxon-name-part-type="genus">Coccinia</tp:taxon-name-part> <tp:taxon-name-part taxon-name-part-type="species">grandis</tp:taxon-name-part></tp:taxon-name></italic>, but the darkish sublaminal glands differ from that species. The erect calyx lobes with slightly <!--PageBreak-->recurved tips appear to be the most indicative character for <italic><tp:taxon-name><tp:taxon-name-part taxon-name-part-type="genus">Coccinia</tp:taxon-name-part> <tp:taxon-name-part taxon-name-part-type="species">intermedia</tp:taxon-name-part></tp:taxon-name></italic>. The clustered female flowers and the fruits link to <italic><tp:taxon-name><tp:taxon-name-part taxon-name-part-type="genus">Coccinia</tp:taxon-name-part> <tp:taxon-name-part taxon-name-part-type="species">barteri</tp:taxon-name-part></tp:taxon-name></italic>, from which it, among other characters, differs in ecology. Two <italic>J.B. Hall &amp; J.M. Lock GC 46016</italic> specimens from K have male and female flowers/fruits on one twig and are thus monoecious. As all other <italic><tp:taxon-name><tp:taxon-name-part taxon-name-part-type="genus">Coccinia</tp:taxon-name-part> <tp:taxon-name-part taxon-name-part-type="species">intermedia</tp:taxon-name-part></tp:taxon-name></italic> collections are dioecious, this could be a case of “leaky dioecy” (<xref ref-type="bibr" rid="B16">Baker and Cox 1984</xref>), which also has been observed in other <tp:taxon-name><tp:taxon-name-part taxon-name-part-type="family">Cucurbitaceae</tp:taxon-name-part></tp:taxon-name> (<xref ref-type="bibr" rid="B195">Schaefer and Renner 2010</xref>).</p></tp:treatment-sec><ref-list><ref id="B16"><mixed-citation xmlns:xlink="http://www.w3.org/1999/xlink" xlink:type="simple"><person-group><name name-style="western"><surname>Baker</surname><given-names>HG</given-names></name><name name-style="western"><surname>Cox</surname><given-names>PA</given-names></name></person-group> (<year>1984</year>) <article-title>Further thoughts on dioecism and islands.</article-title> <source>Annals of the Missouri Botanical Garden</source> <volume>71</volume>: <fpage>244</fpage>–<lpage>253</lpage>. doi: <ext-link ext-link-type="doi" xlink:href="10.2307/2399068" xlink:type="simple">10.2307/2399068</ext-link> </mixed-citation></ref><ref id="B195"><mixed-citation xmlns:xlink="http://www.w3.org/1999/xlink" xlink:type="simple"><person-group><name name-style="western"><surname>Schaefer</surname><given-names>H</given-names></name><name name-style="western"><surname>Renner</surname><given-names>SS</given-names></name></person-group> (<year>2010</year>) <article-title>A three-genome phylogeny of <italic><tp:taxon-name><tp:taxon-name-part taxon-name-part-type="genus">Momordica</tp:taxon-name-part></tp:taxon-name></italic> (<tp:taxon-name><tp:taxon-name-part taxon-name-part-type="family">Cucurbitaceae</tp:taxon-name-part></tp:taxon-name>) suggests seven returns from dioecy to monoecy and recent long-distance dispersal to Asia.</article-title> <source>Molecular Phylogenetics and Evolution</source> <volume>54</volume>: <fpage>553</fpage>–<lpage>560</lpage>. doi: <ext-link ext-link-type="doi" xlink:href="10.1016/j.ympev.2009.08.006" xlink:type="simple">10.1016/j.ympev.2009.08.006</ext-link> </mixed-citation></ref></ref-list></tp:taxon-treatment>
