# Supplementary material for: Monograph of Coccinia (Cucurbitaceae)
Source: PhytoKeys. 2015 Aug 3;(54):1–166. doi: 10.3897/phytokeys.54.3285 (PMC4547038; doi:10.3897/phytokeys.54.3285)
Supplement: XML Treatment for Coccinia longicarpa [file phytokeys.54.3285-treatment13.xml]

<!DOCTYPE tp:taxon-treatment
  PUBLIC "-//TaxonX//DTD Taxonomic Treatment Publishing DTD v0 20100105//EN" "tax-treatment-NSO.dtd">
<tp:taxon-treatment xmlns:tp="http://www.plazi.org/taxpub"><tp:treatment-meta><kwd-group><label>Taxon classification</label><kwd><named-content content-type="kingdom">Plantae</named-content></kwd><kwd><named-content content-type="order">Cucurbitales</named-content></kwd><kwd><named-content content-type="family">Cucurbitaceae</named-content></kwd></kwd-group><mixed-citation publication-type="journal"><person-group><name><surname>Holstein</surname><given-names>Norbert</given-names></name></person-group><article-title>Monograph of <italic><tp:taxon-name><tp:taxon-name-part taxon-name-part-type="genus">Coccinia</tp:taxon-name-part></tp:taxon-name></italic> (<tp:taxon-name><tp:taxon-name-part taxon-name-part-type="family">Cucurbitaceae</tp:taxon-name-part></tp:taxon-name>)</article-title><source>PhytoKeys</source><day>3</day><month>8</month><year>2015</year><volume>2015</volume><issue>54</issue><fpage>1</fpage><lpage>166</lpage><pub-id pub-id-type="doi">10.3897/phytokeys.54.3285</pub-id></mixed-citation></tp:treatment-meta><tp:nomenclature><label>10.</label><tp:taxon-name>
                        <tp:taxon-name-part taxon-name-part-type="genus">Coccinia</tp:taxon-name-part>
                        <tp:taxon-name-part taxon-name-part-type="species">longicarpa</tp:taxon-name-part>
                    </tp:taxon-name><tp:taxon-authority>Jongkind, Blumea 49: 83. 2004.</tp:taxon-authority><tp:nomenclature-citation-list><tp:nomenclature-citation><tp:taxon-name>
                        <tp:taxon-name-part taxon-name-part-type="genus">Coccinia</tp:taxon-name-part>
                        <tp:taxon-name-part taxon-name-part-type="species">longicarpa</tp:taxon-name-part>
                    </tp:taxon-name><comment>Type: Ivory Coast. Lagunes: Forêt du Banco, S of Arboretum, near river, male and female, fr, 20 Jul 1973, <italic>J. de Koning 1965</italic> (Holotype: WAG! [WAG0099441, digital image: JPS], isotype: K! [K000035540, digital image: K]).</comment></tp:nomenclature-citation><tp:nomenclature-citation><tp:taxon-name>
                        <tp:taxon-name-part taxon-name-part-type="genus">Coccinia</tp:taxon-name-part>
                        <tp:taxon-name-part taxon-name-part-type="species">longicarpa</tp:taxon-name-part>
                    </tp:taxon-name><comment>Type: Ivory Coast. Lagunes: Forêt du Banco, Route Martineau, secondary forest, 10 Oct 1974, <italic>J. de Koning 4077</italic> (Paratype: WAG! [WAG0099430]).</comment></tp:nomenclature-citation><tp:nomenclature-citation><tp:taxon-name>
                        <tp:taxon-name-part taxon-name-part-type="genus">Coccinia</tp:taxon-name-part>
                        <tp:taxon-name-part taxon-name-part-type="species">longicarpa</tp:taxon-name-part>
                    </tp:taxon-name><comment>Type: Ivory Coast. Lagunes: Forêt du Banco, near swampy secondary forest, 8 Aug 1975, <italic>J. de Koning 5904</italic> (Paratypes: K [K000035541], MO!, WAG! [WAG0099438, digital image: JPS]).</comment></tp:nomenclature-citation><!--PageBreak--><tp:nomenclature-citation><tp:taxon-name>
                        <tp:taxon-name-part taxon-name-part-type="genus">Coccinia</tp:taxon-name-part>
                        <tp:taxon-name-part taxon-name-part-type="species">longicarpa</tp:taxon-name-part>
                    </tp:taxon-name><comment>Type: Ivory Coast. Lagunes: Forêt du Banco, N of center, near Banco river, in forest clearing on clear spot, 16 Jun 1975, <italic>W.J. van der Burg 551</italic> (Paratype: WAG! [WAG0062627]).</comment></tp:nomenclature-citation><tp:nomenclature-citation><tp:taxon-name>
                        <tp:taxon-name-part taxon-name-part-type="genus">Coccinia</tp:taxon-name-part>
                        <tp:taxon-name-part taxon-name-part-type="species">longicarpa</tp:taxon-name-part>
                    </tp:taxon-name><comment>Type: Ivory Coast. Lagunes: near Abidjan, 6 Sep 1967, <italic>C. Geerling &amp; J. Bokdam 829</italic> (Paratypes: WAG! [WAG0011282], WAG! [WAG0011283]).</comment></tp:nomenclature-citation><tp:nomenclature-citation><tp:taxon-name>
                        <tp:taxon-name-part taxon-name-part-type="genus">Coccinia</tp:taxon-name-part>
                        <tp:taxon-name-part taxon-name-part-type="species">longicarpa</tp:taxon-name-part>
                    </tp:taxon-name><comment>Type: Ivory Coast. Lagunes: [W of Abidjan], Adiopodomé [Adiopo-Doumé], margin of bush pathway, 3 Aug 1956, <italic>J.J.F.E. de Wilde 183</italic> (Paratypes: WAG! [WAG0044616], WAG! [WAG0044617], WAG! [WAG0044618], WAG! [WAG0044619]).</comment></tp:nomenclature-citation><tp:nomenclature-citation><tp:taxon-name>
                        <tp:taxon-name-part taxon-name-part-type="genus">Coccinia</tp:taxon-name-part>
                        <tp:taxon-name-part taxon-name-part-type="species">longicarpa</tp:taxon-name-part>
                    </tp:taxon-name><comment>Type: Ghana. Eastern Region: near Kibi, Atewa Range Forest Reserve, Jun 1976, <italic>J.M. Lock GC 43991</italic> (Paratype: K).</comment></tp:nomenclature-citation><tp:nomenclature-citation><tp:taxon-name>
                        <tp:taxon-name-part taxon-name-part-type="genus">Coccinia</tp:taxon-name-part>
                        <tp:taxon-name-part taxon-name-part-type="species">longicarpa</tp:taxon-name-part>
                    </tp:taxon-name><comment>Type: Liberia. Gbapolu/Lofa: Gbanga, Sep 1926, <italic>D.H. Linder 576</italic> (Paratype: K).</comment></tp:nomenclature-citation><tp:nomenclature-citation><tp:taxon-name>
                        <tp:taxon-name-part taxon-name-part-type="genus">Coccinia</tp:taxon-name-part>
                        <tp:taxon-name-part taxon-name-part-type="species">longicarpa</tp:taxon-name-part>
                    </tp:taxon-name><comment>Type: Ghana. Nsuta, no detailed location, 1500 ft, May 1929, <italic>C. Vigne 1735</italic> (Paratypes: K, P!).</comment></tp:nomenclature-citation><tp:nomenclature-citation><tp:taxon-name><tp:taxon-name-part taxon-name-part-type="genus">Coccinia</tp:taxon-name-part></tp:taxon-name><comment> sp. A C.Jeffrey, Key to the <tp:taxon-name><tp:taxon-name-part taxon-name-part-type="family">Cucurbitaceae</tp:taxon-name-part></tp:taxon-name> of West Tropical Africa. J. W. African Sci. Assoc. 9: 87 p.p., 1964.</comment></tp:nomenclature-citation><tp:nomenclature-citation><tp:taxon-name><tp:taxon-name-part taxon-name-part-type="genus">Coccinia</tp:taxon-name-part></tp:taxon-name><comment> sp. B Keay, Fl. W. Trop. Afr. 1(1): 216 p.p., 1954. Nigeria. [Ogun]: Ijebu-Ode District, toward the head of extraction Rd. from Grace Camp [in Omo Forest Reserve] westwards toward the R. Omo [Shasha], about 1.5 mls from the Grace Camp, 2 May 1946, <italic>S. Tamajong FHI 16938</italic> (K!); <italic>D.H. Linder 576</italic> (K); <italic>C. Vigne 1735</italic> (K, P!).</comment></tp:nomenclature-citation><tp:nomenclature-citation><tp:taxon-name><tp:taxon-name-part taxon-name-part-type="genus">Coccinia</tp:taxon-name-part></tp:taxon-name><comment> sp. D Keay, Fl. W. Trop. Afr. 1(1): 216 p.p., 1954. Nigeria. [Oyo]: Lagos [Colony], Ibadan forest, 1 Dec 1900, <italic>C. Punch 46</italic> (K!).</comment></tp:nomenclature-citation></tp:nomenclature-citation-list></tp:nomenclature><tp:treatment-sec sec-type="Description"><title>Description.</title><p>Perennial climber. Stems up to 5 m, glabrous. Petiole 0.9–4.5 cm, glabrous. Leaves 7–12 cm × 2.5–11 cm, 5-angularly subcordate, subhastate, rarely 3-lobate, auriculate. Lobes elliptical. Margin suspiciously dentate, whitish in living state, blackening when dried. Apex acute with final tooth. Upper leaf surface pale to white pustulate. Lower leaf surface glabrous, nerves often white-speckled. Probracts &lt; 1 mm, often missing. Tendrils simple, rarely bifid. Male flowers ebracteate, in glabrous racemes, occasionally accompanied a solitary flower. Common peduncle 0.7–1.5 cm, pedicel of flowers in raceme 2.5–8 mm, pedicel of solitary flower 5–10 mm. Perianth tube glabrous, calyx lobes 2–3 mm long, (0.75–)1.2–1.8 mm broad at base, erect. Corolla 0.8–1.5 cm long, yellow to (pale) orange, sometimes with greenish nerves. Corolla lobes up to 2 mm long. Filament column and anther head not seen, pollen sacs yellow to orange. Female flower solitary. Petiole 1.5–2.2 cm, glabrous. Hypanthium glabrous, calyx lobes and corolla not seen, but likely as in male plants. Ovary glabrous. Style and stigmas not seen. Fruit up to 20 cm long, c. 1 cm in diam., long cylindrical, unripe waxy green, ripe unknown. Seed size and shape unknown, face flat.</p></tp:treatment-sec><tp:treatment-sec sec-type="Phenology"><title>Phenology.</title><p>Flowering time: May–December.</p></tp:treatment-sec><tp:treatment-sec sec-type="Distribution"><title>Distribution.</title><p>Fig. <xref ref-type="fig" rid="F31">31</xref>. Tropical West Africa: SW Ivory Coast, S Ghana, SE Benin, SW Nigeria. Elevation sea level to 460 m. Soil preference not known. In primary or secondary forests, in disturbed places (roadsides, near rivers).</p><!--PageBreak--></tp:treatment-sec><tp:treatment-sec sec-type="Remarks"><title>Remarks.</title><p>The broad calyx lobes are, apart from the long cylindrical fruit, the best character for identifying this species. An urceolate corolla (<xref ref-type="bibr" rid="B115">Jongkind 2004</xref>) also occurs in <italic><tp:taxon-name><tp:taxon-name-part taxon-name-part-type="genus">Coccinia</tp:taxon-name-part> <tp:taxon-name-part taxon-name-part-type="species">barteri</tp:taxon-name-part></tp:taxon-name></italic>.</p><p>A single collection (<italic>H.J. Beentje 602</italic> from M) mentions a lilac corolla color, which would be unique in <italic><tp:taxon-name><tp:taxon-name-part taxon-name-part-type="genus">Coccinia</tp:taxon-name-part></tp:taxon-name></italic>. Although this might be possible, since there are also pinkish flowers reported in <italic><tp:taxon-name><tp:taxon-name-part taxon-name-part-type="genus">Coccinia</tp:taxon-name-part> <tp:taxon-name-part taxon-name-part-type="species">adoensis</tp:taxon-name-part></tp:taxon-name></italic>, the fact that the WAG duplicate with the same collection number is a <italic><tp:taxon-name><tp:taxon-name-part taxon-name-part-type="genus">Ruthalicia</tp:taxon-name-part></tp:taxon-name></italic> makes it more likely that the observation is due to a mixed collection, eventually from a <tp:taxon-name><tp:taxon-name-part taxon-name-part-type="family">Convolvulaceae</tp:taxon-name-part></tp:taxon-name>.</p></tp:treatment-sec><tp:treatment-sec sec-type="Specimens examined"><title>Specimens examined.</title><p>(Selection; in total: 24) Benin. Plateau: Pobe, <named-content xmlns:xlink="http://www.w3.org/1999/xlink" content-type="dwc:verbatimCoordinates" xlink:type="simple">6°57'52.56"N, 2°40'19.70"E</named-content>, <italic>E. Achigan-Dako 07 NIA 731</italic> (GAT). Ghana. Ashanti: Bobiri Forest Reserve, <named-content xmlns:xlink="http://www.w3.org/1999/xlink" content-type="dwc:verbatimCoordinates" xlink:type="simple">6°41'N, 1°21'W</named-content>, <italic>C.C.H. Jongkind 3970</italic> (WAG [WAG0023747], WAG [WAG0023748]). Central Region: Twifo/Hemang/Lower Denkyira District, Kakum, <named-content xmlns:xlink="http://www.w3.org/1999/xlink" content-type="dwc:verbatimCoordinates" xlink:type="simple">5°20'54.31"N, 1°23'1.39"W</named-content>, <italic>E. Achigan-Dako 07 NIA 734</italic> (GAT). Eastern Region: Atewa Range Forest Reserve, <named-content xmlns:xlink="http://www.w3.org/1999/xlink" content-type="dwc:verbatimCoordinates" xlink:type="simple">06°15'N, 00°33'W</named-content>, <italic>C.C.H. Jongkind et al. 1538</italic> (MO, WAG [WAG0020265]). Western Region: Jomoro District, Fawoman, <named-content xmlns:xlink="http://www.w3.org/1999/xlink" content-type="dwc:verbatimCoordinates" xlink:type="simple">5°19'32.63"N, 2°43'28.13"W</named-content>, <italic>E. Achigan-Dako 06 NIA 050</italic> (GAT); ibid., <italic>E. Achigan-Dako 06 NIA 051</italic> (GAT). Ivory Coast. Lagunes: Abidjan. Banco Forest Reserve, <italic>J.J. Wieringa 5386</italic> (WAG [WAG015997]). Sud-Comoé: Aboisso, 5 km NNW of Nganda-Nganda [Forest Reserve], near lagoon Aghien [lagune Aby?, because lagune Aguien is NE of Abidjan], <named-content xmlns:xlink="http://www.w3.org/1999/xlink" content-type="dwc:verbatimCoordinates" xlink:type="simple">5°14'N, 3°20'W</named-content>, <italic>H.J. Beentje 602</italic> (M, but not WAG). Nigeria. Ogun: Ijebu-Ode District, Omo Forest Reserve, Compartment 8, <italic>J.R. Charter FHI 38635</italic> (K).</p></tp:treatment-sec><tp:treatment-sec><!--Section generated to contain objects referenced in tp:taxon-treatment.--><fig id="F31" position="float" orientation="portrait"><label>Figure 31.</label><caption><p>Distribution map of <italic><tp:taxon-name><tp:taxon-name-part taxon-name-part-type="genus">Coccinia</tp:taxon-name-part> <tp:taxon-name-part taxon-name-part-type="species">intermedia</tp:taxon-name-part></tp:taxon-name></italic> (pale yellow dots; based on 4 collections), <italic><tp:taxon-name><tp:taxon-name-part taxon-name-part-type="genus">Coccinia</tp:taxon-name-part> <tp:taxon-name-part taxon-name-part-type="species">keayana</tp:taxon-name-part></tp:taxon-name></italic> (blue dots; based on 23 collections), and <italic><tp:taxon-name><tp:taxon-name-part taxon-name-part-type="genus">Coccinia</tp:taxon-name-part> <tp:taxon-name-part taxon-name-part-type="species">longicarpa</tp:taxon-name-part></tp:taxon-name></italic> (blue triangles; based on 22 collections).</p></caption><graphic xmlns:xlink="http://www.w3.org/1999/xlink" xlink:href="phytokeys-054-001-g031.jpg" position="float" orientation="portrait" xlink:type="simple" id="oo_48765.jpg"/></fig></tp:treatment-sec><ref-list><ref id="B115"><mixed-citation xmlns:xlink="http://www.w3.org/1999/xlink" xlink:type="simple"><person-group><name name-style="western"><surname>Jongkind</surname><given-names>CCH</given-names></name></person-group> (<year>2004</year>) <article-title>A new species of <italic><tp:taxon-name><tp:taxon-name-part taxon-name-part-type="genus">Coccinia</tp:taxon-name-part></tp:taxon-name></italic> (<tp:taxon-name><tp:taxon-name-part taxon-name-part-type="family">Cucurbitaceae</tp:taxon-name-part></tp:taxon-name>) from West Africa.</article-title> <source>BLUMEA</source> <volume>49</volume>: <fpage>83</fpage>–<lpage>85</lpage>. doi: <ext-link ext-link-type="doi" xlink:href="10.3767/000651904X486205" xlink:type="simple">10.3767/000651904X486205</ext-link> </mixed-citation></ref></ref-list></tp:taxon-treatment>
