# Supplementary material for: Monograph of Coccinia (Cucurbitaceae)
Source: PhytoKeys. 2015 Aug 3;(54):1–166. doi: 10.3897/phytokeys.54.3285 (PMC4547038; doi:10.3897/phytokeys.54.3285)
Supplement: XML Treatment for Coccinia mackenii [file phytokeys.54.3285-treatment14.xml]

<!DOCTYPE tp:taxon-treatment
  PUBLIC "-//TaxonX//DTD Taxonomic Treatment Publishing DTD v0 20100105//EN" "tax-treatment-NSO.dtd">
<tp:taxon-treatment xmlns:tp="http://www.plazi.org/taxpub"><tp:treatment-meta><kwd-group><label>Taxon classification</label><kwd><named-content content-type="kingdom">Plantae</named-content></kwd><kwd><named-content content-type="order">Cucurbitales</named-content></kwd><kwd><named-content content-type="family">Cucurbitaceae</named-content></kwd></kwd-group><mixed-citation publication-type="journal"><person-group><name><surname>Holstein</surname><given-names>Norbert</given-names></name></person-group><article-title>Monograph of <italic><tp:taxon-name><tp:taxon-name-part taxon-name-part-type="genus">Coccinia</tp:taxon-name-part></tp:taxon-name></italic> (<tp:taxon-name><tp:taxon-name-part taxon-name-part-type="family">Cucurbitaceae</tp:taxon-name-part></tp:taxon-name>)</article-title><source>PhytoKeys</source><day>3</day><month>8</month><year>2015</year><volume>2015</volume><issue>54</issue><fpage>1</fpage><lpage>166</lpage><pub-id pub-id-type="doi">10.3897/phytokeys.54.3285</pub-id></mixed-citation></tp:treatment-meta><tp:nomenclature><label>11.</label><tp:taxon-name>
                        <tp:taxon-name-part taxon-name-part-type="genus">Coccinia</tp:taxon-name-part>
                        <tp:taxon-name-part taxon-name-part-type="species">mackenii</tp:taxon-name-part>
                    </tp:taxon-name><tp:taxon-authority>Naudin ex C.Huber [sphalm. Mac-Kennii, after John M’Ken, ICN 60C.5], Cat. Print.: 5. 1865.</tp:taxon-authority><tp:nomenclature-citation-list><tp:nomenclature-citation><tp:taxon-name><tp:taxon-name-part taxon-name-part-type="genus">Cephalandra</tp:taxon-name-part> <tp:taxon-name-part taxon-name-part-type="species">mackenii</tp:taxon-name-part></tp:taxon-name><comment> (Naudin ex C.Huber) Naudin [sphalm. mac kennii], Ann. Sci. Nat. Bot. 5: 17, ser. 5. 1866.</comment></tp:nomenclature-citation><tp:nomenclature-citation><tp:taxon-name>
                        <tp:taxon-name-part taxon-name-part-type="genus">Coccinia</tp:taxon-name-part>
                        <tp:taxon-name-part taxon-name-part-type="species">mackenii</tp:taxon-name-part>
                    </tp:taxon-name><comment>Type: Cultivated. Cultivated in Paris Botanical Garden from seeds from Huber’s Garden in Olbia [Hyères, France] who obtained the seeds from M’Ken from near Port Natal [Durban, KwaZulu-Natal, South Africa], female, fl, 1864, <italic>C.V. Naudin s.n.</italic> (Syntypes: P!, G-DC! [G00211343, digital image: G]), P [P06745731, digital image: P], P [P06745732, digital image: P].</comment></tp:nomenclature-citation><tp:nomenclature-citation><tp:taxon-name>
                        <tp:taxon-name-part taxon-name-part-type="genus">Coccinia</tp:taxon-name-part>
                        <tp:taxon-name-part taxon-name-part-type="species">mackenii</tp:taxon-name-part>
                    </tp:taxon-name><comment>Type: Cultivated. Cultivated in Paris Botanical Garden from seeds from Huber’s Garden in Olbia [Hyères, France] who obtained the seeds from M’Ken from near Port Natal [Durban, KwaZulu-Natal, South Africa], 1863, <italic>C.V. Naudin s.n.</italic> (Syntypes: P! [P06745737, digital image: P], P! [P06745739, digital image: P], P [P06745740, digital image: P]).</comment></tp:nomenclature-citation><tp:nomenclature-citation><tp:taxon-name>
                        <tp:taxon-name-part taxon-name-part-type="genus">Coccinia</tp:taxon-name-part>
                        <tp:taxon-name-part taxon-name-part-type="species">mackenii</tp:taxon-name-part>
                    </tp:taxon-name><comment>Type: Cultivated. Cultivated in Huber’s Garden in Olbia [Hyères, France] who obtained the seeds from M’Ken from near Port Natal [Durban, KwaZulu-Natal, South Africa], male and female, fl, 1864, <italic>C.V. Naudin s.n.</italic> (Lectotype, designated here: P! [P06745735, digital image: P; K neg. 2993]; isolectotypes: G-DC! [3 <!--PageBreak-->sheets, all G00211344, digital images: G], K! [K000542637, digital image: K], K! [K000542638, digital image: K], K (2)!, P! [P06745730, digital image: P], P! [P06745733, digital image: P]).</comment></tp:nomenclature-citation><tp:nomenclature-citation><tp:taxon-name><tp:taxon-name-part taxon-name-part-type="genus">Coccinia</tp:taxon-name-part> <tp:taxon-name-part taxon-name-part-type="species">palmata</tp:taxon-name-part></tp:taxon-name><comment> (Sond.) Cogn. in A.DC. &amp; C.DC., Monogr. Phan. 3: 540. 1881. Nom. illeg. <italic><tp:taxon-name><tp:taxon-name-part taxon-name-part-type="genus">Momordica</tp:taxon-name-part> <tp:taxon-name-part taxon-name-part-type="species">palmata</tp:taxon-name-part></tp:taxon-name></italic> E.Mey. ex Drège, Zwei pflanzengeogr. Dokum.[addition to Flora 26(2)]: 156, 159, 202. 1843. Nom. nud. <italic><tp:taxon-name><tp:taxon-name-part taxon-name-part-type="genus">Cephalandra</tp:taxon-name-part> <tp:taxon-name-part taxon-name-part-type="species">palmata</tp:taxon-name-part></tp:taxon-name></italic> Sond. in Harv. &amp; Sond., Fl. Cap. 2: 493. 1862.</comment></tp:nomenclature-citation><tp:nomenclature-citation><tp:taxon-name>
                        <tp:taxon-name-part taxon-name-part-type="genus">Coccinia</tp:taxon-name-part>
                        <tp:taxon-name-part taxon-name-part-type="species">mackenii</tp:taxon-name-part>
                    </tp:taxon-name><comment>Type: [South Africa]. [KwaZulu-Natal]: near Port Natal [Durban; cited in l.c. p. 159], male and female, fl, fr, 7 Apr 1832, <italic>J.F. Drège s.n.</italic> (Lectotype, designated by <xref ref-type="bibr" rid="B141">Meeuse (1962</xref>: 96): S! [S08-12155, digital image: S], isolectotype: P! [P00748835, digital image: P]).</comment></tp:nomenclature-citation><tp:nomenclature-citation><tp:taxon-name>
                        <tp:taxon-name-part taxon-name-part-type="genus">Coccinia</tp:taxon-name-part>
                        <tp:taxon-name-part taxon-name-part-type="species">mackenii</tp:taxon-name-part>
                    </tp:taxon-name><comment>Type: [South Africa]. Without location and date, male, fl, <italic>J.F. Drège s.n.</italic> (Syntypes: G! [G00226835, digital image: G], HBG! [HBG506427], K! [K000313198, digital image: K], K! [K000313199, digital image: K], L!, P! [P00748833, digital image: P], P!, PRC!, W! [W 0026939, digital image: WU]).</comment></tp:nomenclature-citation><tp:nomenclature-citation><tp:taxon-name>
                        <tp:taxon-name-part taxon-name-part-type="genus">Coccinia</tp:taxon-name-part>
                        <tp:taxon-name-part taxon-name-part-type="species">mackenii</tp:taxon-name-part>
                    </tp:taxon-name><comment>Type: [South Africa]. [KwaZulu-Natal]: Omsamculo [Umzimkulu], between shrubs and thickets, near river mouth, female, fr, 5 Mar 1832, <italic>J.F. Drège 4637</italic> (Syntype: P! [P00748834, digital image: P])</comment></tp:nomenclature-citation><tp:nomenclature-citation><tp:taxon-name><tp:taxon-name-part taxon-name-part-type="genus">Coccinia</tp:taxon-name-part> <tp:taxon-name-part taxon-name-part-type="species">dinteri</tp:taxon-name-part></tp:taxon-name><comment> André, Rev. hort. [Paris] 72: 276. 1900.</comment></tp:nomenclature-citation><tp:nomenclature-citation><tp:taxon-name>
                        <tp:taxon-name-part taxon-name-part-type="genus">Coccinia</tp:taxon-name-part>
                        <tp:taxon-name-part taxon-name-part-type="species">mackenii</tp:taxon-name-part>
                    </tp:taxon-name><comment>Type: Unnumbered plate in l.c.</comment></tp:nomenclature-citation></tp:nomenclature-citation-list></tp:nomenclature><tp:treatment-sec sec-type="Description"><title>Description.</title><p>Perennial climber or creeper. Stems up to 9.5 m, glabrous. Petioles 0.7–11 cm long, glabrous or with thin trichomes. Leaves 3–13.5 × 3–15.5 cm, shallowly to profoundly 5-lobate, in the latter case often weakly lobulate. Lobes triangulate, lanceolate, ovate to obovate. Margin smooth, dentate, sometimes serrate to lobulate, esp. towards the apex. Apex acute with final tooth. Upper leaf surface glabrous with clear to white pustules, rarely with few trichomes. Lower leaf surface glabrous or with thin, stiff or articulate trichomes, towards base usually with glands. Probracts up to 4 mm, oblong-lanceolate. Tendrils bifid, rarely simple. Male flowers solitary or ebracteate in few-flowered racemes. Common peduncle 5–6.5 cm, pedicel of flower in raceme up to 2.5 cm, pedicel of solitary flowers 6–9 cm, all glabrous, rarely with long trichomes. Perianth tube glabrous. Calyx lobes 1.5–6.5 mm, lineal, subulate to narrowly triangulate, when young erect, later spreading to reflexed. Corolla 1.3–2.7 cm long, cream to pale buff, corolla lobes subulate to triangulate, 0.7–1.1 cm. Filament column, anther head, and pollen sacs not seen. Female flowers one solitary. Pedicel 0.7–5 cm long, glabrous. Hypanthium glabrous, calyx and corolla like in male flowers. Ovary glabrous. Style columnar, color not seen. Stigma bulging, color not seen. Fruits elliptical to oblong, c. 10 × 2–2.5 cm. Unripe green with white mottling, ripe red-orange to red, sometimes? with white mottling. Seeds 6–7 × 4–4.5 × 1.5 mm (L/W/H), slightly asymmetrically obovate, face flatly lenticular.</p></tp:treatment-sec><tp:treatment-sec sec-type="Phenology"><title>Phenology.</title><p>Flowering time: January–April, July, November, December.</p></tp:treatment-sec><tp:treatment-sec sec-type="Distribution"><title>Distribution.</title><p>Fig. <xref ref-type="fig" rid="F30">30</xref>. South Africa (E Eastern Cape, KwaZulu-Natal, Mpumalanga, Limpopo), Swaziland. Elevation sea level to 1750 m. Clay, Berea red sand, <!--PageBreak-->sandstone, quartzite, poorly drained soils. Afromontane forests, coastal forests, littoral forests, forest margins, sometimes grassland. In frost-free areas (<xref ref-type="bibr" rid="B141">Meeuse 1962</xref>).</p></tp:treatment-sec><tp:treatment-sec sec-type="Use"><title>Use.</title><p>Leaves and fruits are eaten by Tsonga people (<xref ref-type="bibr" rid="B204">Shackleton et al. 1998</xref>).</p></tp:treatment-sec><tp:treatment-sec sec-type="Vernacular names"><title>Vernacular names.</title><p>Xitsonga: Gomo, XipapaXipapana (<xref ref-type="bibr" rid="B204">Shackleton et al. 1998</xref>).</p></tp:treatment-sec><tp:treatment-sec sec-type="Remarks"><title>Remarks.</title><p>Some collections with deeply lobate leaves and short petioles resemble the closely related <italic><tp:taxon-name><tp:taxon-name-part taxon-name-part-type="genus">Coccinia</tp:taxon-name-part> <tp:taxon-name-part taxon-name-part-type="species">quinqueloba</tp:taxon-name-part></tp:taxon-name></italic>, and some <italic><tp:taxon-name><tp:taxon-name-part taxon-name-part-type="genus">Coccinia</tp:taxon-name-part> <tp:taxon-name-part taxon-name-part-type="species">quinqueloba</tp:taxon-name-part></tp:taxon-name></italic> individuals have long petioles (<italic>C.V. Naudin s.n. 1863</italic>, <italic>C.V. Naudin s.n. 1863–1865</italic>, <italic>E. Retief 1215</italic>). However, <xref ref-type="bibr" rid="B158">Naudin (1866)</xref> reports considerable problems with seed production in interspecific crosses. It would be desirable to validate this observation.</p></tp:treatment-sec><tp:treatment-sec sec-type="Taxonomic remarks"><title>Taxonomic remarks.</title><p>The initial designation of the <italic><tp:taxon-name><tp:taxon-name-part taxon-name-part-type="genus">Coccinia</tp:taxon-name-part> <tp:taxon-name-part taxon-name-part-type="species">mackenii</tp:taxon-name-part></tp:taxon-name></italic> lectotype (<xref ref-type="bibr" rid="B90">Holstein and Renner 2010</xref>: 440) is not valid, because it erroneously designated a female specimen from Paris Botanical Garden. However, Naudin stated that all plants from Paris Botanical Garden were male (P06745733), so the former designation was ambiguous. The new lectotype was chosen from Olbia [Hyères] material. In contrast to Naudin’s statement, that Olbia material was female, there is a male K specimen (K000542638), from Huber’s Garden in Olbia. Eventually, this specimen is from Paris Botanical Garden but incorrectly labeled, because the lack of the opposite sex affected Naudin’s crossing experiments.</p><p>Due to an overlooked published combination <italic><tp:taxon-name><tp:taxon-name-part taxon-name-part-type="genus">Coccinia</tp:taxon-name-part> <tp:taxon-name-part taxon-name-part-type="species">mackenii</tp:taxon-name-part></tp:taxon-name></italic> bore the illegitimate name <italic><tp:taxon-name><tp:taxon-name-part taxon-name-part-type="genus">Coccinia</tp:taxon-name-part> <tp:taxon-name-part taxon-name-part-type="species">palmata</tp:taxon-name-part></tp:taxon-name></italic> for more than 120 years. When Wight and Arnott published <italic><tp:taxon-name><tp:taxon-name-part taxon-name-part-type="genus">Coccinia</tp:taxon-name-part> <tp:taxon-name-part taxon-name-part-type="species">indica</tp:taxon-name-part></tp:taxon-name></italic> they also included a specimen tentatively identified as <italic><tp:taxon-name><tp:taxon-name-part taxon-name-part-type="genus">Bryonia</tp:taxon-name-part> <tp:taxon-name-part taxon-name-part-type="species">palmata</tp:taxon-name-part></tp:taxon-name></italic> L. Although without relevance for the genus <italic><tp:taxon-name><tp:taxon-name-part taxon-name-part-type="genus">Coccinia</tp:taxon-name-part></tp:taxon-name></italic> itself, it lead to further complications. One year after Voigt’s publication of the correct combination <italic><tp:taxon-name><tp:taxon-name-part taxon-name-part-type="genus">Coccinia</tp:taxon-name-part> <tp:taxon-name-part taxon-name-part-type="species">grandis</tp:taxon-name-part></tp:taxon-name></italic>, <xref ref-type="bibr" rid="B184">Roemer (1846)</xref> also recognized the apparently missing combination and that Linnaeus’ <italic><tp:taxon-name><tp:taxon-name-part taxon-name-part-type="genus">Bryonia</tp:taxon-name-part> <tp:taxon-name-part taxon-name-part-type="species">palmata</tp:taxon-name-part></tp:taxon-name></italic> and <italic><tp:taxon-name><tp:taxon-name-part taxon-name-part-type="genus">Bryonia</tp:taxon-name-part> <tp:taxon-name-part taxon-name-part-type="species">grandis</tp:taxon-name-part></tp:taxon-name></italic> indeed referred to different species. Roemer treated them, amongst other species, as <italic><tp:taxon-name><tp:taxon-name-part taxon-name-part-type="genus">Coccinia</tp:taxon-name-part> <tp:taxon-name-part taxon-name-part-type="species">grandis</tp:taxon-name-part></tp:taxon-name></italic> (L.) M.Roem. (nom. illeg.) and <italic><tp:taxon-name><tp:taxon-name-part taxon-name-part-type="genus">Coccinia</tp:taxon-name-part> <tp:taxon-name-part taxon-name-part-type="species">palmata</tp:taxon-name-part></tp:taxon-name></italic> (L.) M.Roem. In addition to the name <italic><tp:taxon-name><tp:taxon-name-part taxon-name-part-type="genus">Coccinia</tp:taxon-name-part> <tp:taxon-name-part taxon-name-part-type="species">palmata</tp:taxon-name-part></tp:taxon-name></italic> (L.) M.Roem. another species from South Africa was described with the name <italic><tp:taxon-name><tp:taxon-name-part taxon-name-part-type="genus">Cephalandra</tp:taxon-name-part> <tp:taxon-name-part taxon-name-part-type="species">palmata</tp:taxon-name-part></tp:taxon-name></italic> E.Mey. ex Sond. (<xref ref-type="bibr" rid="B88">Harvey and Sonder 1862</xref>). <xref ref-type="bibr" rid="B48">Cogniaux (1881)</xref> accepted this species in <italic><tp:taxon-name><tp:taxon-name-part taxon-name-part-type="genus">Coccinia</tp:taxon-name-part></tp:taxon-name></italic>, overlooking <italic><tp:taxon-name><tp:taxon-name-part taxon-name-part-type="genus">Coccinia</tp:taxon-name-part> <tp:taxon-name-part taxon-name-part-type="species">palmata</tp:taxon-name-part></tp:taxon-name></italic> (L.) M.Roem. He thus created an illegitimate <italic><tp:taxon-name><tp:taxon-name-part taxon-name-part-type="genus">Coccinia</tp:taxon-name-part> <tp:taxon-name-part taxon-name-part-type="species">palmata</tp:taxon-name-part></tp:taxon-name></italic> (E.Mey. ex Sond.) Cogn., which has since been used for this species. <xref ref-type="bibr" rid="B90">Holstein and Renner (2010)</xref> called attention to this erroneous usage by resurrecting the correct name, <italic><tp:taxon-name><tp:taxon-name-part taxon-name-part-type="genus">Coccinia</tp:taxon-name-part> <tp:taxon-name-part taxon-name-part-type="species">mackenii</tp:taxon-name-part></tp:taxon-name></italic> Naudin ex C.Huber.</p><p>The drawing of <italic><tp:taxon-name><tp:taxon-name-part taxon-name-part-type="genus">Coccinia</tp:taxon-name-part> <tp:taxon-name-part taxon-name-part-type="species">dinteri</tp:taxon-name-part></tp:taxon-name></italic> in the protologue shows a bifid tendril. Since all other characters match <italic><tp:taxon-name><tp:taxon-name-part taxon-name-part-type="genus">Coccinia</tp:taxon-name-part> <tp:taxon-name-part taxon-name-part-type="species">mackenii</tp:taxon-name-part></tp:taxon-name></italic> and the resemblance was already discussed in the protologue, it is feasible to synonymize it with that species. M. Proschowsky grew this plant in the Fabron quarter of Nice, France, but the origin of the seeds was not indicated. The label named it “<italic><tp:taxon-name><tp:taxon-name-part taxon-name-part-type="genus">Coccinia</tp:taxon-name-part> <tp:taxon-name-part taxon-name-part-type="species">dinteri</tp:taxon-name-part></tp:taxon-name></italic>” after Moritz Kurt Dinter (in the protologue erroneously spelled as “Hurt Dinter”), who was curator in La Mortola (Giardini Botanici Hanbury, Liguria, Italy) where many South African plants were cultivated. Hence, it is reasonable to assume this origin as done by André there, which again would match <italic><tp:taxon-name><tp:taxon-name-part taxon-name-part-type="genus">Coccinia</tp:taxon-name-part> <tp:taxon-name-part taxon-name-part-type="species">mackenii</tp:taxon-name-part></tp:taxon-name></italic>. There is a specimen in K herbarium containing only seeds and a label indicating that they were sent from Hanbury, La Mortola in 1897. A note mentions that the seeds were sown in Kew Gardens. The identification is given as <!--PageBreak--><italic><tp:taxon-name><tp:taxon-name-part taxon-name-part-type="genus">Cephalandra</tp:taxon-name-part> <tp:taxon-name-part taxon-name-part-type="species">mackenii</tp:taxon-name-part></tp:taxon-name></italic> with a question mark and a later note with the <italic><tp:taxon-name><tp:taxon-name-part taxon-name-part-type="genus">Coccinia</tp:taxon-name-part> <tp:taxon-name-part taxon-name-part-type="species">dinteri</tp:taxon-name-part></tp:taxon-name></italic> citation. It is plausible to assume that these seeds come from the same plant stock that was used to grow and to describe <italic><tp:taxon-name><tp:taxon-name-part taxon-name-part-type="genus">Coccinia</tp:taxon-name-part> <tp:taxon-name-part taxon-name-part-type="species">dinteri</tp:taxon-name-part></tp:taxon-name></italic>. Although the seeds fit the description of <italic><tp:taxon-name><tp:taxon-name-part taxon-name-part-type="genus">Coccinia</tp:taxon-name-part> <tp:taxon-name-part taxon-name-part-type="species">mackenii</tp:taxon-name-part></tp:taxon-name></italic> seeds, it is not possible to use them to identify the species unambiguously.</p></tp:treatment-sec><tp:treatment-sec sec-type="Specimens examined"><title>Specimens examined.</title><p>(Selection, in total: 71) South Africa. Eastern Cape: Port St. Johns, Jan 1933, <italic>A.O.D. Mogg s.n.</italic> (L, PRE [PRE 42990], Z). Kwazulu-Natal: Durban district, Isipingo North, <italic>C.J. Ward 3747</italic> (COI, PRE); Umzinto district, Vernon Crookes Nature Reserve, far end of Golden Valley, <italic>K. Balkwill et al. 10930</italic> (E [E00264193], MO); Pietermaritzburg, Ferncliffe Forest, <italic>J. Bodenstein 92</italic> (PRE); Nkandlha [Nkandla], Qudeni Forest, 5 mls [8 km] S of Qudeni P.O., <italic>L.E.W. Codd 6991</italic> (PRE). Limpopo: near Lydenburg, near Echo Cave, <italic>R.G. Strey 3762</italic> (M, PRE, WAG [WAG0234163]); Woodbush [Forest Reserve], 6 Aug 1925, <italic>A.O.D. Mogg s.n.</italic> (COI, L, PRE [PRE 43066], Z). Mpumalanga: Letaba district, E side of shoulder extending northwards from ridge above Weltevreden, <italic>J.C. Scheepers 1110</italic> (M, PRE). Swaziland. Hhohho: about 20 km N of Mbabane, Ngwenya Hills, Castle peak, north slopes, <italic>B. Maguire 7553</italic> (B [B 10 0019799], E). Manzini: Usutu Forests, <italic>R.H. Compton 32287</italic> (PRE).</p></tp:treatment-sec><tp:treatment-sec><!--Section generated to contain objects referenced in tp:taxon-treatment.--><fig id="F30" position="float" orientation="portrait"><label>Figure 30.</label><caption><p>Distribution map of <italic><tp:taxon-name><tp:taxon-name-part taxon-name-part-type="genus">Coccinia</tp:taxon-name-part> <tp:taxon-name-part taxon-name-part-type="species">hirtella</tp:taxon-name-part></tp:taxon-name></italic> (pale yellow dots; based on 22 collections), <italic><tp:taxon-name><tp:taxon-name-part taxon-name-part-type="genus">Coccinia</tp:taxon-name-part> <tp:taxon-name-part taxon-name-part-type="species">mackenii</tp:taxon-name-part></tp:taxon-name></italic> (blue triangles; based on 50 collections), and <italic><tp:taxon-name><tp:taxon-name-part taxon-name-part-type="genus">Coccinia</tp:taxon-name-part> <tp:taxon-name-part taxon-name-part-type="species">quinqueloba</tp:taxon-name-part></tp:taxon-name></italic> (blue dots; based on 38 collections). For South Africa the borders of the provinces are given.</p></caption><graphic xmlns:xlink="http://www.w3.org/1999/xlink" xlink:href="phytokeys-054-001-g030.jpg" position="float" orientation="portrait" xlink:type="simple" id="oo_48764.jpg"/></fig></tp:treatment-sec><ref-list><ref id="B141"><mixed-citation xmlns:xlink="http://www.w3.org/1999/xlink" xlink:type="simple"><person-group><name name-style="western"><surname>Meeuse</surname><given-names>ADJ</given-names></name></person-group> (<year>1962</year>) <article-title>The <tp:taxon-name><tp:taxon-name-part taxon-name-part-type="family">Cucurbitaceae</tp:taxon-name-part></tp:taxon-name> of Southern Africa.</article-title> <source>Bothalia</source> <volume>8</volume>: <fpage>1</fpage>–<lpage>111</lpage>. </mixed-citation></ref><ref id="B204"><mixed-citation xmlns:xlink="http://www.w3.org/1999/xlink" xlink:type="simple"><person-group><name name-style="western"><surname>Shackleton</surname><given-names>SE</given-names></name><name name-style="western"><surname>Dzerefos</surname><given-names>CM</given-names></name><name name-style="western"><surname>Shackleton</surname><given-names>CM</given-names></name><name name-style="western"><surname>Mathabela</surname><given-names>FR</given-names></name></person-group> (<year>1998</year>) <article-title>Use and trading of wild edible herbs in the central Lowveld savanna region, South Africa.</article-title> <source>Economic Botany</source> <volume>52</volume>: <fpage>251</fpage>–<lpage>259</lpage>. doi: <ext-link ext-link-type="doi" xlink:href="10.1007/BF02862142" xlink:type="simple">10.1007/BF02862142</ext-link> </mixed-citation></ref><ref id="B158"><mixed-citation xmlns:xlink="http://www.w3.org/1999/xlink" xlink:type="simple"><person-group><name name-style="western"><surname>Naudin</surname><given-names>CV</given-names></name></person-group> (<year>1866</year>) <article-title>Cucurbitacées nouvelles.</article-title> <source>Annales des Sciences Naturelles Botanique</source> <volume>5</volume>: <fpage>5</fpage>–<lpage>43</lpage>. </mixed-citation></ref><ref id="B90"><mixed-citation xmlns:xlink="http://www.w3.org/1999/xlink" xlink:type="simple"><person-group><name name-style="western"><surname>Holstein</surname><given-names>N</given-names></name><name name-style="western"><surname>Renner</surname><given-names>SS</given-names></name></person-group> (<year>2010</year>) <article-title><italic><tp:taxon-name><tp:taxon-name-part taxon-name-part-type="genus">Coccinia</tp:taxon-name-part></tp:taxon-name></italic> (<tp:taxon-name><tp:taxon-name-part taxon-name-part-type="family">Cucurbitaceae</tp:taxon-name-part></tp:taxon-name>) gains two new species from East Africa, three new synonyms, and one new combination.</article-title> <source>Kew Bulletin</source> <volume>65</volume>: <fpage>435</fpage>–<lpage>441</lpage>. doi: <ext-link ext-link-type="doi" xlink:href="10.1007/s12225-010-9229-9" xlink:type="simple">10.1007/s12225-010-9229-9</ext-link> </mixed-citation></ref><ref id="B184"><mixed-citation xmlns:xlink="http://www.w3.org/1999/xlink" xlink:type="simple"><person-group><name name-style="western"><surname>Roemer</surname><given-names>MJ</given-names></name></person-group> (<year>1846</year>) <source>Familiarum naturalium regni vegetabilis synopses monographica.</source> <publisher-name>Landes-Industrie-Comptoir</publisher-name>, <publisher-loc>Vimariae [Weimar], Germany</publisher-loc>, <size units="page">222 pp</size>. </mixed-citation></ref><ref id="B88"><mixed-citation xmlns:xlink="http://www.w3.org/1999/xlink" xlink:type="simple"><person-group><name name-style="western"><surname>Harvey</surname><given-names>WH</given-names></name><name name-style="western"><surname>Sonder</surname><given-names>OW</given-names></name></person-group> (<year>1862</year>) <source>Flora capensis: being a systematic description of the plants of the Cape colony, Caffraria, &amp; Port Natal. Hodges, Smith, and Co.; A.S.</source> <publisher-name>Robertson</publisher-name>, <publisher-loc>Dublin, Ireland; Cape Town, South Africa</publisher-loc>, <size units="page">621 pp</size>. </mixed-citation></ref><ref id="B48"><mixed-citation xmlns:xlink="http://www.w3.org/1999/xlink" xlink:type="simple"><person-group><name name-style="western"><surname>Cogniaux</surname><given-names>A</given-names></name></person-group> (<year>1881</year>) <article-title>Cucurbitacées.</article-title> In: <person-group><name name-style="western"><surname>de Candolle</surname><given-names>AP</given-names></name><name name-style="western"><surname>de Candolle</surname><given-names>C</given-names></name></person-group> (<role>Eds</role>) <source>Monographiae Phanerogamarum</source>. <publisher-name>G. Masson</publisher-name>, <publisher-loc>Paris, France</publisher-loc>, <fpage>340</fpage>–<lpage>954</lpage>. doi: <ext-link ext-link-type="doi" xlink:href="10.2307/3666537" xlink:type="simple">10.2307/3666537</ext-link> </mixed-citation></ref></ref-list></tp:taxon-treatment>
