# Supplementary material for: Monograph of Coccinia (Cucurbitaceae)
Source: PhytoKeys. 2015 Aug 3;(54):1–166. doi: 10.3897/phytokeys.54.3285 (PMC4547038; doi:10.3897/phytokeys.54.3285)
Supplement: XML Treatment for Coccinia megarrhiza [file phytokeys.54.3285-treatment15.xml]

<!DOCTYPE tp:taxon-treatment
  PUBLIC "-//TaxonX//DTD Taxonomic Treatment Publishing DTD v0 20100105//EN" "tax-treatment-NSO.dtd">
<tp:taxon-treatment xmlns:tp="http://www.plazi.org/taxpub"><tp:treatment-meta><kwd-group><label>Taxon classification</label><kwd><named-content content-type="kingdom">Plantae</named-content></kwd><kwd><named-content content-type="order">Cucurbitales</named-content></kwd><kwd><named-content content-type="family">Cucurbitaceae</named-content></kwd></kwd-group><mixed-citation publication-type="journal"><person-group><name><surname>Holstein</surname><given-names>Norbert</given-names></name></person-group><article-title>Monograph of <italic><tp:taxon-name><tp:taxon-name-part taxon-name-part-type="genus">Coccinia</tp:taxon-name-part></tp:taxon-name></italic> (<tp:taxon-name><tp:taxon-name-part taxon-name-part-type="family">Cucurbitaceae</tp:taxon-name-part></tp:taxon-name>)</article-title><source>PhytoKeys</source><day>3</day><month>8</month><year>2015</year><volume>2015</volume><issue>54</issue><fpage>1</fpage><lpage>166</lpage><pub-id pub-id-type="doi">10.3897/phytokeys.54.3285</pub-id></mixed-citation></tp:treatment-meta><tp:nomenclature><label>12.</label><tp:taxon-name>
                        <tp:taxon-name-part taxon-name-part-type="genus">Coccinia</tp:taxon-name-part>
                        <tp:taxon-name-part taxon-name-part-type="species">megarrhiza</tp:taxon-name-part>
                    </tp:taxon-name><tp:taxon-authority>C.Jeffrey, Kew Bull. 15(3): 347. 1962.</tp:taxon-authority><tp:nomenclature-citation-list><tp:nomenclature-citation><tp:taxon-name>
                        <tp:taxon-name-part taxon-name-part-type="genus">Coccinia</tp:taxon-name-part>
                        <tp:taxon-name-part taxon-name-part-type="species">megarrhiza</tp:taxon-name-part>
                    </tp:taxon-name><comment>Type: Kenya. Northern Province [Eastern Province]: Moyale, 3800 ft, male, fl, 28 Apr 1952, <italic>J.B. Gillett 12967</italic> (Holotype: K! [K000313235, digital image: JPS, K], isotypes: B! [B 10 0154926, digital image: B, JPS], S! [S08-12479]).</comment></tp:nomenclature-citation><tp:nomenclature-citation><tp:taxon-name>
                        <tp:taxon-name-part taxon-name-part-type="genus">Coccinia</tp:taxon-name-part>
                        <tp:taxon-name-part taxon-name-part-type="species">megarrhiza</tp:taxon-name-part>
                    </tp:taxon-name><comment>Type: Kenya. Northern Province [North Eastern Province]: [western Mandera District], Dandu, 2600 ft, 10 Apr 1952, <italic>J.B. Gillett 12759</italic> (Paratype: K! [K000354130]).</comment></tp:nomenclature-citation><tp:nomenclature-citation><tp:taxon-name>
                        <tp:taxon-name-part taxon-name-part-type="genus">Coccinia</tp:taxon-name-part>
                        <tp:taxon-name-part taxon-name-part-type="species">megarrhiza</tp:taxon-name-part>
                    </tp:taxon-name><comment>Type: Kenya. Northern Province [North Eastern Province]: [western Mandera District], Dandu, 2700 ft, 9 May 1952, <italic>J.B. Gillett 13122</italic> (Paratypes: EA!, K! [K000354129]).</comment></tp:nomenclature-citation><tp:nomenclature-citation><tp:taxon-name>
                        <tp:taxon-name-part taxon-name-part-type="genus">Coccinia</tp:taxon-name-part>
                        <tp:taxon-name-part taxon-name-part-type="species">megarrhiza</tp:taxon-name-part>
                    </tp:taxon-name><comment>Type: Kenya. Northern Province [North Eastern Province]: [western Mandera District], Dandu, 3000 ft, 14 May 1952, <italic>J.B. Gillett 13191</italic> (Paratypes: EA!, K!).</comment></tp:nomenclature-citation><tp:nomenclature-citation><tp:taxon-name>
                        <tp:taxon-name-part taxon-name-part-type="genus">Coccinia</tp:taxon-name-part>
                        <tp:taxon-name-part taxon-name-part-type="species">megarrhiza</tp:taxon-name-part>
                    </tp:taxon-name><comment>Type: Kenya. Northern Province [Eastern Province]: Moyale, 3200 ft, 3 Oct 1952, <italic>J.B. Gillett 13986</italic> (Paratype: K! [K000354128]).</comment></tp:nomenclature-citation><tp:nomenclature-citation><tp:taxon-name>
                        <tp:taxon-name-part taxon-name-part-type="genus">Coccinia</tp:taxon-name-part>
                        <tp:taxon-name-part taxon-name-part-type="species">megarrhiza</tp:taxon-name-part>
                    </tp:taxon-name><comment>Type: Kenya. Northern Province [Eastern Province]: Moyale, 3600 ft, 14 Oct 1952, <italic>J.B. Gillett 14036</italic> (Paratypes: B! [B 10 0154927, digital image: B, JPS], BR!, EA!, K! [K000354131], S! [S08-12482]).</comment></tp:nomenclature-citation><tp:nomenclature-citation><tp:taxon-name>
                        <tp:taxon-name-part taxon-name-part-type="genus">Coccinia</tp:taxon-name-part>
                        <tp:taxon-name-part taxon-name-part-type="species">megarrhiza</tp:taxon-name-part>
                    </tp:taxon-name><comment>Type: Kenya. ibid., <italic>J.B. Gillett 14037</italic> (Paratypes: BR! [BR0000008914033], K! [K000354133], K! [K000354134], S! [S08-12481]).</comment></tp:nomenclature-citation><tp:nomenclature-citation><tp:taxon-name>
                        <tp:taxon-name-part taxon-name-part-type="genus">Coccinia</tp:taxon-name-part>
                        <tp:taxon-name-part taxon-name-part-type="species">megarrhiza</tp:taxon-name-part>
                    </tp:taxon-name><comment>Type: Kenya. ibid., <italic>J.B. Gillett 14038</italic> (Paratypes: K! [K000354125], K! [K000354132]).</comment></tp:nomenclature-citation><tp:nomenclature-citation><tp:taxon-name>
                        <tp:taxon-name-part taxon-name-part-type="genus">Coccinia</tp:taxon-name-part>
                        <tp:taxon-name-part taxon-name-part-type="species">megarrhiza</tp:taxon-name-part>
                    </tp:taxon-name><comment>Type: Kenya. ibid., <italic>J.B. Gillett 14039</italic> (Paratypes: K! [K000354126], S! [S08-12480]).</comment></tp:nomenclature-citation></tp:nomenclature-citation-list></tp:nomenclature><tp:treatment-sec sec-type="Description"><title>Description.</title><p>Perennial climber or creeper. Stem up to 6 m, with long, whitish to beigeish patent trichomes, which appear articulate when dried. Petioles 1.5–5.6 cm, indumentum as on stem (Fig. <xref ref-type="fig" rid="F9">9</xref>). Leaves 3–11 × 4.2–17 cm, reniform to 3- or 5-lobate. Margin dentate (teeth at maturity brownish, when dried blackening), <!--PageBreak-->serrate to lobulate. Upper leaf surface glabrous with pale pustules or with short, whitish to beigeish trichomes, lower leaf surface with indumentum as on stem, rarely glabrous. Probracts up to 3 mm long. Tendrils simple. Male flowers clustered. Pedicel &lt; 1.5 cm, indumentum as on stem. Perianth tube with long, beigeish, upright trichomes that appear articulate when dried. Calyx lobes 2.5–4 mm, subulate to lineal, spreading. Corolla 1.2–1.3 cm, yellow to pale orange, lobes 4–6 mm. Filament column greenish, anther head pale greenish, pollen sacs orange-yellow. Female flowers 1(–2) solitary. Hypanthium with long, beigeish, upright trichomes that appear articulate when dried, calyx lobes and corolla like in male flowers. Ovary green with whitish spots. Style columnar, green. Stigma bulging, yellow (Fig. <xref ref-type="fig" rid="F11">11c</xref>). Fruit ovoid–ellipsoid, up to 6.5 cm long, unripe green with longitudinal white mottling. During ripening mottling partly developing a dark green corona (Fig. <xref ref-type="fig" rid="F13">13c</xref>). Ripe red (Fig. <xref ref-type="fig" rid="F12">12b</xref>). Seeds 7 × 4 × 1.5 mm (L/W/H), asymmetrically obovate, face flat.</p></tp:treatment-sec><tp:treatment-sec sec-type="Phenology"><title>Phenology.</title><p>Flowering time: March–May, August–October.</p></tp:treatment-sec><tp:treatment-sec sec-type="Distribution"><title>Distribution.</title><p>Fig. <xref ref-type="fig" rid="F20">20</xref>. Ethiopia (Oromia, Somali Region), Kenya (Eastern Province, North Eastern Province). Elevation 800–1600[–2000] m. On granite outcrops and red lateritic soils, <italic><tp:taxon-name><tp:taxon-name-part taxon-name-part-type="genus">Acacia</tp:taxon-name-part></tp:taxon-name></italic>-<italic><tp:taxon-name><tp:taxon-name-part taxon-name-part-type="genus">Commiphora</tp:taxon-name-part></tp:taxon-name></italic> bushland, <italic><tp:taxon-name><tp:taxon-name-part taxon-name-part-type="genus">Dracaena</tp:taxon-name-part></tp:taxon-name></italic> vegetation, <italic><tp:taxon-name><tp:taxon-name-part taxon-name-part-type="genus">Balanites</tp:taxon-name-part></tp:taxon-name></italic> vegetation, <italic><tp:taxon-name><tp:taxon-name-part taxon-name-part-type="genus">Euphorbia</tp:taxon-name-part> <tp:taxon-name-part taxon-name-part-type="species">candelabrum</tp:taxon-name-part></tp:taxon-name></italic> woodlands, dry <italic><tp:taxon-name><tp:taxon-name-part taxon-name-part-type="genus">Juniperus</tp:taxon-name-part></tp:taxon-name></italic> forest, grazing is tolerated.</p></tp:treatment-sec><tp:treatment-sec sec-type="Remarks"><title>Remarks.</title><p><italic><tp:taxon-name><tp:taxon-name-part taxon-name-part-type="genus">Coccinia</tp:taxon-name-part> <tp:taxon-name-part taxon-name-part-type="species">megarrhiza</tp:taxon-name-part></tp:taxon-name></italic> and <italic><tp:taxon-name><tp:taxon-name-part taxon-name-part-type="genus">Coccinia</tp:taxon-name-part> <tp:taxon-name-part taxon-name-part-type="species">abyssinica</tp:taxon-name-part></tp:taxon-name></italic> form a species complex. Distinction between these two species can be difficult, especially in young plants, when the color of the marginal teeth of the leaf is not well developed. While the peduncle length differs, the earlier appearing solitary flowers can have the same length in both species. The broad leaves with an emarginate, obtuse to cuspidate tip (<italic><tp:taxon-name><tp:taxon-name-part taxon-name-part-type="genus">Coccinia</tp:taxon-name-part> <tp:taxon-name-part taxon-name-part-type="species">megarrhiza</tp:taxon-name-part></tp:taxon-name></italic>) versus rather long leaves with an acute tip (<italic><tp:taxon-name><tp:taxon-name-part taxon-name-part-type="genus">Coccinia</tp:taxon-name-part> <tp:taxon-name-part taxon-name-part-type="species">abyssinica</tp:taxon-name-part></tp:taxon-name></italic>) seems to be the best character. At maturity, the teeth coloration in <italic><tp:taxon-name><tp:taxon-name-part taxon-name-part-type="genus">Coccinia</tp:taxon-name-part> <tp:taxon-name-part taxon-name-part-type="species">megarrhiza</tp:taxon-name-part></tp:taxon-name></italic> is also much more conspicuous than in <italic><tp:taxon-name><tp:taxon-name-part taxon-name-part-type="genus">Coccinia</tp:taxon-name-part> <tp:taxon-name-part taxon-name-part-type="species">abyssinica</tp:taxon-name-part></tp:taxon-name></italic>. A phylogeographic analysis and crossing experiments would shed light on the question, whether these are ecologically differentiated forms or true species. Plants from the mountains near Yebelo with very large leaves are almost glabrous and occur, untypically, in dry <italic><tp:taxon-name><tp:taxon-name-part taxon-name-part-type="genus">Juniper</tp:taxon-name-part></tp:taxon-name></italic> “forests”. However, they have the typical cuspidate to obtuse central lobes and bear the colored leaf margin teeth. As larger leaves are also observed in high altitude individuals of <italic><tp:taxon-name><tp:taxon-name-part taxon-name-part-type="genus">Coccinia</tp:taxon-name-part> <tp:taxon-name-part taxon-name-part-type="species">microphylla</tp:taxon-name-part></tp:taxon-name></italic>, these forms might be regarded as mast specimens.</p></tp:treatment-sec><tp:treatment-sec sec-type="Specimens examined"><title>Specimens examined.</title><p>(Selection; in total: 29) Ethiopia. Oromia: 38 km S of Neghelli [Negele Boran] on Wachelli road, <italic>J.W. Ash 814</italic> (EA (2), K); Arero (Meta-Gafersa), <italic>G. Cufodontis 273</italic> (FT, W); Bombal ca. 40 km on the way to Jijiga from Harar, <italic>T. Ebba 622</italic> (K, WAG [WAG0285707]); c. 20 km NW of Moyale on the road to Mega, just after the turn off to Tuqa (and Sololo in Kenya) (<named-content xmlns:xlink="http://www.w3.org/1999/xlink" content-type="dwc:verbatimCoordinates" xlink:type="simple">3°39'N, 38°56'E</named-content>), <italic>I. Friis et al. 8736</italic> (K); c. 36 km from Harar to Jijiga and then c. 20 km to S, <italic>J.J.F.E. de Wilde 4793</italic> (B, K, MO, WAG [WAG0285708], WAG [WAG0285709]). Somali Region: 95 km from Negele of Filtu road, <named-content xmlns:xlink="http://www.w3.org/1999/xlink" content-type="dwc:verbatimCoordinates" xlink:type="simple">5°00'N, 40°12'E</named-content>, <italic>M.G. Gilbert &amp; B.M.G. Jones 110</italic> (K).</p><!--PageBreak--></tp:treatment-sec><tp:treatment-sec><!--Section generated to contain objects referenced in tp:taxon-treatment.--><fig id="F9" position="float" orientation="portrait"><label>Figure 9.</label><caption><p>Leaky dioecy in a plant of <italic><tp:taxon-name><tp:taxon-name-part taxon-name-part-type="genus">Coccinia</tp:taxon-name-part> <tp:taxon-name-part taxon-name-part-type="species">megarrhiza</tp:taxon-name-part></tp:taxon-name></italic>. The plant was flowering male (the bud on the left) through the season, but a single female flower developed (the second flower on this node was male). The flower was receptive and produced a normal-sized fruit and normal-shaped seeds. The probracts (left node) are spoon-shaped, the tendrils are purplish.</p></caption><graphic xmlns:xlink="http://www.w3.org/1999/xlink" xlink:href="phytokeys-054-001-g009.jpg" position="float" orientation="portrait" xlink:type="simple" id="oo_48743.jpg"/></fig><fig id="F11" position="float" orientation="portrait"><label>Figure 11.</label><caption><p><bold>a</bold> Longitudinal section of a female <italic><tp:taxon-name><tp:taxon-name-part taxon-name-part-type="genus">Coccinia</tp:taxon-name-part> <tp:taxon-name-part taxon-name-part-type="species">hirtella</tp:taxon-name-part></tp:taxon-name></italic> flower (size of the small squares is 1 mm²). Perianth and style were detached. The pollen sacs on the staminodes are highly reduced. The introrse side of the staminodes bears long trichomes that in intact flowers touched the style <bold>b</bold> Female flower of <tp:taxon-name><tp:taxon-name-part taxon-name-part-type="genus">Coccinia</tp:taxon-name-part> <tp:taxon-name-part taxon-name-part-type="species">rehmannii</tp:taxon-name-part> <tp:taxon-name-part taxon-name-part-type="infraspecific-rank">var.</tp:taxon-name-part> <tp:taxon-name-part taxon-name-part-type="variety">rehmannii</tp:taxon-name-part></tp:taxon-name> with bilobate stigma arms <bold>c</bold> Female flower of <italic><tp:taxon-name><tp:taxon-name-part taxon-name-part-type="genus">Coccinia</tp:taxon-name-part> <tp:taxon-name-part taxon-name-part-type="species">megarrhiza</tp:taxon-name-part></tp:taxon-name></italic> with bulging stigma arms.</p></caption><graphic xmlns:xlink="http://www.w3.org/1999/xlink" xlink:href="phytokeys-054-001-g011.jpg" position="float" orientation="portrait" xlink:type="simple" id="oo_48745.jpg"/></fig><fig id="F13" position="float" orientation="portrait"><label>Figure 13.</label><caption><p><bold>a</bold> Ripening fruit of <italic><tp:taxon-name><tp:taxon-name-part taxon-name-part-type="genus">Coccinia</tp:taxon-name-part> <tp:taxon-name-part taxon-name-part-type="species">hirtella</tp:taxon-name-part></tp:taxon-name></italic>. Note the typical lobulate leaves of this species in the lower right <bold>b</bold> Ripening fruit of <italic><tp:taxon-name><tp:taxon-name-part taxon-name-part-type="genus">Coccinia</tp:taxon-name-part> <tp:taxon-name-part taxon-name-part-type="species">sessilifolia</tp:taxon-name-part></tp:taxon-name></italic>. The fruit, like the plant, bears a waxy bloom <bold>c</bold> Ripening fruits of <italic><tp:taxon-name><tp:taxon-name-part taxon-name-part-type="genus">Coccinia</tp:taxon-name-part> <tp:taxon-name-part taxon-name-part-type="species">megarrhiza</tp:taxon-name-part></tp:taxon-name></italic> have a dark green halo around the white longitudinal mottling. The left fruit is derived from pollination with <italic><tp:taxon-name><tp:taxon-name-part taxon-name-part-type="genus">Coccinia</tp:taxon-name-part> <tp:taxon-name-part taxon-name-part-type="species">megarrhiza</tp:taxon-name-part></tp:taxon-name></italic> pollen, whereas the smaller fruit on the right is derived from cross-pollination with <italic><tp:taxon-name><tp:taxon-name-part taxon-name-part-type="genus">Coccinia</tp:taxon-name-part> <tp:taxon-name-part taxon-name-part-type="species">trilobata</tp:taxon-name-part></tp:taxon-name></italic> (both pollinations were conducted on the same day).</p></caption><graphic xmlns:xlink="http://www.w3.org/1999/xlink" xlink:href="phytokeys-054-001-g013.jpg" position="float" orientation="portrait" xlink:type="simple" id="oo_48747.jpg"/></fig><fig id="F12" position="float" orientation="portrait"><label>Figure 12.</label><caption><p><bold>a</bold> Cross-section through an ovary of <italic><tp:taxon-name><tp:taxon-name-part taxon-name-part-type="genus">Coccinia</tp:taxon-name-part> <tp:taxon-name-part taxon-name-part-type="species">hirtella</tp:taxon-name-part></tp:taxon-name></italic>. The ovules are anatropous with the micropyle facing outwards <bold>b</bold> Cross- and longitudinal section of a <italic><tp:taxon-name><tp:taxon-name-part taxon-name-part-type="genus">Coccinia</tp:taxon-name-part> <tp:taxon-name-part taxon-name-part-type="species">megarrhiza</tp:taxon-name-part></tp:taxon-name></italic> fruit. The seeds are enclosed in a hyaline hull (aril) and seemingly attached to the periphery <bold>c</bold> Cross-section through a fruit of <italic><tp:taxon-name><tp:taxon-name-part taxon-name-part-type="genus">Coccinia</tp:taxon-name-part> <tp:taxon-name-part taxon-name-part-type="species">sessilifolia</tp:taxon-name-part></tp:taxon-name></italic>. Note that the vascular bundles in the lower left of the picture bend in the periphery, so the placentation is not parietal but involute.</p></caption><graphic xmlns:xlink="http://www.w3.org/1999/xlink" xlink:href="phytokeys-054-001-g012.jpg" position="float" orientation="portrait" xlink:type="simple" id="oo_48746.jpg"/></fig><fig id="F20" position="float" orientation="portrait"><label>Figure 20.</label><caption><p>Distribution map of <italic><tp:taxon-name><tp:taxon-name-part taxon-name-part-type="genus">Coccinia</tp:taxon-name-part> <tp:taxon-name-part taxon-name-part-type="species">abyssinica</tp:taxon-name-part></tp:taxon-name></italic> (pale yellow dots; based on 23 collections) and <italic><tp:taxon-name><tp:taxon-name-part taxon-name-part-type="genus">Coccinia</tp:taxon-name-part> <tp:taxon-name-part taxon-name-part-type="species">megarrhiza</tp:taxon-name-part></tp:taxon-name></italic> (blue dots; based on 28 collections). For Ethiopia the borders of the regions are given.</p></caption><graphic xmlns:xlink="http://www.w3.org/1999/xlink" xlink:href="phytokeys-054-001-g020.jpg" position="float" orientation="portrait" xlink:type="simple" id="oo_48754.jpg"/></fig></tp:treatment-sec></tp:taxon-treatment>
