# Supplementary material for: Monograph of Coccinia (Cucurbitaceae)
Source: PhytoKeys. 2015 Aug 3;(54):1–166. doi: 10.3897/phytokeys.54.3285 (PMC4547038; doi:10.3897/phytokeys.54.3285)
Supplement: XML Treatment for Coccinia microphylla [file phytokeys.54.3285-treatment16.xml]

<!DOCTYPE tp:taxon-treatment
  PUBLIC "-//TaxonX//DTD Taxonomic Treatment Publishing DTD v0 20100105//EN" "tax-treatment-NSO.dtd">
<tp:taxon-treatment xmlns:tp="http://www.plazi.org/taxpub"><tp:treatment-meta><kwd-group><label>Taxon classification</label><kwd><named-content content-type="kingdom">Plantae</named-content></kwd><kwd><named-content content-type="order">Cucurbitales</named-content></kwd><kwd><named-content content-type="family">Cucurbitaceae</named-content></kwd></kwd-group><mixed-citation publication-type="journal"><person-group><name><surname>Holstein</surname><given-names>Norbert</given-names></name></person-group><article-title>Monograph of <italic><tp:taxon-name><tp:taxon-name-part taxon-name-part-type="genus">Coccinia</tp:taxon-name-part></tp:taxon-name></italic> (<tp:taxon-name><tp:taxon-name-part taxon-name-part-type="family">Cucurbitaceae</tp:taxon-name-part></tp:taxon-name>)</article-title><source>PhytoKeys</source><day>3</day><month>8</month><year>2015</year><volume>2015</volume><issue>54</issue><fpage>1</fpage><lpage>166</lpage><pub-id pub-id-type="doi">10.3897/phytokeys.54.3285</pub-id></mixed-citation></tp:treatment-meta><tp:nomenclature><label>13.</label><tp:taxon-name>
                        <tp:taxon-name-part taxon-name-part-type="genus">Coccinia</tp:taxon-name-part>
                        <tp:taxon-name-part taxon-name-part-type="species">microphylla</tp:taxon-name-part>
                    </tp:taxon-name><tp:taxon-authority>Gilg, Bot. Jahrb. Syst. 34: 357. 1904.</tp:taxon-authority><tp:nomenclature-citation-list><tp:nomenclature-citation><tp:taxon-name>
                        <tp:taxon-name-part taxon-name-part-type="genus">Coccinia</tp:taxon-name-part>
                        <tp:taxon-name-part taxon-name-part-type="species">microphylla</tp:taxon-name-part>
                    </tp:taxon-name><comment>Type: Tanzania. [Kilimanjaro]: at base of Pare Mountains, between Kiswani [Kisiwani] and Maji ya Juu [Madji-ja-juu], mix of thornbush and wooded grassland [“gemischte Dornbusch- und Obstgartensteppe”], 700 m, fl, Oct, <italic>A. Engler, Reise nach Ostafrika 1587</italic> (Syntype: B destroyed).</comment></tp:nomenclature-citation><tp:nomenclature-citation><tp:taxon-name>
                        <tp:taxon-name-part taxon-name-part-type="genus">Coccinia</tp:taxon-name-part>
                        <tp:taxon-name-part taxon-name-part-type="species">microphylla</tp:taxon-name-part>
                    </tp:taxon-name><comment>Type: Tanzania. [Kilimanjaro]: between Kihuiro [Kihurio] and Gonja, thornbush steppe, fl, Oct, <italic>A. Engler, Reise nach Ostafrika 948</italic> (Syntype: B destroyed).</comment></tp:nomenclature-citation><tp:nomenclature-citation><tp:taxon-name>
                        <tp:taxon-name-part taxon-name-part-type="genus">Coccinia</tp:taxon-name-part>
                        <tp:taxon-name-part taxon-name-part-type="species">microphylla</tp:taxon-name-part>
                    </tp:taxon-name><comment>Type: Kenya. Coast Province: near Mariakani, NW of Mombasa, male, fl, 15 Oct 1955, <italic>E. Milne-Redhead &amp; P. Taylor 7104</italic> (Neotype, designated here: LISU!, isoneotypes: B!, EA!)</comment></tp:nomenclature-citation><tp:nomenclature-citation><tp:taxon-name><tp:taxon-name-part taxon-name-part-type="genus">Coccinia</tp:taxon-name-part> <tp:taxon-name-part taxon-name-part-type="species">buikoensis</tp:taxon-name-part></tp:taxon-name><comment> Zimm., Die Cucurbitaceen 2: 177, 24, 51, 84, 96, 114, fig. 17 I–III, fig. 63 II, fig. 74 VII–XII, fig. 81 XVI, XVII. 1922.</comment></tp:nomenclature-citation><tp:nomenclature-citation><tp:taxon-name>
                        <tp:taxon-name-part taxon-name-part-type="genus">Coccinia</tp:taxon-name-part>
                        <tp:taxon-name-part taxon-name-part-type="species">microphylla</tp:taxon-name-part>
                    </tp:taxon-name><comment>Type: Tanzania. [Tanga]: Lushoto District, [S of Pare Mts], [between Hedaru and Mkomazi], near Buiko, steppe, male and female, fl, fr, Dec 1919, <italic>P.W.A. Zimmermann G6595</italic> (Holotype: B destroyed, lectotype designated by <xref ref-type="bibr" rid="B105">Jeffrey (1967</xref>: 68): EA [EA000002132, digital image: JPS]).</comment></tp:nomenclature-citation><tp:nomenclature-citation><tp:taxon-name><tp:taxon-name-part taxon-name-part-type="genus">Coccinia</tp:taxon-name-part></tp:taxon-name><comment> sp. C in C.Jeffrey, F. T. E. A.: 69. 1967. Kenya, Northern Province: Furroli, lava plateau, semi-desert, <italic><tp:taxon-name><tp:taxon-name-part taxon-name-part-type="genus">Acacia</tp:taxon-name-part></tp:taxon-name></italic>-<italic><tp:taxon-name><tp:taxon-name-part taxon-name-part-type="genus">Commiphora</tp:taxon-name-part></tp:taxon-name></italic> shrub, on sand, female, fl, fr, 12 Sep 1952, <italic>J.B. Gillett 13820</italic> (B!, EA!, K!, P!, S! [S08-12180]) and <italic>J.B. Gillett 13826</italic> (K!).</comment></tp:nomenclature-citation></tp:nomenclature-citation-list></tp:nomenclature><tp:treatment-sec sec-type="Description"><title>Description.</title><p>Perennial creeper or climber. Stems up to 4 m, glabrous or more or less densely covered with short, white trichomes, when older often densely white pustulate. Petiole 0.45–4 cm, with erect, often thick, when longer sometimes bent trichomes that are sometimes soft spiny (&lt; 1 mm) or only wart-like. Leaves 0.7–7.5 × 1.1–12 cm wide, usually rather small, shallowly to deeply 3- or 5-lobate, sometimes lobulate, rarely reniform. Lobes narrow to broadly triangulate to lanceolate. Upper leaf surface more or less densely white pustulate, pustules sometimes with a short, thick trichome (Fig. <xref ref-type="fig" rid="F2">2a</xref>). Lower leaf surface glabrous or more or less dense with often stiff, pale yellowish trichomes, sometimes with darker glands between nerves, nerves usually with thick, erect trichomes, sometimes reduced to wart-like appearance. Leaf margin rather remotely denticulate, usually with minute, bent trichomes. Apex acute to obtuse, with final tooth. Probract usually absent, if present then &lt; 1.5 mm. Tendrils simple. Male flowers 1–2 solitary, if fasciculate or in few-flowered racemes, then accompanied by 1 solitary flower. Common peduncle &lt; 5 mm, glabrous or with minute to long, articulate trichomes. Pedicel of solitary flowers 2–7(–25 mm), pedicel of flowers in inflorescences &lt; 5 mm, glabrous or especially at apex with long, yellowish, articulate trichomes. Perianth tube usually with long, yellowish, articulate trichomes, rarely almost glabrous. Calyx lobes 1.5–4 mm, narrowly lanceolate to lineal, when young erect, later spreading to reflexed. Corolla 0.7–1.2 cm long, greenish white to yellowish-orange with darker green veins, lobes 4–7 mm. Filament column and anther head pale greenish yellow. Pollen sacs yellow. Female flowers 1(–2) solitary (Fig. <xref ref-type="fig" rid="F2">2a</xref>). Pedicels up to 0.7 cm, glabrous or with white trichomes. Ovary glabrous, with some articulate trichomes to densely wooly <!--PageBreak-->with long (when dry articulate) trichomes. Style columnar, pale green. Stigmas bulging, greenish yellow. Ripe fruit globose to shortly obovate, 1.8–2.5 × 1.4–2.5 cm, glabrous or with few articulate trichomes, unripe green sometimes with longitudinal, whitish <!--PageBreak-->mottling (Fig. <xref ref-type="fig" rid="F2">2a</xref>), which obtains a dark green corona during ripening, when ripe bright orange-red to red. Seeds 4.5–6 × 2–3 × 1–1.5 mm (L/W/H), asymmetrically obovate to somewhat falcate, face flattened.</p></tp:treatment-sec><tp:treatment-sec sec-type="Phenology"><title>Phenology.</title><p>Flowering time: January, April, May, July, October–December.</p></tp:treatment-sec><tp:treatment-sec sec-type="Distribution"><title>Distribution.</title><p>Fig. <xref ref-type="fig" rid="F33">33</xref>. NE Tanzania (Arusha, Kilimanjaro, Manyara, Tanga), Kenya (Coast, Eastern, North Eastern, Rift Valley), S Ethiopia (S and C Oromia), Somalia. 70–1300(–1600) m. Savanna, open <italic><tp:taxon-name><tp:taxon-name-part taxon-name-part-type="genus">Acacia</tp:taxon-name-part></tp:taxon-name></italic>-<italic><tp:taxon-name><tp:taxon-name-part taxon-name-part-type="genus">Commiphora</tp:taxon-name-part></tp:taxon-name></italic> bushland, degraded <italic><tp:taxon-name><tp:taxon-name-part taxon-name-part-type="genus">Combretum</tp:taxon-name-part></tp:taxon-name></italic> bushland, open grassland, cultivated land, roadsides. Red sand, dark brownish-black soil. Limestone.</p><fig id="F33" position="float" orientation="portrait"><label>Figure 33.</label><caption><p>Distribution map of <italic><tp:taxon-name><tp:taxon-name-part taxon-name-part-type="genus">Coccinia</tp:taxon-name-part> <tp:taxon-name-part taxon-name-part-type="species">microphylla</tp:taxon-name-part></tp:taxon-name></italic> (blue dots; based on 49 collections) and <italic><tp:taxon-name><tp:taxon-name-part taxon-name-part-type="genus">Coccinia</tp:taxon-name-part> <tp:taxon-name-part taxon-name-part-type="species">trilobata</tp:taxon-name-part></tp:taxon-name></italic> (pale yellow dots; based on 51 collections).</p></caption><graphic xmlns:xlink="http://www.w3.org/1999/xlink" xlink:href="phytokeys-054-001-g033.jpg" position="float" orientation="portrait" xlink:type="simple" id="oo_48767.jpg"/></fig></tp:treatment-sec><tp:treatment-sec sec-type="Vernacular names"><title>Vernacular names.</title><p>[Akiek; Ogiek]: notoku (<italic>A.S. Vincent 29</italic>, <italic>A.S. Vincent 221</italic>), Maa [Maasai language]: ndegegeya (<italic>A.S. Vincent 29</italic>), sikuni (<italic>Kiamba et al. KEFRI 112</italic>).</p></tp:treatment-sec><tp:treatment-sec sec-type="Remarks"><title>Remarks.</title><p>Some collections have a mixed (not intermediate) phenotype with <italic><tp:taxon-name><tp:taxon-name-part taxon-name-part-type="genus">Coccinia</tp:taxon-name-part> <tp:taxon-name-part taxon-name-part-type="species">trilobata</tp:taxon-name-part></tp:taxon-name></italic>: the calyx lobes are unusually long (up to 7 mm), which speaks for <italic><tp:taxon-name><tp:taxon-name-part taxon-name-part-type="genus">Coccinia</tp:taxon-name-part> <tp:taxon-name-part taxon-name-part-type="species">trilobata</tp:taxon-name-part></tp:taxon-name></italic>, but the indumentum matches <italic><tp:taxon-name><tp:taxon-name-part taxon-name-part-type="genus">Coccinia</tp:taxon-name-part> <tp:taxon-name-part taxon-name-part-type="species">microphylla</tp:taxon-name-part></tp:taxon-name></italic>. However, these do not occur in a single location, but are found in the Ndoto Mts (<italic>O. Kerfoot 2644</italic>), in Kiboko (<italic>P. Kirika et al. 002/020/2011</italic>), and around Voi (<italic>M. Hucks 579</italic>, <italic>B. Verdcourt 3888</italic>). Whether these are hybrids (F2 or later) or just a variety is not known. These collections also resemble <italic><tp:taxon-name><tp:taxon-name-part taxon-name-part-type="genus">Coccinia</tp:taxon-name-part> <tp:taxon-name-part taxon-name-part-type="species">megarrhiza</tp:taxon-name-part></tp:taxon-name></italic>, which occurs in northern Kenya and Ethiopia, however, the indumentum does not match either.</p><p>Despite the epithet, the leaves can become quite large, especially at higher altitudes. Then, collections may resemble <italic><tp:taxon-name><tp:taxon-name-part taxon-name-part-type="genus">Coccinia</tp:taxon-name-part> <tp:taxon-name-part taxon-name-part-type="species">trilobata</tp:taxon-name-part></tp:taxon-name></italic>, which has a denser indumentum. In dry low altitude areas, leaves and flowers emerge quickly, e.g., soon after a rain shower. The leaves are thus not well developed and small. Collections from more arid locations tend to be smaller in many characters, but whether these represent a new species is doubtful. There are only few collections of the proposed species (<italic><tp:taxon-name><tp:taxon-name-part taxon-name-part-type="genus">Coccinia</tp:taxon-name-part></tp:taxon-name></italic> sp. <italic>Burger 2947A</italic>, <italic><tp:taxon-name><tp:taxon-name-part taxon-name-part-type="genus">Coccinia</tp:taxon-name-part></tp:taxon-name></italic> sp. <italic>Gilbert &amp; Jones 129</italic> (<xref ref-type="bibr" rid="B108">Jeffrey 1995</xref>)), but the natural scope of <italic><tp:taxon-name><tp:taxon-name-part taxon-name-part-type="genus">Coccinia</tp:taxon-name-part> <tp:taxon-name-part taxon-name-part-type="species">microphylla</tp:taxon-name-part></tp:taxon-name></italic> is hardly assessed. This will not be resolved without a phylogeographic analysis and more intensive collecting from Ethiopia.</p></tp:treatment-sec><tp:treatment-sec sec-type="Specimens examined"><title>Specimens examined.</title><p>(Selection, in total: 72) Ethiopia. Oromia: 105 km on road from Negelli [Negele] to Filtu, <italic>J.J.F.E. de Wilde &amp; M.G. Gilbert 346</italic> (K, WAG [WAG0285710], WAG [WAG0285711], UPS). Kenya. Coast Province: near Mariakani, NW of Mombasa, <italic>E. Milne-Redhead &amp; P. Taylor 7105</italic> (B, EA, LISU). Eastern Province: E side of Lake Rudolf, between Koobi Fora and Shin (hill), 3°57’–58'N, 36°12'–20'E, <italic>R.B. Faden &amp; A. Evans 71/301</italic> (EA, K). North Eastern Province: Wajir District, Catholic Girl’s Town 2 km E of Wajir, <italic>J.B. Gillett 21273</italic> (EA, K, WAG [WAG0234120]). Rift Valley Province: Turkana District, <italic>I. Ohta 24</italic> (EA). Somalia. Togdheer: Malol [Mt Malool] near Sheikh, <italic>J.R. Ironside 5/73/31</italic> (K). Tanzania. Arusha: Monduli district, Longido division, SE of Longido, c. 100–300 m from Arusha Municipality, <named-content xmlns:xlink="http://www.w3.org/1999/xlink" content-type="dwc:verbatimCoordinates" xlink:type="simple">2°43'14"S, 36°42'02"E</named-content>, <italic>C.J. Kayombo &amp; K. Kitaba 4242</italic> (MO). Dodoma: Tarangire National Park, Kalima Hill, <italic>S. Chuwa et al. 5329</italic> (NHT). Kilimanjaro: Same district, Mkomazi Game reserve, Ibaya Hill, <named-content xmlns:xlink="http://www.w3.org/1999/xlink" content-type="dwc:verbatimCoordinates" xlink:type="simple">3°58'S, 37°48'E</named-content>, <italic>R. Abdallah &amp; K. Vollesen 95/198</italic> (BR, K, P [P05620649]). Tanga: Korogwe District, 2 km W of Mkomazi, under power line, <named-content xmlns:xlink="http://www.w3.org/1999/xlink" content-type="dwc:verbatimCoordinates" xlink:type="simple">4°38'53.7"S, 38°03'26.7"E</named-content>, <italic>N. Holstein et al. 90</italic> (B, DSM, M).</p><!--PageBreak--></tp:treatment-sec><tp:treatment-sec><!--Section generated to contain objects referenced in tp:taxon-treatment.--><fig id="F2" position="float" orientation="portrait"><label>Figure 2.</label><caption><p><bold>a</bold> Female flower bud of <italic><tp:taxon-name><tp:taxon-name-part taxon-name-part-type="genus">Coccinia</tp:taxon-name-part> <tp:taxon-name-part taxon-name-part-type="species">microphylla</tp:taxon-name-part></tp:taxon-name></italic> (<italic>N. Holstein et al. 90</italic>); picture taken during the dry season. The stem is completely lignified, and only green short shoots are produced <bold>b</bold> Male plant of <italic><tp:taxon-name><tp:taxon-name-part taxon-name-part-type="genus">Coccinia</tp:taxon-name-part> <tp:taxon-name-part taxon-name-part-type="species">sessilifolia</tp:taxon-name-part></tp:taxon-name></italic>. The stem is glaucous and does not lignify. Unusually, the bract is 3-lobate leaf-like.</p></caption><graphic xmlns:xlink="http://www.w3.org/1999/xlink" xlink:href="phytokeys-054-001-g002.jpg" position="float" orientation="portrait" xlink:type="simple" id="oo_48736.jpg"/></fig></tp:treatment-sec><ref-list><ref id="B105"><mixed-citation xmlns:xlink="http://www.w3.org/1999/xlink" xlink:type="simple"><person-group><name name-style="western"><surname>Jeffrey</surname><given-names>C</given-names></name></person-group> (<year>1967</year>) <source><tp:taxon-name><tp:taxon-name-part taxon-name-part-type="family">Cucurbitaceae</tp:taxon-name-part></tp:taxon-name>. In: Milne-Redhead E, Polhill RM (Eds) Flora of Tropical East Africa.</source> <publisher-name>Crown Agents for Oversea Governments and Administrations</publisher-name>, <publisher-loc>London, UK</publisher-loc>, <size units="page">157 pp</size>. </mixed-citation></ref><ref id="B108"><mixed-citation xmlns:xlink="http://www.w3.org/1999/xlink" xlink:type="simple"><person-group><name name-style="western"><surname>Jeffrey</surname><given-names>C</given-names></name></person-group> (<year>1995</year>) <article-title><tp:taxon-name><tp:taxon-name-part taxon-name-part-type="family">Cucurbitaceae</tp:taxon-name-part></tp:taxon-name>.</article-title> In: <person-group><name name-style="western"><surname>Edwards</surname><given-names>S</given-names></name><name name-style="western"><surname>Tadesse</surname><given-names>M</given-names></name><name name-style="western"><surname>Hedberg</surname><given-names>I</given-names></name></person-group> (<role>Eds</role>) <source>Flora of Ethiopia and Eritrea</source>. <publisher-name>Addis Abeba University</publisher-name> &amp; <publisher-name>Uppsala University</publisher-name>, <publisher-loc>Addis Abeba, Ethiopia</publisher-loc> &amp; <publisher-loc>Uppsala, Sweden</publisher-loc>, <fpage>17</fpage>–<lpage>59</lpage>. </mixed-citation></ref></ref-list></tp:taxon-treatment>
