# Supplementary material for: Monograph of Coccinia (Cucurbitaceae)
Source: PhytoKeys. 2015 Aug 3;(54):1–166. doi: 10.3897/phytokeys.54.3285 (PMC4547038; doi:10.3897/phytokeys.54.3285)
Supplement: XML Treatment for Coccinia mildbraedii [file phytokeys.54.3285-treatment17.xml]

<!DOCTYPE tp:taxon-treatment
  PUBLIC "-//TaxonX//DTD Taxonomic Treatment Publishing DTD v0 20100105//EN" "tax-treatment-NSO.dtd">
<tp:taxon-treatment xmlns:tp="http://www.plazi.org/taxpub"><tp:treatment-meta><kwd-group><label>Taxon classification</label><kwd><named-content content-type="kingdom">Plantae</named-content></kwd><kwd><named-content content-type="order">Cucurbitales</named-content></kwd><kwd><named-content content-type="family">Cucurbitaceae</named-content></kwd></kwd-group><mixed-citation publication-type="journal"><person-group><name><surname>Holstein</surname><given-names>Norbert</given-names></name></person-group><article-title>Monograph of <italic><tp:taxon-name><tp:taxon-name-part taxon-name-part-type="genus">Coccinia</tp:taxon-name-part></tp:taxon-name></italic> (<tp:taxon-name><tp:taxon-name-part taxon-name-part-type="family">Cucurbitaceae</tp:taxon-name-part></tp:taxon-name>)</article-title><source>PhytoKeys</source><day>3</day><month>8</month><year>2015</year><volume>2015</volume><issue>54</issue><fpage>1</fpage><lpage>166</lpage><pub-id pub-id-type="doi">10.3897/phytokeys.54.3285</pub-id></mixed-citation></tp:treatment-meta><tp:nomenclature><label>14.</label><tp:taxon-name>
                        <tp:taxon-name-part taxon-name-part-type="genus">Coccinia</tp:taxon-name-part>
                        <tp:taxon-name-part taxon-name-part-type="species">mildbraedii</tp:taxon-name-part>
                    </tp:taxon-name><tp:taxon-authority>Gilg, Wissenschaft. Ergebn. Deutsch. Zentral-Afrika-Exped. 1907–1908 Herzog Adolf Friedrich zu Mecklenburg, Bot. 2(4): 343. 1914.</tp:taxon-authority><tp:nomenclature-citation-list><tp:nomenclature-citation><tp:taxon-name>
                        <tp:taxon-name-part taxon-name-part-type="genus">Coccinia</tp:taxon-name-part>
                        <tp:taxon-name-part taxon-name-part-type="species">mildbraedii</tp:taxon-name-part>
                    </tp:taxon-name><comment>Type: Rwanda. [Western Province]: Kissenye [Gisenyi]. Bugoy [Bugoyi] forest, mixed bamboo forest, c. 2500 m, fl, fr, 30 Oct 1907, <italic>J. Mildbraed 1425</italic> (Holotype: B, destroyed).</comment></tp:nomenclature-citation><tp:nomenclature-citation><tp:taxon-name>
                        <tp:taxon-name-part taxon-name-part-type="genus">Coccinia</tp:taxon-name-part>
                        <tp:taxon-name-part taxon-name-part-type="species">mildbraedii</tp:taxon-name-part>
                    </tp:taxon-name><comment>Type: Burundi. Muramvya: [Mt] Teza, <named-content xmlns:xlink="http://www.w3.org/1999/xlink" content-type="dwc:verbatimCoordinates" xlink:type="simple">3°13'S, 29°33'E</named-content>, female, fl, fr, <italic>M. Reekmans 7399</italic> (Neotype, designated here: K!; isoneotypes: BR!, EA!, MO!, WAG! [WAG0225430], WAG! [WAG0225433]).</comment></tp:nomenclature-citation><tp:nomenclature-citation><tp:taxon-name><tp:taxon-name-part taxon-name-part-type="genus">Coccinia</tp:taxon-name-part> <tp:taxon-name-part taxon-name-part-type="species">ulugurensis</tp:taxon-name-part></tp:taxon-name><comment> Harms in Mildbraed, Notizbl. Bot. Gart. Berlin-Dahlem 11: 1091. 1934.</comment></tp:nomenclature-citation><tp:nomenclature-citation><tp:taxon-name>
                        <tp:taxon-name-part taxon-name-part-type="genus">Coccinia</tp:taxon-name-part>
                        <tp:taxon-name-part taxon-name-part-type="species">mildbraedii</tp:taxon-name-part>
                    </tp:taxon-name><comment>Type: Tanzania. [Morogoro]: Uluguru Mts, northwestern side, c. 1350 m, over shrubs at forest margin, male, fl, 14 Mar 1933, <italic>H.J.E. Schlieben 3643</italic> (Holotype: B! [B <!--PageBreak-->10 0154929, digital image: B, JPS], isotypes: B! [B 10 0154930, digital image: B, JPS], BM! [BM000815208], BR! [BR0000008886163, K neg. 5264, digital image: JPS], BR! [BR0000008887498, digital image: BR, JPS], G! [G00301594], HBG! [HBG506425, digital image: JPS], LISC! [LISC 002496, digital image: IICT, JPS], M! [M0105771, digital image: JPS], MA! [MA386121, digital image: JPS], MO!, P! [P00346275, digital image: JPS, P], S [S-G-1519, digital image: JPS], Z! [Z-000004448, digital image: Z], photo of isotype from BR! [EA, K]).</comment></tp:nomenclature-citation></tp:nomenclature-citation-list></tp:nomenclature><tp:treatment-sec sec-type="Description"><title>Description.</title><p>Perennial climber. Stems up to 20 m, when young sometimes villose with whitish, articulate trichomes, later often subglabrous to glabrous. Petioles 4–8 cm long, glabrous or with pale, articulate trichomes. Leaves 9.5–16.5 × 10–16.5 cm, shallowly to profoundly 3- or 5-lobate. Lobes triangulate, ovate to elliptical. Leaf margin entire and denticulate to serrate. Upper leaf surface glabrous or with hyaline to white pustules. Lower leaf surface glabrous or sometimes villose with whitish, articulate trichomes, sometimes with white pustules on the main veins. Probracts up to 3.5 mm. Tendrils simple or bifid. Male flowers in racemes, rarely accompanied by one solitary flower, or one single flower only. Common peduncle 3–4.5 cm, pedicels up to 7 mm, bracts up to 1mm, caducous. Pedicels of solitary flowers up to 2.5 cm, each glabrous. Perianth tube glabrous, calyx lobes up to 2.5 mm, triangulate to lineal, in buds adpressed to corolla, later spreading. Corolla 1.2–2.9 cm long, orange buff, lobes 0.3–1 cm. Filament column and anther head not seen. Pollen sacs cream yellow. Female flowers solitary, pedicel 3–8 cm, glabrous. Hypanthium glabrous, calyx lobes and corolla like in male flowers. Ovary glabrous, ribbed. Style not seen, stigma bulging, yellow. Fruit up to 20 cm long and 5 cm in diameter, unripe green with white mottling and longitudinal green lines, ripening via yellow, orange into deep red. Seeds 6–7 × 5 × 1.5 mm (L/W/H), symmetrically obovate, face flatly lenticular.</p></tp:treatment-sec><tp:treatment-sec sec-type="Phenology"><title>Phenology.</title><p>Flowering time: January–April, June, August, September, November, December, likely throughout the year.</p></tp:treatment-sec><tp:treatment-sec sec-type="Distribution"><title>Distribution.</title><p>Fig. <xref ref-type="fig" rid="F34">34</xref>. NW Burundi, D. R. Congo (North Kivu, South Kivu), Rwanda (Western Province), Tanzania (Iringa: Kipengere Range, Uzungwa Mts; Kigoma: Mahali Mts; Mbeya: Kipengere Range; Morogoro: Uluguru Mts; Ukaguru Mts, Uzungwa Mts), Uganda (Western Region). Elevation 1200–2600 m. Afromontane cloud forests and mist forests, upland rainforests, bamboo forest, in <italic><tp:taxon-name><tp:taxon-name-part taxon-name-part-type="genus">Macaranga</tp:taxon-name-part> <tp:taxon-name-part taxon-name-part-type="species">kilimandsharica</tp:taxon-name-part></tp:taxon-name></italic> shrubs, rarely in <italic><tp:taxon-name><tp:taxon-name-part taxon-name-part-type="genus">Pennisetum</tp:taxon-name-part></tp:taxon-name></italic> savannas. On basalt and graphitic schist soils, lateritic clay. Introduced in Kenya.</p><fig id="F34" position="float" orientation="portrait"><label>Figure 34.</label><caption><p>Distribution map of <italic><tp:taxon-name><tp:taxon-name-part taxon-name-part-type="genus">Coccinia</tp:taxon-name-part> <tp:taxon-name-part taxon-name-part-type="species">mildbraedii</tp:taxon-name-part></tp:taxon-name></italic> (based on 51 collections). The individual in Kenya is introduced. For Tanzania the borders of the regions are given.</p></caption><graphic xmlns:xlink="http://www.w3.org/1999/xlink" xlink:href="phytokeys-054-001-g034.jpg" position="float" orientation="portrait" xlink:type="simple" id="oo_48768.jpg"/></fig></tp:treatment-sec><tp:treatment-sec sec-type="Vernacular names"><title>Vernacular names.</title><p>Kihunde: mutanga (<italic>Deru 485</italic>), Kindanda: mwore (<italic>Deru 485</italic>), Kinande: mombowa (<italic>P. Gille 218</italic>), Kinyarwanda: umuvunguvungu (<italic>G. Bouxin 820</italic>), umufungofungo (<italic>G. Troupin 11163</italic>), umwonkalere (<italic>Deru 485</italic>), Kisafwa: itangalulu (<italic>C.J. Kayombo 1003</italic>).</p></tp:treatment-sec><tp:treatment-sec sec-type="Remarks"><title>Remarks.</title><p><italic><tp:taxon-name><tp:taxon-name-part taxon-name-part-type="genus">Coccinia</tp:taxon-name-part> <tp:taxon-name-part taxon-name-part-type="species">ulugurensis</tp:taxon-name-part></tp:taxon-name></italic> cannot be definitely distinguished from <italic><tp:taxon-name><tp:taxon-name-part taxon-name-part-type="genus">Coccinia</tp:taxon-name-part> <tp:taxon-name-part taxon-name-part-type="species">mildbraedii</tp:taxon-name-part></tp:taxon-name></italic>. The leaves are 3-lobate with rather triangulate lobes towards central Tanzania (<italic><tp:taxon-name><tp:taxon-name-part taxon-name-part-type="genus">Coccinia</tp:taxon-name-part> <tp:taxon-name-part taxon-name-part-type="species">ulugurensis</tp:taxon-name-part></tp:taxon-name></italic>), whereas in the western areas the leaves may be deeper lobate with lanceolate lobes (<italic><tp:taxon-name><tp:taxon-name-part taxon-name-part-type="genus">Coccinia</tp:taxon-name-part> <tp:taxon-name-part taxon-name-part-type="species">mildbraedii</tp:taxon-name-part></tp:taxon-name></italic>). Collections of the <italic><tp:taxon-name><tp:taxon-name-part taxon-name-part-type="genus">Coccinia</tp:taxon-name-part> <tp:taxon-name-part taxon-name-part-type="species">ulugurensis</tp:taxon-name-part></tp:taxon-name></italic> form <!--PageBreak-->also occur in the Ukaguru Mts (<italic>M. Thulin &amp; B. Mhoro 2933</italic>) from which a close-by located population has been recollected for sequencing (<italic>N. Holstein et al. 76</italic>) because collections from the Uluguru Mts were not available. However, forms similar to <italic><tp:taxon-name><tp:taxon-name-part taxon-name-part-type="genus">Coccinia</tp:taxon-name-part> <tp:taxon-name-part taxon-name-part-type="species">ulugurensis</tp:taxon-name-part></tp:taxon-name></italic> also occur in the Western Rift area. Vice-versa, 5-lobate leaves also occur in central Tanzania. <xref ref-type="bibr" rid="B105">Jeffrey (1967)</xref> used to distinguish the species also by the occurrence of “crisped hairs”, but these do not seem to be specific. Such trichomes also occur in other species, such as <italic><tp:taxon-name><tp:taxon-name-part taxon-name-part-type="genus">Coccinia</tp:taxon-name-part> <tp:taxon-name-part taxon-name-part-type="species">adoensis</tp:taxon-name-part></tp:taxon-name></italic>, <italic><tp:taxon-name><tp:taxon-name-part taxon-name-part-type="genus">Coccinia</tp:taxon-name-part> <tp:taxon-name-part taxon-name-part-type="species">grandiflora</tp:taxon-name-part></tp:taxon-name></italic> and <italic><tp:taxon-name><tp:taxon-name-part taxon-name-part-type="genus">Coccinia</tp:taxon-name-part> <tp:taxon-name-part taxon-name-part-type="species">mackenii</tp:taxon-name-part></tp:taxon-name></italic>, and the fine pubescence as described for <italic><tp:taxon-name><tp:taxon-name-part taxon-name-part-type="genus">Coccinia</tp:taxon-name-part> <tp:taxon-name-part taxon-name-part-type="species">ulugurensis</tp:taxon-name-part></tp:taxon-name></italic> regularly occurs in young shoots and often disappears later on. Collections that represent the two species cluster together (Fig. <xref ref-type="fig" rid="F17">17</xref>) and either both species share major parts of their distribution ranges and only differ morphologically in nuances of lobation depth, or they belong to a single species, of which here the latter case is assumed here.</p></tp:treatment-sec><tp:treatment-sec sec-type="Specimens examined"><title>Specimens examined.</title><p>(Selection, in total: 76) D.R. Congo. North Kivu: Lubero territory, Bingi, <italic>A. Léonard 5415</italic> (BR, EA, WAG [WAG0225422], WAG [WAG0225423], WAG [WAG0225424]). South Kivu: Kabare territory, Marais Musisi, <named-content xmlns:xlink="http://www.w3.org/1999/xlink" content-type="dwc:verbatimCoordinates" xlink:type="simple">28°42'E, 2°16'S</named-content>, <italic>P. Bamps 2844</italic> (BR, EA, WAG [WAG0225420]). Kenya. Central Province: Limuru, tea estate, introduced from Tanzania, <italic>J.B. Gillett 20185</italic> (EA, MO). Rwanda. Western Province: Shangugu territoire, Mont Bigugu, <italic>A.R. Christiaensen 1616</italic> (EA, WAG [WAG0225419]). Southern Province: Rutovu, km 64 on Astrida [Butare]–Shangugu [Cyangugu] route, <italic>M. Reynders 394</italic> (BR). Tanzania. Iringa: Dabaga Highlands, Ihangana Forest Reserve, near Kibangu, 18 mls [29 km] S of Dabaga, <italic>R. Polhill &amp; S. Paulo 1476</italic> (B, BR, EA, K, P [P05620648], PRE). Kigoma: Mpanda district, Mahali Mts, Sisaga, c. <named-content xmlns:xlink="http://www.w3.org/1999/xlink" content-type="dwc:verbatimCoordinates" xlink:type="simple">6°S 30°E</named-content>, <italic>T.G. Jefford &amp; J.G.B. Newbould 1924</italic> (COI, EA). Mbeya: Mbeya rural district, Umalila Forest Reserve, c. 7 km W of Ruanda II on road to Izumbwe (2 km SSE of main peak of Mbogo Mt.), <named-content xmlns:xlink="http://www.w3.org/1999/xlink" content-type="dwc:verbatimCoordinates" xlink:type="simple">9°11'S, 33°18'E</named-content>, <italic>R.E. Gereau et al. 5060</italic> (K, MO). Morogoro: Kilosa district, Ukaguru Mts, between Mandege and Masenge, <named-content xmlns:xlink="http://www.w3.org/1999/xlink" content-type="dwc:verbatimCoordinates" xlink:type="simple">6°22'S, 36°58'E</named-content>, <italic>M. Thulin &amp; B.E. Mhoro 2792</italic> (DSM, EA, K, MO). Uganda. Western Region: Kigezi district, Virunga chain, northern foot of Mzhavura Mt., Nkanda, <italic>H.U. Stauffer 931</italic> (BR, M, Z).</p></tp:treatment-sec><tp:treatment-sec><!--Section generated to contain objects referenced in tp:taxon-treatment.--><fig id="F17" position="float" orientation="portrait"><label>Figure 17.</label><caption><p>Phylogenetic relationships in <italic><tp:taxon-name><tp:taxon-name-part taxon-name-part-type="genus">Coccinia</tp:taxon-name-part></tp:taxon-name></italic> based on five plastid DNA loci (<italic>mat</italic>K, <italic>ndh</italic>F–<italic>rpl</italic>32 intergenic spacer (IS), <italic>rpl</italic>20–<italic>rps</italic>12 IS, <italic>trn</italic>L intron, <italic>trn</italic>L–<italic>trn</italic>F IS, <italic>trn</italic>S–<italic>trn</italic>G IS) obtained for 75 accessions from 24 species. Shown is the topology of the 50% majority rule consensus tree obtained from Bayesian analysis including simple gap coding for ingroup InDels. Numbers above the branches are posterior probability values ≥ 0.98 with values “with InDel coding” first, followed by “without InDel coding.” Numbers below the branches are bootstrap support values from ML analysis. Topologies from the different analyses were not contradictive, although some clades were not resolved without gap coding. Roman numbers indicate clades as discussed in the text: I = <italic><tp:taxon-name><tp:taxon-name-part taxon-name-part-type="genus">Coccinia</tp:taxon-name-part> <tp:taxon-name-part taxon-name-part-type="species">adoensis</tp:taxon-name-part></tp:taxon-name></italic> clade, II = <italic><tp:taxon-name><tp:taxon-name-part taxon-name-part-type="genus">Coccinia</tp:taxon-name-part> <tp:taxon-name-part taxon-name-part-type="species">quinqueloba</tp:taxon-name-part></tp:taxon-name></italic> group, III = <italic><tp:taxon-name><tp:taxon-name-part taxon-name-part-type="genus">Coccinia</tp:taxon-name-part> <tp:taxon-name-part taxon-name-part-type="species">barteri</tp:taxon-name-part></tp:taxon-name></italic> clade, and IV = <italic><tp:taxon-name><tp:taxon-name-part taxon-name-part-type="genus">Coccinia</tp:taxon-name-part> <tp:taxon-name-part taxon-name-part-type="species">rehmannii</tp:taxon-name-part></tp:taxon-name></italic> clade.</p></caption><graphic xmlns:xlink="http://www.w3.org/1999/xlink" xlink:href="phytokeys-054-001-g017.jpg" position="float" orientation="portrait" xlink:type="simple" id="oo_48751.jpg"/></fig></tp:treatment-sec><ref-list><ref id="B105"><mixed-citation xmlns:xlink="http://www.w3.org/1999/xlink" xlink:type="simple"><person-group><name name-style="western"><surname>Jeffrey</surname><given-names>C</given-names></name></person-group> (<year>1967</year>) <source><tp:taxon-name><tp:taxon-name-part taxon-name-part-type="family">Cucurbitaceae</tp:taxon-name-part></tp:taxon-name>. In: Milne-Redhead E, Polhill RM (Eds) Flora of Tropical East Africa.</source> <publisher-name>Crown Agents for Oversea Governments and Administrations</publisher-name>, <publisher-loc>London, UK</publisher-loc>, <size units="page">157 pp</size>. </mixed-citation></ref></ref-list></tp:taxon-treatment>
