# Supplementary material for: Monograph of Coccinia (Cucurbitaceae)
Source: PhytoKeys. 2015 Aug 3;(54):1–166. doi: 10.3897/phytokeys.54.3285 (PMC4547038; doi:10.3897/phytokeys.54.3285)
Supplement: XML Treatment for Coccinia ogadensis [file phytokeys.54.3285-treatment18.xml]

<!DOCTYPE tp:taxon-treatment
  PUBLIC "-//TaxonX//DTD Taxonomic Treatment Publishing DTD v0 20100105//EN" "tax-treatment-NSO.dtd">
<tp:taxon-treatment xmlns:tp="http://www.plazi.org/taxpub"><tp:treatment-meta><kwd-group><label>Taxon classification</label><kwd><named-content content-type="kingdom">Plantae</named-content></kwd><kwd><named-content content-type="order">Cucurbitales</named-content></kwd><kwd><named-content content-type="family">Cucurbitaceae</named-content></kwd></kwd-group><mixed-citation publication-type="journal"><person-group><name><surname>Holstein</surname><given-names>Norbert</given-names></name></person-group><article-title>Monograph of <italic><tp:taxon-name><tp:taxon-name-part taxon-name-part-type="genus">Coccinia</tp:taxon-name-part></tp:taxon-name></italic> (<tp:taxon-name><tp:taxon-name-part taxon-name-part-type="family">Cucurbitaceae</tp:taxon-name-part></tp:taxon-name>)</article-title><source>PhytoKeys</source><day>3</day><month>8</month><year>2015</year><volume>2015</volume><issue>54</issue><fpage>1</fpage><lpage>166</lpage><pub-id pub-id-type="doi">10.3897/phytokeys.54.3285</pub-id></mixed-citation></tp:treatment-meta><tp:nomenclature><label>15.</label><tp:taxon-name>
                        <tp:taxon-name-part taxon-name-part-type="genus">Coccinia</tp:taxon-name-part>
                        <tp:taxon-name-part taxon-name-part-type="species">ogadensis</tp:taxon-name-part>
                    </tp:taxon-name><tp:taxon-authority>Thulin, Kew Bull. 64: 485. 2009.</tp:taxon-authority><tp:nomenclature-citation-list><tp:nomenclature-citation><tp:taxon-name>
                        <tp:taxon-name-part taxon-name-part-type="genus">Coccinia</tp:taxon-name-part>
                        <tp:taxon-name-part taxon-name-part-type="species">ogadensis</tp:taxon-name-part>
                    </tp:taxon-name><comment>Type: Ethiopia. Somali Region: Harerge, 5 km S of Qarsonney, female, fr, 15 May 2006, <italic>M. Thulin et al. 11183</italic> (Holotype: ETH; isotypes: K! [K000543219, digital image: K], UPS!).</comment></tp:nomenclature-citation><tp:nomenclature-citation><tp:taxon-name>
                        <tp:taxon-name-part taxon-name-part-type="genus">Coccinia</tp:taxon-name-part>
                        <tp:taxon-name-part taxon-name-part-type="species">ogadensis</tp:taxon-name-part>
                    </tp:taxon-name><comment>Type: [Ethiopia]. [Somali Region]: Somaliland, Harradigi [Harradigit], Mar 1885, <italic>F.L. James &amp; J.G. Thrupp s.n.</italic> (Paratype: K!).</comment></tp:nomenclature-citation><tp:nomenclature-citation><tp:taxon-name>
                        <tp:taxon-name-part taxon-name-part-type="genus">Coccinia</tp:taxon-name-part>
                        <tp:taxon-name-part taxon-name-part-type="species">ogadensis</tp:taxon-name-part>
                    </tp:taxon-name><comment>Type: [Ethiopia]. [Somali Region]: Somaliland, Harradiqi [Harradigit] or Boobi, Mar or Apr 1885, <italic>F.L. James &amp; J.G. Thrupp s.n.</italic> (Paratype: K!).</comment></tp:nomenclature-citation><tp:nomenclature-citation><tp:taxon-name>
                        <tp:taxon-name-part taxon-name-part-type="genus">Coccinia</tp:taxon-name-part>
                        <tp:taxon-name-part taxon-name-part-type="species">ogadensis</tp:taxon-name-part>
                    </tp:taxon-name><comment>Type: [Ethiopia]. [Somali Region]: Agar Ven [Agar Uen], <named-content xmlns:xlink="http://www.w3.org/1999/xlink" content-type="dwc:verbatimCoordinates" xlink:type="simple">6°30'N, 45°20'E</named-content>, 2500 ft [c. 760 m], red sandy soil, bushland, 25 Oct 1953, <italic>P. Ellis 163</italic> (Paratypes: FT!, K (2)!).</comment></tp:nomenclature-citation><!--PageBreak--><tp:nomenclature-citation><tp:taxon-name>
                        <tp:taxon-name-part taxon-name-part-type="genus">Coccinia</tp:taxon-name-part>
                        <tp:taxon-name-part taxon-name-part-type="species">ogadensis</tp:taxon-name-part>
                    </tp:taxon-name><comment>Type: [Ethiopia]. [Somali Region]: W of Shillavo (Scillave) [Shilabo], <named-content xmlns:xlink="http://www.w3.org/1999/xlink" content-type="dwc:verbatimCoordinates" xlink:type="simple">6°25'N, 44°42'E</named-content>, 1300 ft [c. 400 m], sandy soil, bushland, Nov 1955, <italic>P. Ellis 383</italic> (Paratype: K!).</comment></tp:nomenclature-citation><tp:nomenclature-citation><tp:taxon-name>
                        <tp:taxon-name-part taxon-name-part-type="genus">Coccinia</tp:taxon-name-part>
                        <tp:taxon-name-part taxon-name-part-type="species">ogadensis</tp:taxon-name-part>
                    </tp:taxon-name><comment>Type: [Ethiopia]. [Somali Region]: E of Gorrahei [Korahe], 700 m, 1 Nov 1967, <italic>P.R.O. Bally 12989</italic> (Paratypes: G!, K!).</comment></tp:nomenclature-citation><tp:nomenclature-citation><tp:taxon-name>
                        <tp:taxon-name-part taxon-name-part-type="genus">Coccinia</tp:taxon-name-part>
                        <tp:taxon-name-part taxon-name-part-type="species">ogadensis</tp:taxon-name-part>
                    </tp:taxon-name><comment>Type: [Ethiopia]. [Somali Region]: Scillave [Shilabo]–Wardere road, <named-content xmlns:xlink="http://www.w3.org/1999/xlink" content-type="dwc:verbatimCoordinates" xlink:type="simple">6°13'N, 44°45'E</named-content>, 1130 ft [c. 344 m], red sandy soil, open bushland, male, fl, 2 Apr 1956, <italic>J. Simmons S63</italic> (Paratypes: EA!, K!).</comment></tp:nomenclature-citation><tp:nomenclature-citation><tp:taxon-name>
                        <tp:taxon-name-part taxon-name-part-type="genus">Coccinia</tp:taxon-name-part>
                        <tp:taxon-name-part taxon-name-part-type="species">ogadensis</tp:taxon-name-part>
                    </tp:taxon-name><comment>Type: [Ethiopia]. [Somali Region]: 11 km NE Scillave [Shilabo], <named-content xmlns:xlink="http://www.w3.org/1999/xlink" content-type="dwc:verbatimCoordinates" xlink:type="simple">6°10'N, 44°52'E</named-content>, 1300 ft [c. 400 m], red sandy soil, open bushland, 13 Apr 1956, <italic>J. Simmons S179</italic> (Paratypes: EA!, K!).</comment></tp:nomenclature-citation><tp:nomenclature-citation><tp:taxon-name>
                        <tp:taxon-name-part taxon-name-part-type="genus">Coccinia</tp:taxon-name-part>
                        <tp:taxon-name-part taxon-name-part-type="species">ogadensis</tp:taxon-name-part>
                    </tp:taxon-name><comment>Type: Somalia. [Mudug]: 47 miles [75 km] from Galkayo [Gaalkacyo] on Garoe [Garoowe] road, c. 1000 ft [c. 300 m], red sandy loam and limestone ridges, 15 Oct 1959, <italic>C.F. Hemming 1713</italic> (Paratypes EA!, K!).</comment></tp:nomenclature-citation></tp:nomenclature-citation-list></tp:nomenclature><tp:treatment-sec sec-type="Description"><title>Description.</title><p>Perennial? climber or trailer. Stems up to 2 m or longer. Stems glabrous, except for nodes with short trichomes, sometimes white pustulate. Petioles 4–15 mm long, glabrous or nearly so. Leaves deeply (3- or) 5-pedately lobate. Central lobe 2–8.5 cm long, 1–8 mm wide, lateral lobes shorter. Lobes entire or dentate to lobulate, linear to oblanceolate. Leaf margins often revolute, apex obtuse with <!--PageBreak-->final (brownish? colored) tooth to acute. Upper leaf surface glabrous, pale to white pustulate; pustules up to 5 mm in diam. Lower leaf surface glabrous, at base with pale aureolate glands between nerves. Probracts &lt; 1 mm with short, whitish trichomes. Tendrils simple. Male flowers solitary, clustered, or in few-flowered racemes. Common peduncle up to 2 cm, glabrous. Pedicels up to 4–20 mm long, subglabrous to glabrous. Perianth tube glabrous, calyx lobes 1–6 mm long, in buds erect, later reflexed, glabrous or nearly so, lineal to narrowly triangulate. Corolla 1.7–2.5 cm, white with green veins or yellow, lobes 0.7–1.3 cm. Petals inside with multicellular trichomes, outside with short, oligocellular trichomes. Color of filament column, anther head, and pollen sacs not seen. Female flowers not seen, but very likely solitary, pedicels, hypanthium/perianth tube, calyx lobes and petals not largely differing from male flowers. Fruits spindle-shaped to shortly cylindrical, 4.5–5.5 cm long, c. 1.5 cm in diameter, sometimes with short apical tip (“beaked”). Unripe green with elongate with spots, turning red with whitish, elongate spots. Seeds 4–5.5 × 2–2.5 × 1–1.5 mm (L/W/H), slightly asymmetrically obovate, face flatly lenticular.</p></tp:treatment-sec><tp:treatment-sec sec-type="Phenology"><title>Phenology.</title><p>Flowering time: Imperfectly known, flowering in April and in October and November during rainy seasons.</p></tp:treatment-sec><tp:treatment-sec sec-type="Distribution"><title>Distribution.</title><p>Fig. <xref ref-type="fig" rid="F35">35</xref>. Eastern Ethiopia (C and E Somali Region), Central Somalia (Mugud). Elevation 300 to 800 m. Red sand and sandy loam, limestone soils. Open <italic><tp:taxon-name><tp:taxon-name-part taxon-name-part-type="genus">Acacia</tp:taxon-name-part></tp:taxon-name></italic>-<italic><tp:taxon-name><tp:taxon-name-part taxon-name-part-type="genus">Commiphora</tp:taxon-name-part></tp:taxon-name></italic> bushland, <italic><tp:taxon-name><tp:taxon-name-part taxon-name-part-type="genus">Cordeauxia</tp:taxon-name-part> <tp:taxon-name-part taxon-name-part-type="species">edulis</tp:taxon-name-part></tp:taxon-name></italic> bushland, semi-desert.</p><fig id="F35" position="float" orientation="portrait"><label>Figure 35.</label><caption><p>Distribution map of <italic><tp:taxon-name><tp:taxon-name-part taxon-name-part-type="genus">Coccinia</tp:taxon-name-part> <tp:taxon-name-part taxon-name-part-type="species">ogadensis</tp:taxon-name-part></tp:taxon-name></italic> (blue dots; based on 8 collections) and <italic><tp:taxon-name><tp:taxon-name-part taxon-name-part-type="genus">Coccinia</tp:taxon-name-part> <tp:taxon-name-part taxon-name-part-type="species">samburuensis</tp:taxon-name-part></tp:taxon-name></italic> (pale yellow dots; based on 4 collections). For Ethiopia the borders of the regions and for Kenya the borders of the provinces are displayed.</p></caption><graphic xmlns:xlink="http://www.w3.org/1999/xlink" xlink:href="phytokeys-054-001-g035.jpg" position="float" orientation="portrait" xlink:type="simple" id="oo_48769.jpg"/></fig></tp:treatment-sec><tp:treatment-sec sec-type="Use"><title>Use.</title><p>Fruits are reported to be edible, juicy, and thirst-quenching (<italic>P.R.O. Bally 12989</italic>).</p></tp:treatment-sec><tp:treatment-sec sec-type="Vernacular names"><title>Vernacular names.</title><p>Somali: dudu (<italic>P.R.O. Bally 12989</italic>), ilgeel (<xref ref-type="bibr" rid="B219">Thulin 2009</xref>), Somali?: lehailu (<italic>J. Simmons S179</italic>), Somali?: salo dudub (<italic>J. Simmons S63</italic>).</p></tp:treatment-sec><tp:treatment-sec sec-type="Remarks"><title>Remarks.</title><p>This species is similar to collections of <italic><tp:taxon-name><tp:taxon-name-part taxon-name-part-type="genus">Coccinia</tp:taxon-name-part> <tp:taxon-name-part taxon-name-part-type="species">grandis</tp:taxon-name-part></tp:taxon-name></italic> with deeply lobate leaves (described as <italic><tp:taxon-name><tp:taxon-name-part taxon-name-part-type="genus">Coccinia</tp:taxon-name-part> <tp:taxon-name-part taxon-name-part-type="species">palmatisecta</tp:taxon-name-part></tp:taxon-name></italic>). However, the lobules in <italic><tp:taxon-name><tp:taxon-name-part taxon-name-part-type="genus">Coccinia</tp:taxon-name-part> <tp:taxon-name-part taxon-name-part-type="species">grandis</tp:taxon-name-part></tp:taxon-name></italic> are much more distinct when the lobulation is that deep. Apart from this, fruit and seed shape of <italic><tp:taxon-name><tp:taxon-name-part taxon-name-part-type="genus">Coccinia</tp:taxon-name-part> <tp:taxon-name-part taxon-name-part-type="species">ogadensis</tp:taxon-name-part></tp:taxon-name></italic> resemble that of <italic><tp:taxon-name><tp:taxon-name-part taxon-name-part-type="genus">Coccinia</tp:taxon-name-part> <tp:taxon-name-part taxon-name-part-type="species">adoensis</tp:taxon-name-part></tp:taxon-name></italic>.</p><p>Ellis notes on the collections no. <italic>163</italic> and <italic>383</italic> a smell of rotten meat. However, it is unclear, whether this is coming from the flowers or from crushed leaves. Several cucurbit species have a putrid smell when crushed, such as <italic><tp:taxon-name><tp:taxon-name-part taxon-name-part-type="genus">Kedrostis</tp:taxon-name-part> <tp:taxon-name-part taxon-name-part-type="species">foetidissima</tp:taxon-name-part></tp:taxon-name></italic> or <italic><tp:taxon-name><tp:taxon-name-part taxon-name-part-type="genus">Momordica</tp:taxon-name-part> <tp:taxon-name-part taxon-name-part-type="species">foetida</tp:taxon-name-part></tp:taxon-name></italic>, but this has never been reported for a <italic><tp:taxon-name><tp:taxon-name-part taxon-name-part-type="genus">Coccinia</tp:taxon-name-part></tp:taxon-name></italic> species.</p></tp:treatment-sec><tp:treatment-sec sec-type="Specimens examined"><title>Specimens examined.</title><p>(in total: 10). Ethiopia. Somali Region: Ogaden, <italic>J. Simmons 64</italic> (EA).</p></tp:treatment-sec><ref-list><ref id="B219"><mixed-citation xmlns:xlink="http://www.w3.org/1999/xlink" xlink:type="simple"><person-group><name name-style="western"><surname>Thulin</surname><given-names>M</given-names></name></person-group> (<year>2009</year>) <article-title>New species of <italic><tp:taxon-name><tp:taxon-name-part taxon-name-part-type="genus">Coccinia</tp:taxon-name-part></tp:taxon-name></italic> and <italic><tp:taxon-name><tp:taxon-name-part taxon-name-part-type="genus">Momordica</tp:taxon-name-part></tp:taxon-name></italic> (<tp:taxon-name><tp:taxon-name-part taxon-name-part-type="family">Cucurbitaceae</tp:taxon-name-part></tp:taxon-name>) from north-eastern tropical Africa.</article-title> <source>Kew Bulletin</source> <volume>64</volume>: <fpage>485</fpage>–<lpage>489</lpage>. doi: <ext-link ext-link-type="doi" xlink:href="10.1007/s12225-009-9124-4" xlink:type="simple">10.1007/s12225-009-9124-4</ext-link> </mixed-citation></ref></ref-list></tp:taxon-treatment>
