# Supplementary material for: Monograph of Coccinia (Cucurbitaceae)
Source: PhytoKeys. 2015 Aug 3;(54):1–166. doi: 10.3897/phytokeys.54.3285 (PMC4547038; doi:10.3897/phytokeys.54.3285)
Supplement: XML Treatment for Coccinia pwaniensis [file phytokeys.54.3285-treatment19.xml]

<!DOCTYPE tp:taxon-treatment
  PUBLIC "-//TaxonX//DTD Taxonomic Treatment Publishing DTD v0 20100105//EN" "tax-treatment-NSO.dtd">
<tp:taxon-treatment xmlns:tp="http://www.plazi.org/taxpub"><tp:treatment-meta><kwd-group><label>Taxon classification</label><kwd><named-content content-type="kingdom">Plantae</named-content></kwd><kwd><named-content content-type="order">Cucurbitales</named-content></kwd><kwd><named-content content-type="family">Cucurbitaceae</named-content></kwd></kwd-group><mixed-citation publication-type="journal"><person-group><name><surname>Holstein</surname><given-names>Norbert</given-names></name></person-group><article-title>Monograph of <italic><tp:taxon-name><tp:taxon-name-part taxon-name-part-type="genus">Coccinia</tp:taxon-name-part></tp:taxon-name></italic> (<tp:taxon-name><tp:taxon-name-part taxon-name-part-type="family">Cucurbitaceae</tp:taxon-name-part></tp:taxon-name>)</article-title><source>PhytoKeys</source><day>3</day><month>8</month><year>2015</year><volume>2015</volume><issue>54</issue><fpage>1</fpage><lpage>166</lpage><pub-id pub-id-type="doi">10.3897/phytokeys.54.3285</pub-id></mixed-citation></tp:treatment-meta><tp:nomenclature><label>16.</label><tp:taxon-name>
                        <tp:taxon-name-part taxon-name-part-type="genus">Coccinia</tp:taxon-name-part>
                        <tp:taxon-name-part taxon-name-part-type="species">pwaniensis</tp:taxon-name-part>
                    </tp:taxon-name><tp:taxon-authority>Holstein, Kew Bull. 65(3): 435. 2010 [publ. 1 Jan 2011].</tp:taxon-authority><tp:nomenclature-citation-list><tp:nomenclature-citation><tp:taxon-name>
                        <tp:taxon-name-part taxon-name-part-type="genus">Coccinia</tp:taxon-name-part>
                        <tp:taxon-name-part taxon-name-part-type="species">pwaniensis</tp:taxon-name-part>
                    </tp:taxon-name><comment>Type: Kenya. [Coast Province]: Kwale District, Buda Mafisini forest, 8 miles [12.9 km] WSW of Gazi, 80 m, male, fl, 22 Aug 1953, <italic>R.B. Drummond &amp; J.H. Hemsley 3953</italic> (Holotype: K! [3 sheets, K000309479, the other two sheets without barcode], isotype: EA!). Type: Kenya. Coast Province: Kilifi District, Mangea Hill, <named-content xmlns:xlink="http://www.w3.org/1999/xlink" content-type="dwc:verbatimCoordinates" xlink:type="simple">39°42'E, 03°16'S</named-content>, 450 m, dry bushland with <italic><tp:taxon-name><tp:taxon-name-part taxon-name-part-type="genus">Cynometra</tp:taxon-name-part></tp:taxon-name></italic> sp., <italic><tp:taxon-name><tp:taxon-name-part taxon-name-part-type="genus">Brachylaena</tp:taxon-name-part></tp:taxon-name></italic> sp., <italic><tp:taxon-name><tp:taxon-name-part taxon-name-part-type="genus">Manilkara</tp:taxon-name-part></tp:taxon-name></italic> sp., <italic><tp:taxon-name><tp:taxon-name-part taxon-name-part-type="genus">Brachystegia</tp:taxon-name-part></tp:taxon-name></italic><!--PageBreak-->sp., <italic><tp:taxon-name><tp:taxon-name-part taxon-name-part-type="genus">Julbernardia</tp:taxon-name-part></tp:taxon-name></italic> sp., <italic><tp:taxon-name><tp:taxon-name-part taxon-name-part-type="genus">Diospyros</tp:taxon-name-part></tp:taxon-name></italic> sp., <italic><tp:taxon-name><tp:taxon-name-part taxon-name-part-type="genus">Xylopia</tp:taxon-name-part></tp:taxon-name></italic> sp., <italic><tp:taxon-name><tp:taxon-name-part taxon-name-part-type="genus">Inhambanella</tp:taxon-name-part></tp:taxon-name></italic> sp., 28 Dec 1988, <italic>W.R.Q. Luke 1601</italic> (Paratype: EA!).</comment></tp:nomenclature-citation><tp:nomenclature-citation><tp:taxon-name>
                        <tp:taxon-name-part taxon-name-part-type="genus">Coccinia</tp:taxon-name-part>
                        <tp:taxon-name-part taxon-name-part-type="species">pwaniensis</tp:taxon-name-part>
                    </tp:taxon-name><comment>Type: Kenya. [Coast Province]: Kwale District, Cha Simba forest, 300 m, fr, 1 Feb 1953, <italic>R.B. Drummond &amp; J.H. Hemsley 1078</italic> (Paratype: K!).</comment></tp:nomenclature-citation><tp:nomenclature-citation><tp:taxon-name>
                        <tp:taxon-name-part taxon-name-part-type="genus">Coccinia</tp:taxon-name-part>
                        <tp:taxon-name-part taxon-name-part-type="species">pwaniensis</tp:taxon-name-part>
                    </tp:taxon-name><comment>Type: Kenya. [Coast Province]: Kwale District, Shimba Hills, Giriama Point area, 1250 ft [c. 381 m], forest edge, 17 Mar 1968, <italic>F.C. Magogo &amp; P. Glover 315</italic> (Paratypes: EA!, K!).</comment></tp:nomenclature-citation><tp:nomenclature-citation><tp:taxon-name>
                        <tp:taxon-name-part taxon-name-part-type="genus">Coccinia</tp:taxon-name-part>
                        <tp:taxon-name-part taxon-name-part-type="species">pwaniensis</tp:taxon-name-part>
                    </tp:taxon-name><comment>Type: Kenya. [Coast Province]: Kwale District, Shimba Hills, Pengo Hill area, 1500 ft [c. 457 m], forest, 27 Mar 1968, <italic>F.C. Magogo &amp; P. Glover 493</italic> (Paratypes: EA!, K!).</comment></tp:nomenclature-citation><tp:nomenclature-citation><tp:taxon-name>
                        <tp:taxon-name-part taxon-name-part-type="genus">Coccinia</tp:taxon-name-part>
                        <tp:taxon-name-part taxon-name-part-type="species">pwaniensis</tp:taxon-name-part>
                    </tp:taxon-name><comment>Type: Kenya. Shimba Hills, SE-part of Longomagandi Forest, 350 m, lowland rainforest, 13 Nov 1988, <italic>R. Schmidt 1203</italic> (Paratype: EA!).</comment></tp:nomenclature-citation><tp:nomenclature-citation><tp:taxon-name>
                        <tp:taxon-name-part taxon-name-part-type="genus">Coccinia</tp:taxon-name-part>
                        <tp:taxon-name-part taxon-name-part-type="species">pwaniensis</tp:taxon-name-part>
                    </tp:taxon-name><comment>Type: Kenya. Kwale District, no detailed location given, 15 Jun 1957, <italic>Saunders 11241</italic> (Paratype: EA!).</comment></tp:nomenclature-citation><tp:nomenclature-citation><tp:taxon-name>
                        <tp:taxon-name-part taxon-name-part-type="genus">Coccinia</tp:taxon-name-part>
                        <tp:taxon-name-part taxon-name-part-type="species">pwaniensis</tp:taxon-name-part>
                    </tp:taxon-name><comment>Type: Tanzania. Pwani: Bagamoyo District, Zaraninge Forest in Kiono Plateau, <named-content xmlns:xlink="http://www.w3.org/1999/xlink" content-type="dwc:verbatimCoordinates" xlink:type="simple">38°36'E, 6°09'S</named-content>, 1000 ft [c. 305 m], dry evergreen coastal forest, on sand, 14 Mar 1990, <italic>Frontier-Tanzania Coastal Forest Research Programme 1041</italic> (Paratype: K!).</comment></tp:nomenclature-citation><tp:nomenclature-citation><tp:taxon-name>
                        <tp:taxon-name-part taxon-name-part-type="genus">Coccinia</tp:taxon-name-part>
                        <tp:taxon-name-part taxon-name-part-type="species">pwaniensis</tp:taxon-name-part>
                    </tp:taxon-name><comment>Type: Tanzania. [Pwani]: Kirasawe District: Pugu Hills Forest Reserve on Dar es Salaam–Kisarawe road. Roadside in forest, 100–270 m, 12 May 1970, <italic>K.H. Macauley CVL 102</italic> (Paratypes: DSM!, EA!).</comment></tp:nomenclature-citation><tp:nomenclature-citation><tp:taxon-name>
                        <tp:taxon-name-part taxon-name-part-type="genus">Coccinia</tp:taxon-name-part>
                        <tp:taxon-name-part taxon-name-part-type="species">pwaniensis</tp:taxon-name-part>
                    </tp:taxon-name><comment>Type: Tanzania. [Pwani]: Pugu Hills, 19 Mar 1939, <italic>J.H. Vaughan 2774</italic> (Paratype: EA!).</comment></tp:nomenclature-citation><tp:nomenclature-citation><tp:taxon-name>
                        <tp:taxon-name-part taxon-name-part-type="genus">Coccinia</tp:taxon-name-part>
                        <tp:taxon-name-part taxon-name-part-type="species">pwaniensis</tp:taxon-name-part>
                    </tp:taxon-name><comment>Type: Tanzania. [Pwani]: Pugu Hills Forest Reserve, road W from road-tunnel, 100 m, in bushes by car-track through forest, 23 Jul 1972, <italic>R.C. Wingfield 2056</italic> (Paratypes: DSM!, EA!).</comment></tp:nomenclature-citation><tp:nomenclature-citation><tp:taxon-name><tp:taxon-name-part taxon-name-part-type="genus">Coccinia</tp:taxon-name-part></tp:taxon-name><comment> sp. B in C.Jeffrey, F. T. E. A.: 69. 1967. <italic>R.B. Drummond &amp; J.H. Hemsley 1078</italic> (K!); <italic>R.B. Drummond &amp; J.H. Hemsley 3953</italic> (K!, EA!); <italic>Saunders 11241</italic> (EA!); <italic>J.H. Vaughan 2774</italic> (EA!).</comment></tp:nomenclature-citation></tp:nomenclature-citation-list></tp:nomenclature><tp:treatment-sec sec-type="Description"><title>Description.</title><p>Perennial climber or creeper. Stems up to 3 m long, glabrous. Petiole 0.6–4.1 cm, adaxial side glabrous or with short, stiff trichomes, abaxial side with stiff, patent trichomes that can be quite reduced, then appearing wart-like or subglabrous. Leaves 2–10.4 × 2.7–11.4 cm, shallowly to profoundly 3-(or 5-)lobate, lobes broadly triangulate to elliptic, margin minutely dentate, tips acute. Upper leaf surface minutely hyaline pustulate, nerves sometimes with tiny trichomes, lower leaf surface glabrous, rarely with blackish glands at base, nerves towards the base with stiff, patent trichomes that can be quite reduced, then appearing wart-like or subglabrous. Probracts 2–3 mm long. Tendrils simple. Male flowers in racemes, sometimes accompanied by 1–2 solitary flowers. Peduncle 3.2–7.7 cm, glabrous, pedicels of flowers in racemes 0.2–1 cm, bracts 1–1.5 mm, pedicels of solitary flowers up to 3.8 cm. Perianth tube glabrous, calyx lobes 2.5–3.5 mm long, subulate and spreading, corolla pale yellow to pale orange-yellow, 1.7–2.6 cm, lobes 1–2 cm. Color of filament stalk, anther head, and pollen sacs not seen. Female flower not seen, perianth likely like in male flowers. Style and stigmas not seen. Fruit solitary, petioles at maturity 20–33 mm long, fruit shape oblong-fusiform, 6.2–8 × 1.8–2.3 cm, rarely (?) with an up to 5.5 cm long sterile apical <!--PageBreak-->tip, immature green with pale longitudinal mottling, at maturity becoming orange-red to scarlet-red with pale mottling. Seeds 6.5–7 × 4–4.5 × c. 1.5 mm (L/W/H), more or less symmetrically obovate, face lenticular.</p></tp:treatment-sec><tp:treatment-sec sec-type="Phenology"><title>Phenology.</title><p>Flowering time: January–March, June–August.</p></tp:treatment-sec><tp:treatment-sec sec-type="Distribution"><title>Distribution.</title><p>Fig. <xref ref-type="fig" rid="F23">23</xref>. Kenya (Coast Province), Tanzania (Pwani, but likely also in Dar es Salaam region and Tanga). Elevation 80–460 m. On sandy soil. Open and disturbed places of East African coastal forests and woodlands (<italic><tp:taxon-name><tp:taxon-name-part taxon-name-part-type="genus">Brachystegia</tp:taxon-name-part></tp:taxon-name></italic> sp., <italic><tp:taxon-name><tp:taxon-name-part taxon-name-part-type="genus">Julbernardia</tp:taxon-name-part></tp:taxon-name></italic> sp., <italic><tp:taxon-name><tp:taxon-name-part taxon-name-part-type="genus">Diospyros</tp:taxon-name-part></tp:taxon-name></italic> sp.).</p></tp:treatment-sec><tp:treatment-sec sec-type="Vernacular names"><title>Vernacular names.</title><p>Kidigo: mnokonyoka (<italic>F.C. Magogo &amp; P. Glover 493</italic>), mtambaa (<italic>F.C. Magogo &amp; P. Glover 315</italic>), Kijibana: muri ya nyoka (<italic>L.J. Lap 258</italic>).</p></tp:treatment-sec><tp:treatment-sec sec-type="Remarks"><title>Remarks.</title><p>Morphologically this species (the only one missing DNA sequences) is close to <italic><tp:taxon-name><tp:taxon-name-part taxon-name-part-type="genus">Coccinia</tp:taxon-name-part> <tp:taxon-name-part taxon-name-part-type="species">senensis</tp:taxon-name-part></tp:taxon-name></italic>. The indumentum is reduced in prominence and in extent to the petiole and leaves in <italic><tp:taxon-name><tp:taxon-name-part taxon-name-part-type="genus">Coccinia</tp:taxon-name-part> <tp:taxon-name-part taxon-name-part-type="species">pwaniensis</tp:taxon-name-part></tp:taxon-name></italic>, and the leaves are rather 3-lobate and long petiolate, in contrast to often 5-lobate and shortly petiolate leaves in <italic><tp:taxon-name><tp:taxon-name-part taxon-name-part-type="genus">Coccinia</tp:taxon-name-part> <tp:taxon-name-part taxon-name-part-type="species">senensis</tp:taxon-name-part></tp:taxon-name></italic>. The racemes in <italic><tp:taxon-name><tp:taxon-name-part taxon-name-part-type="genus">Coccinia</tp:taxon-name-part> <tp:taxon-name-part taxon-name-part-type="species">pwaniensis</tp:taxon-name-part></tp:taxon-name></italic> have considerably more flowers than in <italic><tp:taxon-name><tp:taxon-name-part taxon-name-part-type="genus">Coccinia</tp:taxon-name-part> <tp:taxon-name-part taxon-name-part-type="species">senensis</tp:taxon-name-part></tp:taxon-name></italic>. However, both species share the subulate calyx lobes, and fruit and seed shape suggest that both species are closely related with <italic><tp:taxon-name><tp:taxon-name-part taxon-name-part-type="genus">Coccinia</tp:taxon-name-part> <tp:taxon-name-part taxon-name-part-type="species">adoensis</tp:taxon-name-part></tp:taxon-name></italic>. As <italic><tp:taxon-name><tp:taxon-name-part taxon-name-part-type="genus">Coccinia</tp:taxon-name-part> <tp:taxon-name-part taxon-name-part-type="species">pwaniensis</tp:taxon-name-part></tp:taxon-name></italic> and <italic><tp:taxon-name><tp:taxon-name-part taxon-name-part-type="genus">Coccinia</tp:taxon-name-part> <tp:taxon-name-part taxon-name-part-type="species">senensis</tp:taxon-name-part></tp:taxon-name></italic> do not co-occur, they might be sister species from allopatric speciation, with <italic><tp:taxon-name><tp:taxon-name-part taxon-name-part-type="genus">Coccinia</tp:taxon-name-part> <tp:taxon-name-part taxon-name-part-type="species">pwaniensis</tp:taxon-name-part></tp:taxon-name></italic> occurring in a refugial distribution in the northern coastal forests of East Africa.</p></tp:treatment-sec><tp:treatment-sec sec-type="Specimens examined"><title>Specimens examined.</title><p>(in total: 13) Kenya. Coast Province: Kilifi district, Kaya Jibana, entering southern forest patch of Kaya Jibana following the path from shop/hoteli at Mwarakaya–Ribe road, <named-content xmlns:xlink="http://www.w3.org/1999/xlink" content-type="dwc:verbatimCoordinates" xlink:type="simple">3°50'0"S, 39°40'30"E</named-content>, <italic>L.J. Lap 258</italic> (WAG [WAG0195516], WAG [WAG0195517]); Kwale district, Shimba Hills, Longomagandi Forest, <italic>R. Schmidt 527</italic> (EA, UBT).</p></tp:treatment-sec><tp:treatment-sec><!--Section generated to contain objects referenced in tp:taxon-treatment.--><fig id="F23" position="float" orientation="portrait"><label>Figure 23.</label><caption><p>Distribution map of <tp:taxon-name><tp:taxon-name-part taxon-name-part-type="genus">Coccinia</tp:taxon-name-part> <tp:taxon-name-part taxon-name-part-type="species">adoensis</tp:taxon-name-part> <tp:taxon-name-part taxon-name-part-type="infraspecific-rank">var.</tp:taxon-name-part> <tp:taxon-name-part taxon-name-part-type="variety">aurantiaca</tp:taxon-name-part></tp:taxon-name> (pale yellow triangles; based on 18 collections), <tp:taxon-name><tp:taxon-name-part taxon-name-part-type="genus">Coccinia</tp:taxon-name-part> <tp:taxon-name-part taxon-name-part-type="species">adoensis</tp:taxon-name-part> <tp:taxon-name-part taxon-name-part-type="infraspecific-rank">var.</tp:taxon-name-part> <tp:taxon-name-part taxon-name-part-type="variety">jeffreyana</tp:taxon-name-part></tp:taxon-name> (pale yellow dots; based on 18 collections), <italic><tp:taxon-name><tp:taxon-name-part taxon-name-part-type="genus">Coccinia</tp:taxon-name-part> <tp:taxon-name-part taxon-name-part-type="species">pwaniensis</tp:taxon-name-part></tp:taxon-name></italic> (blue triangles; based on 11 collections, including a natural hybrid), and <italic><tp:taxon-name><tp:taxon-name-part taxon-name-part-type="genus">Coccinia</tp:taxon-name-part> <tp:taxon-name-part taxon-name-part-type="species">senensis</tp:taxon-name-part></tp:taxon-name></italic> (blue dots; based on 30 collections). For Tanzania the borders of the regions are given.</p></caption><graphic xmlns:xlink="http://www.w3.org/1999/xlink" xlink:href="phytokeys-054-001-g023.jpg" position="float" orientation="portrait" xlink:type="simple" id="oo_48757.jpg"/></fig></tp:treatment-sec></tp:taxon-treatment>
