# Supplementary material for: Monograph of Coccinia (Cucurbitaceae)
Source: PhytoKeys. 2015 Aug 3;(54):1–166. doi: 10.3897/phytokeys.54.3285 (PMC4547038; doi:10.3897/phytokeys.54.3285)
Supplement: XML Treatment for Coccinia quinqueloba [file phytokeys.54.3285-treatment20.xml]

<!DOCTYPE tp:taxon-treatment
  PUBLIC "-//TaxonX//DTD Taxonomic Treatment Publishing DTD v0 20100105//EN" "tax-treatment-NSO.dtd">
<tp:taxon-treatment xmlns:tp="http://www.plazi.org/taxpub"><tp:treatment-meta><kwd-group><label>Taxon classification</label><kwd><named-content content-type="kingdom">Plantae</named-content></kwd><kwd><named-content content-type="order">Cucurbitales</named-content></kwd><kwd><named-content content-type="family">Cucurbitaceae</named-content></kwd></kwd-group><mixed-citation publication-type="journal"><person-group><name><surname>Holstein</surname><given-names>Norbert</given-names></name></person-group><article-title>Monograph of <italic><tp:taxon-name><tp:taxon-name-part taxon-name-part-type="genus">Coccinia</tp:taxon-name-part></tp:taxon-name></italic> (<tp:taxon-name><tp:taxon-name-part taxon-name-part-type="family">Cucurbitaceae</tp:taxon-name-part></tp:taxon-name>)</article-title><source>PhytoKeys</source><day>3</day><month>8</month><year>2015</year><volume>2015</volume><issue>54</issue><fpage>1</fpage><lpage>166</lpage><pub-id pub-id-type="doi">10.3897/phytokeys.54.3285</pub-id></mixed-citation></tp:treatment-meta><tp:nomenclature><label>17.</label><tp:taxon-name>
                        <tp:taxon-name-part taxon-name-part-type="genus">Coccinia</tp:taxon-name-part>
                        <tp:taxon-name-part taxon-name-part-type="species">quinqueloba</tp:taxon-name-part>
                    </tp:taxon-name><tp:taxon-authority>(Thunb.) Cogn. in A.DC. &amp; C.DC., Monogr. Phan. 3: 533. 1881.</tp:taxon-authority><tp:nomenclature-citation-list><tp:nomenclature-citation><tp:taxon-name><tp:taxon-name-part taxon-name-part-type="genus">Bryonia</tp:taxon-name-part> <tp:taxon-name-part taxon-name-part-type="species">quinqueloba</tp:taxon-name-part></tp:taxon-name><comment> Thunb., Prodr. Pl. Cap. 1: 13. 1794. <italic><tp:taxon-name><tp:taxon-name-part taxon-name-part-type="genus">Cephalandra</tp:taxon-name-part> <tp:taxon-name-part taxon-name-part-type="species">quinqueloba</tp:taxon-name-part></tp:taxon-name></italic> (Thunb.) Schrad. ex Eckl. &amp; Zeyh., Enum. pl. afric. austral. 2: 280. 1836. <italic><tp:taxon-name><tp:taxon-name-part taxon-name-part-type="genus">Momordica</tp:taxon-name-part> <tp:taxon-name-part taxon-name-part-type="species">quinqueloba</tp:taxon-name-part></tp:taxon-name></italic> (Thunb.) E.Mey. ex Drège, Zwei pflanzengeogr. Dokum.: 126, 132, 133, 137, 202. 1843.</comment></tp:nomenclature-citation><tp:nomenclature-citation><tp:taxon-name>
                        <tp:taxon-name-part taxon-name-part-type="genus">Coccinia</tp:taxon-name-part>
                        <tp:taxon-name-part taxon-name-part-type="species">quinqueloba</tp:taxon-name-part>
                    </tp:taxon-name><comment>Type: [South Africa]. [Eastern Cape]: sylva Krakakamma, male, fl, Dec, <italic>C.P. Thunberg 22836</italic> (Lectotype, designated by <xref ref-type="bibr" rid="B141">Meeuse (1962</xref>: 99) and here: UPS-THUNB! [K neg. 2978]).</comment></tp:nomenclature-citation><tp:nomenclature-citation><tp:taxon-name>
                        <tp:taxon-name-part taxon-name-part-type="genus">Coccinia</tp:taxon-name-part>
                        <tp:taxon-name-part taxon-name-part-type="species">quinqueloba</tp:taxon-name-part>
                    </tp:taxon-name><comment>Type: ibid., male, fl, Dec, <italic>C.P. Thunberg 22837</italic> (Syntype: UPS-THUNB! [K neg. 2977]).</comment></tp:nomenclature-citation><tp:nomenclature-citation><tp:taxon-name>
                        <tp:taxon-name-part taxon-name-part-type="genus">Coccinia</tp:taxon-name-part>
                        <tp:taxon-name-part taxon-name-part-type="species">quinqueloba</tp:taxon-name-part>
                    </tp:taxon-name><comment>Type: Cap. b. spei [Cape of Good Hope colony], <italic>C.P. Thunberg s.n.</italic> (Syntype: S! [S08-12379]).</comment></tp:nomenclature-citation></tp:nomenclature-citation-list></tp:nomenclature><tp:treatment-sec sec-type="Description"><title>Description.</title><p>Perennial creeper or climber. Stems up to 9 m, glabrous (rarely with remote trichomes). Leaves usually subsessile, petiole 3–8(–17) mm, glabrous (rarely with remote trichomes). Leaves, 3–9.5 × 4–10 cm, 3- or 5-lobate, auriculate. Lobes oblong, <!--PageBreak-->elliptical to obovate. Leaf margin remotely dentate, apices towards lobe often serrate. Lobe apices obtuse with a point. Upper leaf surface pale pustulate, lower leaf surface glabrous, rarely a few blackish glands near base, nerves rarely white-speckled. Probracts &lt; 1 mm or missing. Tendrils simple. Male flowers solitary or in racemes. Common peduncle 0.5–2 cm, petiole in racemous flowers up to 1.8 cm, bracts &gt; 1 mm or missing, solitary flowers with petiole 1.8–4 cm, all glabrous. Perianth tube glabrous, calyx lobes 1.5–3 mm, narrow triangulate, erect to spreading. Corolla 1.2–2.2 cm long, pale yellow, corolla lobes 0.8–1.2 cm. Color of filament stalk, anther head, and pollen sacs not seen. Female flowers one solitary. Petiole 1–2.5 cm, glabrous. Hypanthium glabrous, calyx lobes and corolla like in male flowers. Style and stigmas not seen. Fruits 3.5–9 × 3–4 cm, elliptical to oblong, sometimes short elongated tip, unripe green with longitudinal, white mottling, ripe (orange-)red. Seeds 6–7.5 × 3–3.5 × 1–1.2 mm (L/W/H), slightly asymmetrically obovate, face (flatly) lenticular.</p></tp:treatment-sec><tp:treatment-sec sec-type="Phenology"><title>Phenology.</title><p>Flowering time: January, February, April, July, September, November, December.</p></tp:treatment-sec><tp:treatment-sec sec-type="Distribution"><title>Distribution.</title><p>Fig. <xref ref-type="fig" rid="F30">30</xref>. Southern and western Eastern Cape, South Africa. Elevation sea level to 1000 m. Sandy soils, also on dolomite soil. Coastal bushland, forest, dry bush, on bushes along rivers, along roadsides.</p></tp:treatment-sec><tp:treatment-sec sec-type="Remarks"><title>Remarks.</title><p>See also under <italic><tp:taxon-name><tp:taxon-name-part taxon-name-part-type="genus">Coccinia</tp:taxon-name-part> <tp:taxon-name-part taxon-name-part-type="species">mackenii</tp:taxon-name-part></tp:taxon-name></italic>.</p></tp:treatment-sec><tp:treatment-sec sec-type="Taxonomic remarks"><title>Taxonomic remarks.</title><p><italic><tp:taxon-name><tp:taxon-name-part taxon-name-part-type="genus">Cephalandra</tp:taxon-name-part> <tp:taxon-name-part taxon-name-part-type="species">quinqueloba</tp:taxon-name-part></tp:taxon-name></italic> is the type species of the genus <italic><tp:taxon-name><tp:taxon-name-part taxon-name-part-type="genus">Cephalandra</tp:taxon-name-part></tp:taxon-name></italic>. <xref ref-type="bibr" rid="B141">Meeuse (1962)</xref> designated the lectotype of <italic><tp:taxon-name><tp:taxon-name-part taxon-name-part-type="genus">Bryonia</tp:taxon-name-part> <tp:taxon-name-part taxon-name-part-type="species">quinqueloba</tp:taxon-name-part></tp:taxon-name></italic> to UPS but did not choose a specimen, which is done here.</p></tp:treatment-sec><tp:treatment-sec sec-type="Specimens examined"><title>Specimens examined.</title><p>(Selection, in total: 77) South Africa. Eastern Cape: East London, Dec 1916, <italic>H.G. Breyer s.n. TRV23225</italic> (PRE); Amatle Mts, Hogsback Pass, <named-content xmlns:xlink="http://www.w3.org/1999/xlink" content-type="dwc:verbatimCoordinates" xlink:type="simple">32°36'50"S, 26°55'25"E</named-content>, <italic>P.B. Phillipson 1079</italic> (MO, PRE); Glen Avon, Feb 1923, <italic>Mrs. J.E. Brown s.n.</italic> (PRE [“PRE43005”], Z); Grahamstown, Old Quarry, <italic>R.D.A. Bayliss 8470</italic> (G (2), M, MO, Z); 28 mls [45 km] from Grahamstown on Port Elizabeth road, <italic>R. Story 2346</italic> (B [B 10 0019800], L, M (2), MO, PRE, S [S08-12378]); near Port Alfred, <italic>J.L. Sidey 1095</italic> (PRE, S [S08-12464]).</p></tp:treatment-sec><tp:treatment-sec><!--Section generated to contain objects referenced in tp:taxon-treatment.--><fig id="F30" position="float" orientation="portrait"><label>Figure 30.</label><caption><p>Distribution map of <italic><tp:taxon-name><tp:taxon-name-part taxon-name-part-type="genus">Coccinia</tp:taxon-name-part> <tp:taxon-name-part taxon-name-part-type="species">hirtella</tp:taxon-name-part></tp:taxon-name></italic> (pale yellow dots; based on 22 collections), <italic><tp:taxon-name><tp:taxon-name-part taxon-name-part-type="genus">Coccinia</tp:taxon-name-part> <tp:taxon-name-part taxon-name-part-type="species">mackenii</tp:taxon-name-part></tp:taxon-name></italic> (blue triangles; based on 50 collections), and <italic><tp:taxon-name><tp:taxon-name-part taxon-name-part-type="genus">Coccinia</tp:taxon-name-part> <tp:taxon-name-part taxon-name-part-type="species">quinqueloba</tp:taxon-name-part></tp:taxon-name></italic> (blue dots; based on 38 collections). For South Africa the borders of the provinces are given.</p></caption><graphic xmlns:xlink="http://www.w3.org/1999/xlink" xlink:href="phytokeys-054-001-g030.jpg" position="float" orientation="portrait" xlink:type="simple" id="oo_48764.jpg"/></fig></tp:treatment-sec><ref-list><ref id="B141"><mixed-citation xmlns:xlink="http://www.w3.org/1999/xlink" xlink:type="simple"><person-group><name name-style="western"><surname>Meeuse</surname><given-names>ADJ</given-names></name></person-group> (<year>1962</year>) <article-title>The <tp:taxon-name><tp:taxon-name-part taxon-name-part-type="family">Cucurbitaceae</tp:taxon-name-part></tp:taxon-name> of Southern Africa.</article-title> <source>Bothalia</source> <volume>8</volume>: <fpage>1</fpage>–<lpage>111</lpage>. </mixed-citation></ref></ref-list></tp:taxon-treatment>
