# Supplementary material for: Monograph of Coccinia (Cucurbitaceae)
Source: PhytoKeys. 2015 Aug 3;(54):1–166. doi: 10.3897/phytokeys.54.3285 (PMC4547038; doi:10.3897/phytokeys.54.3285)
Supplement: XML Treatment for Coccinia racemiflora [file phytokeys.54.3285-treatment21.xml]

<!DOCTYPE tp:taxon-treatment
  PUBLIC "-//TaxonX//DTD Taxonomic Treatment Publishing DTD v0 20100105//EN" "tax-treatment-NSO.dtd">
<tp:taxon-treatment xmlns:tp="http://www.plazi.org/taxpub"><tp:treatment-meta><kwd-group><label>Taxon classification</label><kwd><named-content content-type="kingdom">Plantae</named-content></kwd><kwd><named-content content-type="order">Cucurbitales</named-content></kwd><kwd><named-content content-type="family">Cucurbitaceae</named-content></kwd></kwd-group><mixed-citation publication-type="journal"><person-group><name><surname>Holstein</surname><given-names>Norbert</given-names></name></person-group><article-title>Monograph of <italic><tp:taxon-name><tp:taxon-name-part taxon-name-part-type="genus">Coccinia</tp:taxon-name-part></tp:taxon-name></italic> (<tp:taxon-name><tp:taxon-name-part taxon-name-part-type="family">Cucurbitaceae</tp:taxon-name-part></tp:taxon-name>)</article-title><source>PhytoKeys</source><day>3</day><month>8</month><year>2015</year><volume>2015</volume><issue>54</issue><fpage>1</fpage><lpage>166</lpage><pub-id pub-id-type="doi">10.3897/phytokeys.54.3285</pub-id></mixed-citation></tp:treatment-meta><tp:nomenclature><label>18.</label><tp:taxon-name>
                        <tp:taxon-name-part taxon-name-part-type="genus">Coccinia</tp:taxon-name-part>
                        <tp:taxon-name-part taxon-name-part-type="species">racemiflora</tp:taxon-name-part>
                    </tp:taxon-name><tp:taxon-authority>Keraudren, Adansonia, ser. 2, 8(1): 41. 1968.</tp:taxon-authority><tp:nomenclature-citation-list><tp:nomenclature-citation><tp:taxon-name>
                        <tp:taxon-name-part taxon-name-part-type="genus">Coccinia</tp:taxon-name-part>
                        <tp:taxon-name-part taxon-name-part-type="species">racemiflora</tp:taxon-name-part>
                    </tp:taxon-name><comment>Type: Gabon. [Moyen-Ogooué]: Abanga, C. E. F. A. [Compagnie d’Exploitations Forestière Africaine] lot, male, fl, Jun 1963, <italic>N. Hallé 2425</italic> (Holotype: P! [P00346267, digital image: JPS], P! [P00748828, digital image: JPS, P]).</comment></tp:nomenclature-citation><tp:nomenclature-citation><tp:taxon-name>
                        <tp:taxon-name-part taxon-name-part-type="genus">Coccinia</tp:taxon-name-part>
                        <tp:taxon-name-part taxon-name-part-type="species">racemiflora</tp:taxon-name-part>
                    </tp:taxon-name><comment>Type: Gabon. Ibid., female, fl, <italic>N. Hallé 2305</italic> (Paratype: P! [P00748829, digital image: JPS, P], P! [P00748830, digital image: JPS]).</comment></tp:nomenclature-citation></tp:nomenclature-citation-list></tp:nomenclature><tp:treatment-sec sec-type="Description"><title>Description.</title><p>Perennial climber or prostate creeper. Stems up to 5 m, glabrous. Petioles 0.5–2.5 cm, on adaxial side often with line of thin smutty-beige trichomes or glabrous, abaxial side glabrous. Leaves 6.5–11 × 5–9.5 cm, hastate to 3-lobate with central lobe dominating, auriculate (auricles may reach the stem). Lobes triangulate. Leaf margin <!--PageBreak-->entire to somewhat angulate, remotely dentate. Teeth darkening when dried. Upper leaf surface with waxy cover glabrous with few-celled clear pustules. Lower leaf surface glabrous with dispersed blackish glands. Probracts up to 2 mm. Tendrils bifid. Male flowers ebracteate in lax, glabrous racemes. Common peduncle up to 2.5 cm, pedicels 0.3–1 cm. Perianth tube glabrous, calyx lobes 0.5 mm, shortly lineal, spreading. Corolla c. 1.2 cm, yellowish to orange, lobes 2–4 mm. Color of filament column, anther head, and pollen sacs not seen. Female flowers ebracteate in lax, glabrous racemes, like in males. Hypanthium glabrous, calyx lobes, and corolla like in males. Ovary glabrous. Style and stigmas not seen. Unripe fruits glabrous, glaucous, globose. <!--PageBreak-->Ripe fruits unknown, size c. 1.5 cm in diam.? Seeds 5 × 3 × 1.5 mm (L/W/H), rather symmetrically obovate, flatly lenticular.</p></tp:treatment-sec><tp:treatment-sec sec-type="Phenology"><title>Phenology.</title><p>Flowering time: January–March, imperfectly known.</p></tp:treatment-sec><tp:treatment-sec sec-type="Distribution"><title>Distribution.</title><p>Fig. <xref ref-type="fig" rid="F36">36</xref>. Gabon, S Cameroon. Tropical lowland rainforest.</p><fig id="F36" position="float" orientation="portrait"><label>Figure 36.</label><caption><p>Distribution map of <italic><tp:taxon-name><tp:taxon-name-part taxon-name-part-type="genus">Coccinia</tp:taxon-name-part> <tp:taxon-name-part taxon-name-part-type="species">racemiflora</tp:taxon-name-part></tp:taxon-name></italic> (blue dots; based on 8 collections, including 1 supposed hybrid).</p></caption><graphic xmlns:xlink="http://www.w3.org/1999/xlink" xlink:href="phytokeys-054-001-g036.jpg" position="float" orientation="portrait" xlink:type="simple" id="oo_48770.jpg"/></fig></tp:treatment-sec><tp:treatment-sec sec-type="Taxonomic remarks"><title>Taxonomic remarks.</title><p>One <italic>Hallé 2425</italic> specimen bears a type label but it is not clear whether it was attached by Kéraudren herself. Since both specimens appear to be part of the same individual, both are best to be treated to be holotypes mounted on two sheets.</p></tp:treatment-sec><tp:treatment-sec sec-type="Remarks"><title>Remarks.</title><p>A collection from the Gamba area in S Gabon (<italic>M.A. van Bergen 490</italic> (WAG [WAG0151338])) is morphologically close to <italic><tp:taxon-name><tp:taxon-name-part taxon-name-part-type="genus">Coccinia</tp:taxon-name-part> <tp:taxon-name-part taxon-name-part-type="species">racemiflora</tp:taxon-name-part></tp:taxon-name></italic> but shares the calyx lobes with <italic><tp:taxon-name><tp:taxon-name-part taxon-name-part-type="genus">Coccinia</tp:taxon-name-part> <tp:taxon-name-part taxon-name-part-type="species">barteri</tp:taxon-name-part></tp:taxon-name></italic> and thus may represent a hybrid. Using plastid markers, this collection (<italic><tp:taxon-name><tp:taxon-name-part taxon-name-part-type="genus">Coccinia</tp:taxon-name-part> <tp:taxon-name-part taxon-name-part-type="species">barteri</tp:taxon-name-part></tp:taxon-name></italic> 6) clusters within <italic><tp:taxon-name><tp:taxon-name-part taxon-name-part-type="genus">Coccinia</tp:taxon-name-part> <tp:taxon-name-part taxon-name-part-type="species">barteri</tp:taxon-name-part></tp:taxon-name></italic>, while in the nuclear <italic>LEAFY</italic>-like tree, it clusters with one representative of <italic><tp:taxon-name><tp:taxon-name-part taxon-name-part-type="genus">Coccinia</tp:taxon-name-part> <tp:taxon-name-part taxon-name-part-type="species">racemiflora</tp:taxon-name-part></tp:taxon-name></italic>, but not with both (Figs <xref ref-type="fig" rid="F17">17</xref>, <xref ref-type="fig" rid="F18">18</xref>; <xref ref-type="bibr" rid="B92">Holstein and Renner 2011b</xref>). Another collection (<italic>F.J. Breteler et al. 8835</italic> (MO, WAG) from Saint Germain area, C Gabon, has calyx lobes typical for <italic><tp:taxon-name><tp:taxon-name-part taxon-name-part-type="genus">Coccinia</tp:taxon-name-part> <tp:taxon-name-part taxon-name-part-type="species">racemiflora</tp:taxon-name-part></tp:taxon-name></italic>, but a more condensed raceme as in the <italic>M.A. van Bergen 490</italic> collection. The hypanthia of the female flowers are urceolate, whereas in male flowers they are cup-shaped. Urceolate hypanthia are also found in some <italic><tp:taxon-name><tp:taxon-name-part taxon-name-part-type="genus">Coccinia</tp:taxon-name-part> <tp:taxon-name-part taxon-name-part-type="species">barteri</tp:taxon-name-part></tp:taxon-name></italic> forms, and a phylogenetic significance, e.g., by introgressive hybridization, cannot be ruled out.</p></tp:treatment-sec><tp:treatment-sec sec-type="Specimens examined"><title>Specimens examined.</title><p>(Selection; in total: 10) Cameroon. South Region: 3 km N of km 20 Kribi-Lolodorf, high forest exploitation, <named-content xmlns:xlink="http://www.w3.org/1999/xlink" content-type="dwc:verbatimCoordinates" xlink:type="simple">3°01'N, 10°03'E</named-content>, <italic>J.J. Bos 6590</italic> (WAG [WAG0225514], WAG [WAG0225515]). Gabon. Estuaire: 12 km SW of Kinguélé Falls, <italic>N. Hallé &amp; J.F. Villiers 5357</italic> (K, P [P05620813]). Ngounié: 35 km on road from Lebamba to Yéno, <named-content xmlns:xlink="http://www.w3.org/1999/xlink" content-type="dwc:verbatimCoordinates" xlink:type="simple">1°58'S, 11°25'E</named-content>, <italic>J.J.F.E. de Wilde &amp; M. Sosef 10456</italic> (WAG [WAG0044628]). Ogooué-Maritime: Rabi North, <named-content xmlns:xlink="http://www.w3.org/1999/xlink" content-type="dwc:verbatimCoordinates" xlink:type="simple">1°51.6'S, 9°51'E</named-content>, <italic>I. van Nek 536</italic> (WAG [WAG0044627]).</p></tp:treatment-sec><tp:treatment-sec><!--Section generated to contain objects referenced in tp:taxon-treatment.--><fig id="F17" position="float" orientation="portrait"><label>Figure 17.</label><caption><p>Phylogenetic relationships in <italic><tp:taxon-name><tp:taxon-name-part taxon-name-part-type="genus">Coccinia</tp:taxon-name-part></tp:taxon-name></italic> based on five plastid DNA loci (<italic>mat</italic>K, <italic>ndh</italic>F–<italic>rpl</italic>32 intergenic spacer (IS), <italic>rpl</italic>20–<italic>rps</italic>12 IS, <italic>trn</italic>L intron, <italic>trn</italic>L–<italic>trn</italic>F IS, <italic>trn</italic>S–<italic>trn</italic>G IS) obtained for 75 accessions from 24 species. Shown is the topology of the 50% majority rule consensus tree obtained from Bayesian analysis including simple gap coding for ingroup InDels. Numbers above the branches are posterior probability values ≥ 0.98 with values “with InDel coding” first, followed by “without InDel coding.” Numbers below the branches are bootstrap support values from ML analysis. Topologies from the different analyses were not contradictive, although some clades were not resolved without gap coding. Roman numbers indicate clades as discussed in the text: I = <italic><tp:taxon-name><tp:taxon-name-part taxon-name-part-type="genus">Coccinia</tp:taxon-name-part> <tp:taxon-name-part taxon-name-part-type="species">adoensis</tp:taxon-name-part></tp:taxon-name></italic> clade, II = <italic><tp:taxon-name><tp:taxon-name-part taxon-name-part-type="genus">Coccinia</tp:taxon-name-part> <tp:taxon-name-part taxon-name-part-type="species">quinqueloba</tp:taxon-name-part></tp:taxon-name></italic> group, III = <italic><tp:taxon-name><tp:taxon-name-part taxon-name-part-type="genus">Coccinia</tp:taxon-name-part> <tp:taxon-name-part taxon-name-part-type="species">barteri</tp:taxon-name-part></tp:taxon-name></italic> clade, and IV = <italic><tp:taxon-name><tp:taxon-name-part taxon-name-part-type="genus">Coccinia</tp:taxon-name-part> <tp:taxon-name-part taxon-name-part-type="species">rehmannii</tp:taxon-name-part></tp:taxon-name></italic> clade.</p></caption><graphic xmlns:xlink="http://www.w3.org/1999/xlink" xlink:href="phytokeys-054-001-g017.jpg" position="float" orientation="portrait" xlink:type="simple" id="oo_48751.jpg"/></fig><fig id="F18" position="float" orientation="portrait"><label>Figure 18.</label><caption><p>Phylogenetic relationships in <italic><tp:taxon-name><tp:taxon-name-part taxon-name-part-type="genus">Coccinia</tp:taxon-name-part></tp:taxon-name></italic> based on 505 nucleotides of the nuclear <italic>LEAFY</italic>-like 2<sup>nd</sup> intron, obtained for 37 accessions from 23 species analyzed under maximum likelihood (ML) and the GTR + Γ model. Numbers below branches refer to ML bootstrap support &gt; 80% from 1000 replicates. The dots at nodes and behind the two accessions refer to uniquely shared indels. Roman numbers indicate clades as discussed in the text: I = <italic><tp:taxon-name><tp:taxon-name-part taxon-name-part-type="genus">Coccinia</tp:taxon-name-part> <tp:taxon-name-part taxon-name-part-type="species">adoensis</tp:taxon-name-part></tp:taxon-name></italic> clade, II = <italic><tp:taxon-name><tp:taxon-name-part taxon-name-part-type="genus">Coccinia</tp:taxon-name-part> <tp:taxon-name-part taxon-name-part-type="species">quinqueloba</tp:taxon-name-part></tp:taxon-name></italic> group, III = <italic><tp:taxon-name><tp:taxon-name-part taxon-name-part-type="genus">Coccinia</tp:taxon-name-part> <tp:taxon-name-part taxon-name-part-type="species">barteri</tp:taxon-name-part></tp:taxon-name></italic> clade, and IV = <italic><tp:taxon-name><tp:taxon-name-part taxon-name-part-type="genus">Coccinia</tp:taxon-name-part> <tp:taxon-name-part taxon-name-part-type="species">rehmannii</tp:taxon-name-part></tp:taxon-name></italic> clade.</p></caption><graphic xmlns:xlink="http://www.w3.org/1999/xlink" xlink:href="phytokeys-054-001-g018.jpg" position="float" orientation="portrait" xlink:type="simple" id="oo_48752.jpg"/></fig></tp:treatment-sec><ref-list><ref id="B92"><mixed-citation xmlns:xlink="http://www.w3.org/1999/xlink" xlink:type="simple"><person-group><name name-style="western"><surname>Holstein</surname><given-names>N</given-names></name><name name-style="western"><surname>Renner</surname><given-names>SS</given-names></name></person-group> (<year>2011b</year>) <article-title>A dated phylogeny and collection records reveal repeated biome shifts in the African genus Coccinia (<tp:taxon-name><tp:taxon-name-part taxon-name-part-type="family">Cucurbitaceae</tp:taxon-name-part></tp:taxon-name>).</article-title> <source>BMC Evolutionary Biology</source> <volume>11</volume>: <elocation-id>28</elocation-id>. doi: <ext-link ext-link-type="doi" xlink:href="10.1186/1471-2148-11-28" xlink:type="simple">10.1186/1471-2148-11-28</ext-link> </mixed-citation></ref></ref-list></tp:taxon-treatment>
