# Supplementary material for: Monograph of Coccinia (Cucurbitaceae)
Source: PhytoKeys. 2015 Aug 3;(54):1–166. doi: 10.3897/phytokeys.54.3285 (PMC4547038; doi:10.3897/phytokeys.54.3285)
Supplement: XML Treatment for Coccinia rehmannii [file phytokeys.54.3285-treatment22.xml]

<!DOCTYPE tp:taxon-treatment
  PUBLIC "-//TaxonX//DTD Taxonomic Treatment Publishing DTD v0 20100105//EN" "tax-treatment-NSO.dtd">
<tp:taxon-treatment xmlns:tp="http://www.plazi.org/taxpub"><tp:treatment-meta><kwd-group><label>Taxon classification</label><kwd><named-content content-type="kingdom">Plantae</named-content></kwd><kwd><named-content content-type="order">Cucurbitales</named-content></kwd><kwd><named-content content-type="family">Cucurbitaceae</named-content></kwd></kwd-group><mixed-citation publication-type="journal"><person-group><name><surname>Holstein</surname><given-names>Norbert</given-names></name></person-group><article-title>Monograph of <italic><tp:taxon-name><tp:taxon-name-part taxon-name-part-type="genus">Coccinia</tp:taxon-name-part></tp:taxon-name></italic> (<tp:taxon-name><tp:taxon-name-part taxon-name-part-type="family">Cucurbitaceae</tp:taxon-name-part></tp:taxon-name>)</article-title><source>PhytoKeys</source><day>3</day><month>8</month><year>2015</year><volume>2015</volume><issue>54</issue><fpage>1</fpage><lpage>166</lpage><pub-id pub-id-type="doi">10.3897/phytokeys.54.3285</pub-id></mixed-citation></tp:treatment-meta><tp:nomenclature><label>19.</label><tp:taxon-name>
                        <tp:taxon-name-part taxon-name-part-type="genus">Coccinia</tp:taxon-name-part>
                        <tp:taxon-name-part taxon-name-part-type="species">rehmannii</tp:taxon-name-part>
                    </tp:taxon-name><tp:taxon-authority>Cogn. in Schinz, Bull. Herb. Boiss. 3: 418. 1895.</tp:taxon-authority><tp:nomenclature-citation-list><tp:nomenclature-citation><tp:taxon-name>
                        <tp:taxon-name-part taxon-name-part-type="genus">Coccinia</tp:taxon-name-part>
                        <tp:taxon-name-part taxon-name-part-type="species">rehmannii</tp:taxon-name-part>
                    </tp:taxon-name><comment>Type: South Africa. Transvaal: boshveld ad Klippan [according to Meuse (1962) in Limpopo: Greater Sekhukhune District Municipality, Doornpoort; <named-content xmlns:xlink="http://www.w3.org/1999/xlink" content-type="dwc:verbatimCoordinates" xlink:type="simple">24°37'S, 29°26'E</named-content>], 1875–1880. <italic>A. Rehmann 5156</italic> (Syntype: Z! [Z-000004445, digital image: Z]; syntype: BR! [BR0000005111602, digital image: BR, JPS]).</comment></tp:nomenclature-citation><tp:nomenclature-citation><tp:taxon-name>
                        <tp:taxon-name-part taxon-name-part-type="genus">Coccinia</tp:taxon-name-part>
                        <tp:taxon-name-part taxon-name-part-type="species">rehmannii</tp:taxon-name-part>
                    </tp:taxon-name><comment>Type: South Africa. Ibid., <italic>A. Rehmann 5157</italic> (Syntype: Z! [Z-000060807, digital image: Z]).</comment></tp:nomenclature-citation><tp:nomenclature-citation><tp:taxon-name>
                        <tp:taxon-name-part taxon-name-part-type="genus">Coccinia</tp:taxon-name-part>
                        <tp:taxon-name-part taxon-name-part-type="species">rehmannii</tp:taxon-name-part>
                    </tp:taxon-name><comment>Type: South Africa. Ibid., <italic>A. Rehmann 5168</italic> p.p. (Lectotype, designated by <xref ref-type="bibr" rid="B141">Meeuse (1962</xref>: 102): Z! [Z-000060808, digital image: Z]; isolectotype: BR! [BR0000005111930, digital image: BR, JPS], K! [K000313196, digital image: JPS, K]).</comment></tp:nomenclature-citation><tp:nomenclature-citation><tp:taxon-name>
                        <tp:taxon-name-part taxon-name-part-type="genus">Coccinia</tp:taxon-name-part>
                        <tp:taxon-name-part taxon-name-part-type="species">rehmannii</tp:taxon-name-part>
                    </tp:taxon-name><comment>Type: South Africa. At Eland river, <italic>A. Rehmann 4944</italic> [<italic>sic</italic>, must be <italic>A. Rehmann 4954</italic>, see Taxonomic remarks] (Syntype: Z! [Z-000060806, digital image: Z]).</comment></tp:nomenclature-citation><tp:nomenclature-citation><tp:taxon-name><tp:taxon-name-part taxon-name-part-type="genus">Coccinia</tp:taxon-name-part> <tp:taxon-name-part taxon-name-part-type="species">rehmannii</tp:taxon-name-part> <tp:taxon-name-part taxon-name-part-type="authority">Cogn.</tp:taxon-name-part> <tp:taxon-name-part taxon-name-part-type="infraspecific-rank">var.</tp:taxon-name-part> <tp:taxon-name-part taxon-name-part-type="variety">littoralis</tp:taxon-name-part></tp:taxon-name><comment> A.Meeuse, Bothalia 8: 104. 1962. pro parte ex <italic>R. de Carvalho s.n.</italic> (Paratypes: COI (2)!).</comment></tp:nomenclature-citation><!--PageBreak--><tp:nomenclature-citation><tp:taxon-name>
                        <tp:taxon-name-part taxon-name-part-type="genus">Coccinia</tp:taxon-name-part>
                        <tp:taxon-name-part taxon-name-part-type="species">rehmannii</tp:taxon-name-part>
                    </tp:taxon-name><comment>Type: South Africa. [Eastern Cape]: [Amatole District Municipality], Komgha, Kei Mouth, <italic>H.G. Flanagan 457</italic> (Holotype: PRE [PRE0190559-0, digital image: JPS], isotypes: BOL?, NBG?).</comment></tp:nomenclature-citation><tp:nomenclature-citation><tp:taxon-name>
                        <tp:taxon-name-part taxon-name-part-type="genus">Coccinia</tp:taxon-name-part>
                        <tp:taxon-name-part taxon-name-part-type="species">rehmannii</tp:taxon-name-part>
                    </tp:taxon-name><comment>Type: South Africa. [Eastern Cape]: Cape Morgan, <italic>H.G. Flanagan 457</italic> (Paratype: GRA [GRA0002852-0, digital image: JPS], BOL?, NBG?).</comment></tp:nomenclature-citation><tp:nomenclature-citation><tp:taxon-name>
                        <tp:taxon-name-part taxon-name-part-type="genus">Coccinia</tp:taxon-name-part>
                        <tp:taxon-name-part taxon-name-part-type="species">rehmannii</tp:taxon-name-part>
                    </tp:taxon-name><comment>Type: South Africa. [Eastern Cape]: East London, Nahoon, <italic>M.W. Nanni 151</italic> (Paratype: PRE!).</comment></tp:nomenclature-citation><tp:nomenclature-citation><tp:taxon-name>
                        <tp:taxon-name-part taxon-name-part-type="genus">Coccinia</tp:taxon-name-part>
                        <tp:taxon-name-part taxon-name-part-type="species">rehmannii</tp:taxon-name-part>
                    </tp:taxon-name><comment>Type: South Africa. [Eastern Cape]: Coffee Bay, <italic>W. Tyson 24</italic> (Paratypes: B!, COI!, GRA, MO!, NY!, PRE!, S! [S08-12380]).</comment></tp:nomenclature-citation><tp:nomenclature-citation><tp:taxon-name>
                        <tp:taxon-name-part taxon-name-part-type="genus">Coccinia</tp:taxon-name-part>
                        <tp:taxon-name-part taxon-name-part-type="species">rehmannii</tp:taxon-name-part>
                    </tp:taxon-name><comment>Type: South Africa. [KwaZulu-Natal]: 10 mls NW of Mtubatuba, <italic>L.E.W. Codd 9620</italic> (Paratypes: COI!, M! [M-0198513], PRE).</comment></tp:nomenclature-citation><tp:nomenclature-citation><tp:taxon-name>
                        <tp:taxon-name-part taxon-name-part-type="genus">Coccinia</tp:taxon-name-part>
                        <tp:taxon-name-part taxon-name-part-type="species">rehmannii</tp:taxon-name-part>
                    </tp:taxon-name><comment>Type: South Africa. [Kwa-Zulu Natal]: Umhlanga Rocks, <italic>A. Dohse &amp; B. de Winter 223</italic> (Paratypes: NH, PRE!).</comment></tp:nomenclature-citation><tp:nomenclature-citation><tp:taxon-name>
                        <tp:taxon-name-part taxon-name-part-type="genus">Coccinia</tp:taxon-name-part>
                        <tp:taxon-name-part taxon-name-part-type="species">rehmannii</tp:taxon-name-part>
                    </tp:taxon-name><comment>Type: South Africa. [Kwa-Zulu Natal]: Manaba Store, <italic>J. Gerstner 3407</italic> (Paratype: NH).</comment></tp:nomenclature-citation><tp:nomenclature-citation><tp:taxon-name>
                        <tp:taxon-name-part taxon-name-part-type="genus">Coccinia</tp:taxon-name-part>
                        <tp:taxon-name-part taxon-name-part-type="species">rehmannii</tp:taxon-name-part>
                    </tp:taxon-name><comment>Type: South Africa. [Kwa-Zulu Natal]: Dhlebe, <italic>J. Gerstner 4261</italic> (Paratypes: NH, PRE).</comment></tp:nomenclature-citation><tp:nomenclature-citation><tp:taxon-name>
                        <tp:taxon-name-part taxon-name-part-type="genus">Coccinia</tp:taxon-name-part>
                        <tp:taxon-name-part taxon-name-part-type="species">rehmannii</tp:taxon-name-part>
                    </tp:taxon-name><comment>Type: South Africa. [Kwa-Zulu Natal]: near Durban, <italic>T.J. Jenkins TRV7092</italic> (Paratype: PRE).</comment></tp:nomenclature-citation><tp:nomenclature-citation><tp:taxon-name>
                        <tp:taxon-name-part taxon-name-part-type="genus">Coccinia</tp:taxon-name-part>
                        <tp:taxon-name-part taxon-name-part-type="species">rehmannii</tp:taxon-name-part>
                    </tp:taxon-name><comment>Type: South Africa. [Kwa-Zulu Natal]: Mtunzini, <italic>S.M. Johnson 612</italic> (Paratype: NBG).</comment></tp:nomenclature-citation><tp:nomenclature-citation><tp:taxon-name>
                        <tp:taxon-name-part taxon-name-part-type="genus">Coccinia</tp:taxon-name-part>
                        <tp:taxon-name-part taxon-name-part-type="species">rehmannii</tp:taxon-name-part>
                    </tp:taxon-name><comment>Type: South Africa. [Kwa-Zulu Natal]: Stella Bush, <italic>W.E. Marriott herb. no. 24341</italic> (Paratype: ?).</comment></tp:nomenclature-citation><tp:nomenclature-citation><tp:taxon-name>
                        <tp:taxon-name-part taxon-name-part-type="genus">Coccinia</tp:taxon-name-part>
                        <tp:taxon-name-part taxon-name-part-type="species">rehmannii</tp:taxon-name-part>
                    </tp:taxon-name><comment>Type: South Africa. [Kwa-Zulu Natal]: ibid., <italic>W.E. Marriott herb. no. 27143</italic> (Paratype: NH).</comment></tp:nomenclature-citation><tp:nomenclature-citation><tp:taxon-name>
                        <tp:taxon-name-part taxon-name-part-type="genus">Coccinia</tp:taxon-name-part>
                        <tp:taxon-name-part taxon-name-part-type="species">rehmannii</tp:taxon-name-part>
                    </tp:taxon-name><comment>Type: South Africa. [Kwa-Zulu Natal]: Shelly Beach, <italic>A.O.D. Mogg 11941</italic> (Paratype: ?).</comment></tp:nomenclature-citation><tp:nomenclature-citation><tp:taxon-name>
                        <tp:taxon-name-part taxon-name-part-type="genus">Coccinia</tp:taxon-name-part>
                        <tp:taxon-name-part taxon-name-part-type="species">rehmannii</tp:taxon-name-part>
                    </tp:taxon-name><comment>Type: South Africa. [Kwa-Zulu Natal]: ibid., <italic>A.O.D. Mogg 12070</italic> (Paratypes: M! [M-0198511], M! [M-0198512], PRE!).</comment></tp:nomenclature-citation><tp:nomenclature-citation><tp:taxon-name>
                        <tp:taxon-name-part taxon-name-part-type="genus">Coccinia</tp:taxon-name-part>
                        <tp:taxon-name-part taxon-name-part-type="species">rehmannii</tp:taxon-name-part>
                    </tp:taxon-name><comment>Type: South Africa. [Kwa-Zulu Natal]: without detailed location, <italic>T.B. Oatley C 15</italic> (Paratype: PRE).</comment></tp:nomenclature-citation><tp:nomenclature-citation><tp:taxon-name>
                        <tp:taxon-name-part taxon-name-part-type="genus">Coccinia</tp:taxon-name-part>
                        <tp:taxon-name-part taxon-name-part-type="species">rehmannii</tp:taxon-name-part>
                    </tp:taxon-name><comment>Type: South Africa. [Kwa-Zulu Natal]: Berea, <italic>Small herb. no. 34714</italic> (Paratype: NH).</comment></tp:nomenclature-citation><tp:nomenclature-citation><tp:taxon-name>
                        <tp:taxon-name-part taxon-name-part-type="genus">Coccinia</tp:taxon-name-part>
                        <tp:taxon-name-part taxon-name-part-type="species">rehmannii</tp:taxon-name-part>
                    </tp:taxon-name><comment>Type: South Africa. [Kwa-Zulu Natal]: Ubombo coastal veld, <italic>P.A. Tosh 28</italic> (Paratype: NU).</comment></tp:nomenclature-citation><tp:nomenclature-citation><tp:taxon-name>
                        <tp:taxon-name-part taxon-name-part-type="genus">Coccinia</tp:taxon-name-part>
                        <tp:taxon-name-part taxon-name-part-type="species">rehmannii</tp:taxon-name-part>
                    </tp:taxon-name><comment>Type: South Africa. [Kwa-Zulu Natal]: Ndumu Game Reserve, <italic>Ward 3169</italic> (Paratype: ?).</comment></tp:nomenclature-citation><tp:nomenclature-citation><tp:taxon-name>
                        <tp:taxon-name-part taxon-name-part-type="genus">Coccinia</tp:taxon-name-part>
                        <tp:taxon-name-part taxon-name-part-type="species">rehmannii</tp:taxon-name-part>
                    </tp:taxon-name><comment>Type: South Africa. [Kwa-Zulu Natal]: ibid., <italic>Ward 3170</italic> (Paratype: ?).</comment></tp:nomenclature-citation><tp:nomenclature-citation><tp:taxon-name>
                        <tp:taxon-name-part taxon-name-part-type="genus">Coccinia</tp:taxon-name-part>
                        <tp:taxon-name-part taxon-name-part-type="species">rehmannii</tp:taxon-name-part>
                    </tp:taxon-name><comment>Type: South Africa. [Kwa-Zulu Natal]: Umvoti, Thorns near Greytown, <italic>J.M. Wood 5318</italic> (Paratype: NH).</comment></tp:nomenclature-citation><tp:nomenclature-citation><tp:taxon-name>
                        <tp:taxon-name-part taxon-name-part-type="genus">Coccinia</tp:taxon-name-part>
                        <tp:taxon-name-part taxon-name-part-type="species">rehmannii</tp:taxon-name-part>
                    </tp:taxon-name><comment>Type: South Africa. [Kwa-Zulu Natal]: Durban, Berea, <italic>J.M. Wood 6350</italic> (Paratypes: BOL, L!, NBG, NH, PRE).</comment></tp:nomenclature-citation><tp:nomenclature-citation><tp:taxon-name>
                        <tp:taxon-name-part taxon-name-part-type="genus">Coccinia</tp:taxon-name-part>
                        <tp:taxon-name-part taxon-name-part-type="species">rehmannii</tp:taxon-name-part>
                    </tp:taxon-name><comment>Type: South Africa. [Kwa-Zulu Natal]: Doonside, <italic>J. Wylie herb. no. 23299</italic> (Paratype: NH).</comment></tp:nomenclature-citation><tp:nomenclature-citation><tp:taxon-name>
                        <tp:taxon-name-part taxon-name-part-type="genus">Coccinia</tp:taxon-name-part>
                        <tp:taxon-name-part taxon-name-part-type="species">rehmannii</tp:taxon-name-part>
                    </tp:taxon-name><comment>Type: Mozambique. Maputo: Lourenço Marques [Maputo], <italic>J.M. Borle 253</italic> (Paratypes: M! [M-0198510], MO!, P! [P05620807, digital image: P]).</comment></tp:nomenclature-citation><tp:nomenclature-citation><tp:taxon-name>
                        <tp:taxon-name-part taxon-name-part-type="genus">Coccinia</tp:taxon-name-part>
                        <tp:taxon-name-part taxon-name-part-type="species">rehmannii</tp:taxon-name-part>
                    </tp:taxon-name><comment>Type: Mozambique. Maputo: ibid., <italic>J.M. Borle 427</italic> (Paratype: ?).</comment></tp:nomenclature-citation><tp:nomenclature-citation><tp:taxon-name>
                        <tp:taxon-name-part taxon-name-part-type="genus">Coccinia</tp:taxon-name-part>
                        <tp:taxon-name-part taxon-name-part-type="species">rehmannii</tp:taxon-name-part>
                    </tp:taxon-name><comment>Type: Mozambique. Maputo: ibid., <italic>J.M. Borle 442</italic> (Paratype: PRE!).</comment></tp:nomenclature-citation><tp:nomenclature-citation><tp:taxon-name>
                        <tp:taxon-name-part taxon-name-part-type="genus">Coccinia</tp:taxon-name-part>
                        <tp:taxon-name-part taxon-name-part-type="species">rehmannii</tp:taxon-name-part>
                    </tp:taxon-name><comment>Type: Mozambique. Maputo: Inhaca Island, <italic>H.G. Breyer TRV20506</italic> (Paratype: PRE).</comment></tp:nomenclature-citation><tp:nomenclature-citation><tp:taxon-name>
                        <tp:taxon-name-part taxon-name-part-type="genus">Coccinia</tp:taxon-name-part>
                        <tp:taxon-name-part taxon-name-part-type="species">rehmannii</tp:taxon-name-part>
                    </tp:taxon-name><comment>Type: Mozambique. Maputo: Inhachingo, <italic>A.W. Exell et al. 630</italic> (Paratype: SRGH).</comment></tp:nomenclature-citation><tp:nomenclature-citation><tp:taxon-name>
                        <tp:taxon-name-part taxon-name-part-type="genus">Coccinia</tp:taxon-name-part>
                        <tp:taxon-name-part taxon-name-part-type="species">rehmannii</tp:taxon-name-part>
                    </tp:taxon-name><comment>Type: Mozambique. Maputo: Massinga, <italic>A.W. Exell et al. 645</italic> (Paratype: SRGH).</comment></tp:nomenclature-citation><!--PageBreak--><tp:nomenclature-citation><tp:taxon-name>
                        <tp:taxon-name-part taxon-name-part-type="genus">Coccinia</tp:taxon-name-part>
                        <tp:taxon-name-part taxon-name-part-type="species">rehmannii</tp:taxon-name-part>
                    </tp:taxon-name><comment>Type: Mozambique. Maputo: Lourenço Marques [Maputo], <italic>A.J.W. Hornby 4599</italic> (Paratype: PRE!).</comment></tp:nomenclature-citation><tp:nomenclature-citation><tp:taxon-name>
                        <tp:taxon-name-part taxon-name-part-type="genus">Coccinia</tp:taxon-name-part>
                        <tp:taxon-name-part taxon-name-part-type="species">rehmannii</tp:taxon-name-part>
                    </tp:taxon-name><comment>Type: Mozambique. Maputo: Delagoa Bay [Maputo Bay], <italic>H.A. Junod 20</italic> (Paratypes: BR!, G (2)!, Z! [Z-000073406, digital image: Z]).</comment></tp:nomenclature-citation><tp:nomenclature-citation><tp:taxon-name>
                        <tp:taxon-name-part taxon-name-part-type="genus">Coccinia</tp:taxon-name-part>
                        <tp:taxon-name-part taxon-name-part-type="species">rehmannii</tp:taxon-name-part>
                    </tp:taxon-name><comment>Type: Mozambique. Maputo: Inhaca Island, 6 Jul 1958, <italic>A.O.D. Mogg s.n.</italic> (Paratype: PRE!).</comment></tp:nomenclature-citation><tp:nomenclature-citation><tp:taxon-name>
                        <tp:taxon-name-part taxon-name-part-type="genus">Coccinia</tp:taxon-name-part>
                        <tp:taxon-name-part taxon-name-part-type="species">rehmannii</tp:taxon-name-part>
                    </tp:taxon-name><comment>Type: Mozambique. Maputo: ibid., 14 Dec 1955, <italic>A.R.A. Noel s.n.</italic> (Paratype: PRE!).</comment></tp:nomenclature-citation><tp:nomenclature-citation><tp:taxon-name>
                        <tp:taxon-name-part taxon-name-part-type="genus">Coccinia</tp:taxon-name-part>
                        <tp:taxon-name-part taxon-name-part-type="species">rehmannii</tp:taxon-name-part>
                    </tp:taxon-name><comment>Type: Mozambique. Maputo: Lourenço Marques [Maputo], <italic>R. Schlechter 11555</italic> (Paratypes: BOL, COI!, G (3)!, GRA, HBG! [HBG518897], PR! [PR 801378], WAG! [WAG0234182], Z! [Z-000073405, digital image: Z]).</comment></tp:nomenclature-citation><tp:nomenclature-citation><tp:taxon-name>
                        <tp:taxon-name-part taxon-name-part-type="genus">Coccinia</tp:taxon-name-part>
                        <tp:taxon-name-part taxon-name-part-type="species">rehmannii</tp:taxon-name-part>
                    </tp:taxon-name><comment>Type: Mozambique. Maputo: Katembe [Catembe], <italic>R. Schlechter 11614</italic> (Paratypes: G (2)!, GRA, PRE!, Z! [Z-000073407, digital image: Z]).</comment></tp:nomenclature-citation><tp:nomenclature-citation><tp:taxon-name><tp:taxon-name-part taxon-name-part-type="genus">Coccinia</tp:taxon-name-part> <tp:taxon-name-part taxon-name-part-type="species">ovifera</tp:taxon-name-part></tp:taxon-name><comment> Dinter &amp; Gilg in Dinter, Veg. Veldkost Südw.-Afrik.: 16. 1912.</comment></tp:nomenclature-citation><tp:nomenclature-citation><tp:taxon-name>
                        <tp:taxon-name-part taxon-name-part-type="genus">Coccinia</tp:taxon-name-part>
                        <tp:taxon-name-part taxon-name-part-type="species">rehmannii</tp:taxon-name-part>
                    </tp:taxon-name><comment>Type: [Namibia]. Karas: Sandverhaar, <italic>M.K. Dinter 1214</italic> (Syntype: ?).</comment></tp:nomenclature-citation><tp:nomenclature-citation><tp:taxon-name>
                        <tp:taxon-name-part taxon-name-part-type="genus">Coccinia</tp:taxon-name-part>
                        <tp:taxon-name-part taxon-name-part-type="species">rehmannii</tp:taxon-name-part>
                    </tp:taxon-name><comment>Type: [Namibia]. Otjozondjupa: Otjiwarongo, female, fl, fr, Jan 1912, <italic>M.K. Dinter s.n.</italic> (Syntype: SAM [SAM0072115-0, digital image: JPS]).</comment></tp:nomenclature-citation><tp:nomenclature-citation><tp:taxon-name>
                        <tp:taxon-name-part taxon-name-part-type="genus">Coccinia</tp:taxon-name-part>
                        <tp:taxon-name-part taxon-name-part-type="species">rehmannii</tp:taxon-name-part>
                    </tp:taxon-name><comment>Type: [Namibia]. Waldau, female, fr, 3 Feb 1917, <italic>M.K. Dinter 432</italic> (Lectotype, designated here: SAM [SAM0066515-0, digital image: JPS]).</comment></tp:nomenclature-citation><tp:nomenclature-citation><tp:taxon-name>
                        <tp:taxon-name-part taxon-name-part-type="genus">Coccinia</tp:taxon-name-part>
                        <tp:taxon-name-part taxon-name-part-type="species">rehmannii</tp:taxon-name-part>
                    </tp:taxon-name><comment>Further possible syntypes (cited in <xref ref-type="bibr" rid="B63">Dinter 1919/20</xref>) if collected before end of 1912: Oshikoto: Gaub, <italic>M.K. Dinter 2412</italic> (?); Tsumeb, <italic>M.K. Dinter s.n.</italic> (?). Unknown: Hereroland, Palmenwald, <italic>M.K. Dinter s.n.</italic> (?); Hereroland, Wilhelmsberg, <italic>M.K. Dinter s.n.</italic> (?).</comment></tp:nomenclature-citation></tp:nomenclature-citation-list></tp:nomenclature><tp:treatment-sec sec-type="Description"><title>Description.</title><p>Perennial climber or creeper. Stems up to 4 m, glabrous or with broad-based trichomes, when old often densely white pustulate (esp. in drier areas). Petiole 0.2–4.2 cm, glabrous or with erect, broad-based or often up to 1.5 mm long, articulate trichomes or only wart-like, when old sometimes dense white pustulate (esp. in drier areas). Leaves 0.9–9.7 × 1.4–16.6 cm, shallowly to deeply 3- or 5-lobate, auriculate, sometimes lobulate, rarely cordate. Lobes and lobules usually extending, rarely pointing towards tip, narrowly to broadly triangulate to lanceolate. Leaf margin rather remotely denticulate. Apex acute to obtuse, apiculate. Upper leaf surface more or less densely white pustulate, pustules sometimes with a thick, small trichome, on nerves often with thick, small trichomes. Lower leaf surface glabrous, sometimes with small, blackish glands between nerves, nerves usually with erect trichomes, sometimes wart-like. Probract usually absent, if present then up to 3.5 mm. Tendrils simple. Male flowers 1–3 solitary, if fasciculate or in few-flowered racemes then accompanied by 1–2 flowers. Common peduncle 0.7–4.5(–8.5) cm, glabrous or with long, articulate trichomes. Pedicel of flowers in inflorescences 0.6–2.8 cm, bracts up to 2.5 mm or missing. Pedicel of solitary flowers (0.2–)0.5–5(–9) cm, glabrous or especially at apex with long, articulate trichomes. Perianth tube usually with long (&gt; 0.5 mm) trichomes, rarely almost glabrous. Calyx lobes 0.2–7 mm, narrowly lanceolate or lineal, when young erect, later also spreading to reflexed. Corolla 0.8–2.5 cm long, buff to more or less pale yellow, sometimes with green venation. Lobes 0.3–1.1 cm. Filament column pale buff, anthers buff, pollen sacs yellow (Fig. <xref ref-type="fig" rid="F10">10a</xref>). Female flower solitary. Pedicel 0.4–1.5 cm, glabrous or with long, articulate <!--PageBreak-->trichomes. Hypanthium usually with long (&gt; 0.5 mm) trichomes, rarely almost glabrous, calyx lobes and corolla like in male flowers. Ovary rarely glabrous, often more or less densely covered with articulate trichomes. Style columnar, green. Stigmas 2-lobed, yellow (Fig. <xref ref-type="fig" rid="F11">11b</xref>). Immature fruit, rarely also at maturity, with whitish, longitudinal mottling that develops a dark green corona during ripening. Ripe fruit globose to elliptical 1–6.2 × 1–2.8 cm, glabrous or with few articulate trichomes, bright orange to red. Seeds 4.5–7 × 2–3.5 × 1–1.2 mm (L/W/H), asymmetrically obovate to somewhat falcate, face flat.</p></tp:treatment-sec><tp:treatment-sec sec-type="Phenology"><title>Phenology.</title><p>Flowering time: January–April, June, October–December.</p></tp:treatment-sec><tp:treatment-sec sec-type="Distribution"><title>Distribution.</title><p>Fig. <xref ref-type="fig" rid="F37">37</xref>. South Africa (except Western Cape and SW Eastern Cape), Namibia (except hyperarid regions), Swaziland, southern Mozambique (Gaza, Inhambane, Maputo), Botswana, Zimbabwe (Manicaland, Masvingo, Matabeleland South), southern Angola (Namibe, Huila, Cunene, Cuandocubango). Elevation sea level to 1850 m. Limestone, dolomitic, quartzitic, granitic, and ultrabasic soils. Possibly some tolerance to Ni and Cu. On loam, clay, white and red sand, sandstone, and gravel, but prefers sandy (well drained) soils (<xref ref-type="bibr" rid="B141">Meeuse 1962</xref>). Full sun to shade. Coastal dunes, riverbanks, <italic><tp:taxon-name><tp:taxon-name-part taxon-name-part-type="genus">Acacia</tp:taxon-name-part> <tp:taxon-name-part taxon-name-part-type="species">sclerocarya</tp:taxon-name-part></tp:taxon-name></italic>–<italic><tp:taxon-name><tp:taxon-name-part taxon-name-part-type="genus">Acacia</tp:taxon-name-part> <tp:taxon-name-part taxon-name-part-type="species">caffra</tp:taxon-name-part></tp:taxon-name></italic> woodland, <italic><tp:taxon-name><tp:taxon-name-part taxon-name-part-type="genus">Combretum</tp:taxon-name-part> <tp:taxon-name-part taxon-name-part-type="species">apiculatum</tp:taxon-name-part></tp:taxon-name></italic> bushland, <italic><tp:taxon-name><tp:taxon-name-part taxon-name-part-type="genus">Grewia</tp:taxon-name-part> <tp:taxon-name-part taxon-name-part-type="species">flava</tp:taxon-name-part></tp:taxon-name></italic> bushland, mopane, Kalahari thornveld, grassland, semi-desert, dunes. Grazing is tolerated. Light frost seems to be tolerated (<xref ref-type="bibr" rid="B141">Meeuse 1962</xref>).</p><fig id="F37" position="float" orientation="portrait"><label>Figure 37.</label><caption><p>Distribution map of <italic><tp:taxon-name><tp:taxon-name-part taxon-name-part-type="genus">Coccinia</tp:taxon-name-part> <tp:taxon-name-part taxon-name-part-type="species">rehmannii</tp:taxon-name-part></tp:taxon-name></italic> (blue dots; based on 251 collections). For South Africa the borders of the provinces are given.</p></caption><graphic xmlns:xlink="http://www.w3.org/1999/xlink" xlink:href="phytokeys-054-001-g037.jpg" position="float" orientation="portrait" xlink:type="simple" id="oo_48771.jpg"/></fig></tp:treatment-sec><tp:treatment-sec sec-type="Use"><title>Use.</title><p>Tuber edible after baking (<xref ref-type="bibr" rid="B62">Dinter 1912</xref>, <italic>M.E. Keith 50</italic>, <italic>B. de Winter &amp; O.A. Leistner 5598</italic>). Leaves used as spinach by Shangane people in Gaza province of Mozambique (<italic>K.L. Tinley 3000</italic>). Fruits edible (<italic>R.H.W. Seydel 938</italic>, <italic>R. Story 5029</italic>, <italic>B. de Winter &amp; O.A. Leistner 5598</italic>).</p></tp:treatment-sec><tp:treatment-sec sec-type="Vernacular names"><title>Vernacular names.</title><p>Muchope [Xichope?]: fuculumué (<italic>L.A. Grandvaux Barbosa &amp; F. de Lemos 8502</italic>), Otjiherero: otjimaga (<italic>M.K. Dinter s.n. Jan 1912</italic>), Ronga dialect [of Xitsonga language]: inyamgwazi (<italic>A.O.D. Mogg 31308</italic>), shiracarana (<italic>L. Macuácua 73</italic> and <italic>75</italic>), Tsonga [Xitsonga]: inyamwazi (<italic>A.O.D. Mogg 31538</italic>), nyampape (<italic>C. Liengme 491</italic>), Zulu [isiZulu]: uselwa-iwenyoka (<xref ref-type="bibr" rid="B203">Sewram et al. 2006</xref>).</p></tp:treatment-sec><tp:treatment-sec sec-type="Remarks"><title>Remarks.</title><p>The (sub-)glabrous “<italic><tp:taxon-name><tp:taxon-name-part taxon-name-part-type="species">littoralis</tp:taxon-name-part></tp:taxon-name></italic>” form can be easily confused with the polymorphic <italic><tp:taxon-name><tp:taxon-name-part taxon-name-part-type="genus">Coccinia</tp:taxon-name-part> <tp:taxon-name-part taxon-name-part-type="species">adoensis</tp:taxon-name-part></tp:taxon-name></italic> (Hochst. ex A.Rich.) Cogn., which differs in shorter calyx lobes and lenticular seeds, and with <italic><tp:taxon-name><tp:taxon-name-part taxon-name-part-type="genus">Coccinia</tp:taxon-name-part> <tp:taxon-name-part taxon-name-part-type="species">senensis</tp:taxon-name-part></tp:taxon-name></italic>, which also has lenticular seeds and usually long-peduncled male racemes.</p><p>Meeuse’s variety <italic><tp:taxon-name><tp:taxon-name-part taxon-name-part-type="species">littoralis</tp:taxon-name-part></tp:taxon-name></italic> is hard to define as the paratypes are variable, and characters for delimitation are unclear. For example, although the variety should lack white speckles on the stems, there are some individuals with white speckles along with long pedicels or conspicuous racemes in KwaZulu-Natal and southern Mozambique as in the variety <italic><tp:taxon-name><tp:taxon-name-part taxon-name-part-type="species">littoralis</tp:taxon-name-part></tp:taxon-name></italic>. The holotype of <tp:taxon-name><tp:taxon-name-part taxon-name-part-type="infraspecific-rank">var.</tp:taxon-name-part> <tp:taxon-name-part taxon-name-part-type="variety">littoralis</tp:taxon-name-part></tp:taxon-name> is, in the present author’s opinion, rather intermediate between the holotype of <tp:taxon-name><tp:taxon-name-part taxon-name-part-type="infraspecific-rank">var.</tp:taxon-name-part> <tp:taxon-name-part taxon-name-part-type="variety">rehmannii</tp:taxon-name-part></tp:taxon-name> and the subglabrous forms, e.g., from Inhaca Island. However, the tendency that Meeuse describes is apparent. Other characters in the collections of his variety, viz. relatively long calyx lobes and petals, also occur in the high mountains of Namibia but also in the whole periphery of the <italic><tp:taxon-name><tp:taxon-name-part taxon-name-part-type="genus">Coccinia</tp:taxon-name-part> <tp:taxon-name-part taxon-name-part-type="species">rehmannii</tp:taxon-name-part></tp:taxon-name></italic> distribution range. Strangely, Meeuse does not mention the most striking difference between <italic><tp:taxon-name><tp:taxon-name-part taxon-name-part-type="genus">Coccinia</tp:taxon-name-part> <tp:taxon-name-part taxon-name-part-type="species">rehmannii</tp:taxon-name-part></tp:taxon-name></italic> collections from the inland/dry areas and coastal/peripheral collections being the globose fruit in inland/dry area individuals <!--PageBreak-->or long elliptical fruit in coastal/peripheral individuals (shown and mentioned in this treatment as "<tp:taxon-name><tp:taxon-name-part taxon-name-part-type="genus">Coccinia</tp:taxon-name-part> <tp:taxon-name-part taxon-name-part-type="species">rehmannii</tp:taxon-name-part> <tp:taxon-name-part taxon-name-part-type="infraspecific-rank">aff. var.</tp:taxon-name-part> <tp:taxon-name-part taxon-name-part-type="variety">littoralis</tp:taxon-name-part></tp:taxon-name>"; Fig. <xref ref-type="fig" rid="F10">10a</xref>) respectively. Collections with this fruit morph also occur in Angola and Zimbabwe but do not follow Meeuse’s other characters of the <tp:taxon-name><tp:taxon-name-part taxon-name-part-type="infraspecific-rank">var.</tp:taxon-name-part> <tp:taxon-name-part taxon-name-part-type="variety">littoralis</tp:taxon-name-part></tp:taxon-name>. On the other hand, collections with long calyx lobes and long petiolate flowers can have globose fruits. Like the area of the southeastern coast of South Africa, areas in the north of southern Africa receive more and longer rainfall per year than the inland, so there is a possible correlation between precipitation and fruit morphology. Elliptical fruits also occur in the closely related <italic><tp:taxon-name><tp:taxon-name-part taxon-name-part-type="genus">Coccinia</tp:taxon-name-part> <tp:taxon-name-part taxon-name-part-type="species">trilobata</tp:taxon-name-part></tp:taxon-name></italic> from mountainous and thus more humid habitats but not in <italic><tp:taxon-name><tp:taxon-name-part taxon-name-part-type="genus">Coccinia</tp:taxon-name-part> <tp:taxon-name-part taxon-name-part-type="species">microphylla</tp:taxon-name-part></tp:taxon-name></italic> from the dry bushlands of NE Africa whose fruit is globose. However, the characterization by Meeuse that <italic><tp:taxon-name><tp:taxon-name-part taxon-name-part-type="genus">Coccinia</tp:taxon-name-part> <tp:taxon-name-part taxon-name-part-type="species">rehmannii</tp:taxon-name-part></tp:taxon-name></italic> is an aggregate species seems to be true. It might be interesting to link morphological characters with haplotypes and to test the fitness of these morphs in the different habitats. In any case, the morphological differentiation seems to be stable in cultivated individuals, and artificial crosses between different forms (inland vs. subglabrous from the Southeast) result in the onset of a normal fruit (resulting seeds were not used for cultivation).</p><!--PageBreak--><p>The placement of <tp:taxon-name><tp:taxon-name-part taxon-name-part-type="genus">Coccinia</tp:taxon-name-part> <tp:taxon-name-part taxon-name-part-type="species">rehmannii</tp:taxon-name-part> <tp:taxon-name-part taxon-name-part-type="infraspecific-rank">var.</tp:taxon-name-part> <tp:taxon-name-part taxon-name-part-type="variety">littoralis</tp:taxon-name-part></tp:taxon-name> forms with other <italic><tp:taxon-name><tp:taxon-name-part taxon-name-part-type="genus">Coccinia</tp:taxon-name-part> <tp:taxon-name-part taxon-name-part-type="species">rehmannii</tp:taxon-name-part></tp:taxon-name></italic> forms in plastid and nuclear phylogenies (Figs <xref ref-type="fig" rid="F17">17</xref>, <xref ref-type="fig" rid="F18">18</xref>) also rejects the hypothesis of a hybrid origin (e.g., with <italic><tp:taxon-name><tp:taxon-name-part taxon-name-part-type="genus">Coccinia</tp:taxon-name-part> <tp:taxon-name-part taxon-name-part-type="species">adoensis</tp:taxon-name-part></tp:taxon-name></italic> or <italic><tp:taxon-name><tp:taxon-name-part taxon-name-part-type="genus">Coccinia</tp:taxon-name-part> <tp:taxon-name-part taxon-name-part-type="species">senensis</tp:taxon-name-part></tp:taxon-name></italic>), but rather suggests parallel evolution due to ecological factors.</p></tp:treatment-sec><tp:treatment-sec sec-type="Taxonomic remarks"><title>Taxonomic remarks.</title><p>The protologue contains a literal mistake for the syntype from Eland River and must be corrected from 4944 to 4954. On the one hand, <italic>A. Rehmann 4944</italic> (GRA, K) is a <tp:taxon-name><tp:taxon-name-part taxon-name-part-type="family">Malpighiaceae</tp:taxon-name-part></tp:taxon-name>. On the other hand, there is <italic>A. Rehmann 4954</italic> (a <italic><tp:taxon-name><tp:taxon-name-part taxon-name-part-type="genus">Coccinia</tp:taxon-name-part> <tp:taxon-name-part taxon-name-part-type="species">rehmannii</tp:taxon-name-part></tp:taxon-name></italic>) in Z from Eland river and with a remark by Cogniaux ‘sp. nov.’ Hence, <italic>A. Rehmann 4954</italic> is the syntype of <italic><tp:taxon-name><tp:taxon-name-part taxon-name-part-type="genus">Coccinia</tp:taxon-name-part> <tp:taxon-name-part taxon-name-part-type="species">rehmannii</tp:taxon-name-part></tp:taxon-name></italic>, not <italic>A. Rehmann 4944</italic>.</p><p>The GRA specimen of <italic>H.G. Flanagan 457</italic>, which is supposed to be the isotype (cited by Meeuse) of <tp:taxon-name><tp:taxon-name-part taxon-name-part-type="genus">Coccinia</tp:taxon-name-part> <tp:taxon-name-part taxon-name-part-type="species">rehmannii</tp:taxon-name-part> <tp:taxon-name-part taxon-name-part-type="infraspecific-rank">var.</tp:taxon-name-part> <tp:taxon-name-part taxon-name-part-type="variety">littoralis</tp:taxon-name-part></tp:taxon-name>, is in fact merely a paratype. Meeuse stated clearly the location as “Komgha: Kei Mouth” and chose the PRE specimen from there as the holotype, but the GRA specimen is from the nearby located Cape Morgan. Apparently, Flanagan used the same collection number for different gatherings. The GRA specimen thus cannot be regarded as a duplicate despite the same number. As the GRA specimen does not have a label by Meeuse, he just cited the specimen without seeing it.</p><p>The similarity of <tp:taxon-name><tp:taxon-name-part taxon-name-part-type="genus">Coccinia</tp:taxon-name-part> <tp:taxon-name-part taxon-name-part-type="species">rehmannii</tp:taxon-name-part> <tp:taxon-name-part taxon-name-part-type="infraspecific-rank">var.</tp:taxon-name-part> <tp:taxon-name-part taxon-name-part-type="variety">littoralis</tp:taxon-name-part></tp:taxon-name> to <italic><tp:taxon-name><tp:taxon-name-part taxon-name-part-type="genus">Coccinia</tp:taxon-name-part> <tp:taxon-name-part taxon-name-part-type="species">senensis</tp:taxon-name-part></tp:taxon-name></italic> led to a misplaced paratype. One of the two specimens by R. de Carvalho is a syntype of <tp:taxon-name><tp:taxon-name-part taxon-name-part-type="genus">Coccinia</tp:taxon-name-part> <tp:taxon-name-part taxon-name-part-type="species">jatrophiifolia</tp:taxon-name-part> <tp:taxon-name-part taxon-name-part-type="infraspecific-rank">var.</tp:taxon-name-part> <tp:taxon-name-part taxon-name-part-type="variety">australis</tp:taxon-name-part></tp:taxon-name> Cogn. and the two R. de Carvalho specimens from COI are paratypes of <italic><tp:taxon-name><tp:taxon-name-part taxon-name-part-type="genus">Coccinia</tp:taxon-name-part> <tp:taxon-name-part taxon-name-part-type="species">subglabra</tp:taxon-name-part></tp:taxon-name></italic>, which are both synonyms of <italic><tp:taxon-name><tp:taxon-name-part taxon-name-part-type="genus">Coccinia</tp:taxon-name-part> <tp:taxon-name-part taxon-name-part-type="species">senensis</tp:taxon-name-part></tp:taxon-name></italic>.</p><p><italic><tp:taxon-name><tp:taxon-name-part taxon-name-part-type="genus">Coccinia</tp:taxon-name-part> <tp:taxon-name-part taxon-name-part-type="species">ovifera</tp:taxon-name-part></tp:taxon-name></italic> is a validly published name, although the description is a little cryptic, hence the species name is not a <italic>nomen nudum</italic>. Dinter writes that he has found, viz. collected, the species around Grootfontein, in Hereroland (not in the narrow sense of the 1968 homeland) and in Sandverhaar (Namaland). Therefore, the requirements for validity are met (37.3 Note 2). The latter site is cited by him explicitly in a later publication (<xref ref-type="bibr" rid="B63">Dinter 1919/20</xref>). The collections designated as syntypes above match the description as given in the protologue. As the present author did not see the specimens designated as “possible syntypes”, they are tentative and might have been destroyed in Berlin.</p></tp:treatment-sec><tp:treatment-sec sec-type="Specimens examined"><title>Specimens examined.</title><p>(Selection, in total: 321) Angola. Huíla: Cambos, near Chiange, <italic>A. Menezes 3629</italic> (LISC [LISC 031347], P). Namibe: andados ca. 55 km de Moçamedes [Namibe] para Dois Irmãos [Caraculo], <italic>E.J. Mendes 3969</italic> (COI, LISC). Botswana. Ghanzi: 200 mls [320 km] NW of Molepolole, <italic>R. Story 5029</italic> (COI (2), EA (2), PRE (2), Z). Kgalagadi: c. 50 mls [80 km] NNW of Tsabong, <italic>O.A. Leistner 3120</italic> (LISU, M, PRE). Ngamiland: 80 km W of Tsau on Cae Cae road, <italic>D.G. Long &amp; D.A.H. Rae 416</italic> (E). Mozambique. Gaza: Vila de João Belo [Xai-Xai], entre Chicumbane e a Barra do Limpopo: próximo da povoação commercial da Barra, <italic>F. de Lemos &amp; A. Balsinhas 131</italic> (BM, COI) and <italic>133</italic> (BM, COI (2)). Inhambane: Pomene, in hotel area, <italic>P.C.M. Jansen et al. 7533</italic> (G n.v. [G00305107], MO, WAG [WAG0234198], WAG [WAG0234199]). Maputo: between Costa do sol and Marracuene, Mutanhane, <italic>A. Balsinhas 230</italic> (BM, COI, PRE). Namibia. Erongo: Farm Anschluss, 150 km E of Swakopmund on Khomas road to Windhoek, <italic>B. de Winter &amp; D. Hardy 8001</italic> (M, PRE, WAG [WAG0234173]). Hardap: c. 20 mls [32 km] from Kalkrand on road to Rehoboth, <italic>B. de Winter 3538</italic> (COI (2), L, M, PRE). <!--PageBreak-->Karas: Dassiefontein Farm, 2–3 km E of highway, in foothills of Groot Karasberge, c. 64 km NNE of Grünau, <italic>G. Davidse &amp; A. Loxton 6240</italic> (M, MO, S). Omaheke: [Farm] Breitenberg, border of Kalahari, <italic>R.H.W. Seydel 2513</italic> (COI, M, WAG [WAG0234172]). Otjozondjupa: 160 mls [257.5 km] E of Grootfontein, Gautscha Pan, <italic>R. Story 6219</italic> (PRE); ibid., <italic>R. Story 6238</italic> (M (2), PRE (2), S [S08-12417]). South Africa. Eastern Cape: Port St. Johns distr., First Beach, <italic>M.J. Wells 3434</italic> (MO). Gauteng: Pretoria, Brummeria: BRI, <italic>A. Balsinhas 3474</italic> (MO, PRE, WAG [WAG0234189]). KwaZulu-Natal: Lower Tugela Valley, below Maqumbi, <italic>D. Edwards 3053</italic> (B, M, HEID, PRE); 5 mls [8 km] on Nkonkoni–Pongola road, <italic>M.J. Wells 2162</italic> (B, EA, M, Z [Z-000060820]). Limpopo: Immerpan, near post office on roadside, <italic>A.D.J. Meeuse 9452</italic> (B, COI, L, PRE, Z [Z-000060813]). Mpumalanga: Impala, siding, <italic>E. Retief 1260</italic> (PRE); ibid., <italic>E. Retief 1261</italic> (MO, PRE); Steelport, Burgersfort, 2 km E of town, <named-content xmlns:xlink="http://www.w3.org/1999/xlink" content-type="dwc:verbatimCoordinates" xlink:type="simple">24°40'S, 30°22'E</named-content>, <italic>H.J. Venter &amp; A. Venter 10260</italic> (S [S08-12382], WAG [WAG0234178]). Northern Cape: 25 ml. [40.2 km] W of Kimberley, <italic>H.J.E. Schlieben &amp; H.R. Tölken 11017</italic> (G (2), HEID, M, PRE, S). Northwest: Rooisloot, 6 Apr 1935, <italic>A.O.D. Mogg s.n.</italic> (B, COI, L, PRE); Farm Welgevonden, 6 Apr 1935, <italic>A.O.D. Mogg s.n.</italic> (B, L, PRE [PRE43077], Z [Z-000060812]). Swaziland. Lubombo: Thsaneni [Tjaneni], <italic>I.F. La Croix 4909</italic> (MO, WAG [WAG0234170]). Zimbabwe. Manicaland: Chipinga district, Sabi Valley Experimental Station, <italic>C. Soane 162</italic> (COI (3)). Matabeleland South: Beit Bridge [Beitbridge], <italic>A.W. Exell et al. 425</italic> (LISC); ibid., <italic>L.C. Leach 10700</italic> (COI, MO).</p></tp:treatment-sec><tp:treatment-sec><!--Section generated to contain objects referenced in tp:taxon-treatment.--><fig id="F10" position="float" orientation="portrait"><label>Figure 10.</label><caption><p><bold>a</bold> Male plant of <italic><tp:taxon-name><tp:taxon-name-part taxon-name-part-type="genus">Coccinia</tp:taxon-name-part> <tp:taxon-name-part taxon-name-part-type="species">rehmannii</tp:taxon-name-part></tp:taxon-name></italic> [aff. <tp:taxon-name><tp:taxon-name-part taxon-name-part-type="infraspecific-rank">var.</tp:taxon-name-part> <tp:taxon-name-part taxon-name-part-type="variety">littoralis</tp:taxon-name-part></tp:taxon-name>] (<italic>N. Holstein 126</italic>). The plant was raised from seeds of a female plant with ovoid fruits (B. Jarret – pers. comm.) <bold>b</bold> Male flower of <tp:taxon-name><tp:taxon-name-part taxon-name-part-type="genus">Coccinia</tp:taxon-name-part> <tp:taxon-name-part taxon-name-part-type="species">adoensis</tp:taxon-name-part> <tp:taxon-name-part taxon-name-part-type="infraspecific-rank">var.</tp:taxon-name-part> <tp:taxon-name-part taxon-name-part-type="variety">aurantiaca</tp:taxon-name-part></tp:taxon-name> (<italic>N. Holstein et al. 85</italic>). The halictid bee (H. Schaefer – pers. comm.) circled around the globose anther head harvesting pollen. The scent of the flower was strong and honey melon-like.</p></caption><graphic xmlns:xlink="http://www.w3.org/1999/xlink" xlink:href="phytokeys-054-001-g010.jpg" position="float" orientation="portrait" xlink:type="simple" id="oo_48744.jpg"/></fig><fig id="F11" position="float" orientation="portrait"><label>Figure 11.</label><caption><p><bold>a</bold> Longitudinal section of a female <italic><tp:taxon-name><tp:taxon-name-part taxon-name-part-type="genus">Coccinia</tp:taxon-name-part> <tp:taxon-name-part taxon-name-part-type="species">hirtella</tp:taxon-name-part></tp:taxon-name></italic> flower (size of the small squares is 1 mm²). Perianth and style were detached. The pollen sacs on the staminodes are highly reduced. The introrse side of the staminodes bears long trichomes that in intact flowers touched the style <bold>b</bold> Female flower of <tp:taxon-name><tp:taxon-name-part taxon-name-part-type="genus">Coccinia</tp:taxon-name-part> <tp:taxon-name-part taxon-name-part-type="species">rehmannii</tp:taxon-name-part> <tp:taxon-name-part taxon-name-part-type="infraspecific-rank">var.</tp:taxon-name-part> <tp:taxon-name-part taxon-name-part-type="variety">rehmannii</tp:taxon-name-part></tp:taxon-name> with bilobate stigma arms <bold>c</bold> Female flower of <italic><tp:taxon-name><tp:taxon-name-part taxon-name-part-type="genus">Coccinia</tp:taxon-name-part> <tp:taxon-name-part taxon-name-part-type="species">megarrhiza</tp:taxon-name-part></tp:taxon-name></italic> with bulging stigma arms.</p></caption><graphic xmlns:xlink="http://www.w3.org/1999/xlink" xlink:href="phytokeys-054-001-g011.jpg" position="float" orientation="portrait" xlink:type="simple" id="oo_48745.jpg"/></fig><fig id="F17" position="float" orientation="portrait"><label>Figure 17.</label><caption><p>Phylogenetic relationships in <italic><tp:taxon-name><tp:taxon-name-part taxon-name-part-type="genus">Coccinia</tp:taxon-name-part></tp:taxon-name></italic> based on five plastid DNA loci (<italic>mat</italic>K, <italic>ndh</italic>F–<italic>rpl</italic>32 intergenic spacer (IS), <italic>rpl</italic>20–<italic>rps</italic>12 IS, <italic>trn</italic>L intron, <italic>trn</italic>L–<italic>trn</italic>F IS, <italic>trn</italic>S–<italic>trn</italic>G IS) obtained for 75 accessions from 24 species. Shown is the topology of the 50% majority rule consensus tree obtained from Bayesian analysis including simple gap coding for ingroup InDels. Numbers above the branches are posterior probability values ≥ 0.98 with values “with InDel coding” first, followed by “without InDel coding.” Numbers below the branches are bootstrap support values from ML analysis. Topologies from the different analyses were not contradictive, although some clades were not resolved without gap coding. Roman numbers indicate clades as discussed in the text: I = <italic><tp:taxon-name><tp:taxon-name-part taxon-name-part-type="genus">Coccinia</tp:taxon-name-part> <tp:taxon-name-part taxon-name-part-type="species">adoensis</tp:taxon-name-part></tp:taxon-name></italic> clade, II = <italic><tp:taxon-name><tp:taxon-name-part taxon-name-part-type="genus">Coccinia</tp:taxon-name-part> <tp:taxon-name-part taxon-name-part-type="species">quinqueloba</tp:taxon-name-part></tp:taxon-name></italic> group, III = <italic><tp:taxon-name><tp:taxon-name-part taxon-name-part-type="genus">Coccinia</tp:taxon-name-part> <tp:taxon-name-part taxon-name-part-type="species">barteri</tp:taxon-name-part></tp:taxon-name></italic> clade, and IV = <italic><tp:taxon-name><tp:taxon-name-part taxon-name-part-type="genus">Coccinia</tp:taxon-name-part> <tp:taxon-name-part taxon-name-part-type="species">rehmannii</tp:taxon-name-part></tp:taxon-name></italic> clade.</p></caption><graphic xmlns:xlink="http://www.w3.org/1999/xlink" xlink:href="phytokeys-054-001-g017.jpg" position="float" orientation="portrait" xlink:type="simple" id="oo_48751.jpg"/></fig><fig id="F18" position="float" orientation="portrait"><label>Figure 18.</label><caption><p>Phylogenetic relationships in <italic><tp:taxon-name><tp:taxon-name-part taxon-name-part-type="genus">Coccinia</tp:taxon-name-part></tp:taxon-name></italic> based on 505 nucleotides of the nuclear <italic>LEAFY</italic>-like 2<sup>nd</sup> intron, obtained for 37 accessions from 23 species analyzed under maximum likelihood (ML) and the GTR + Γ model. Numbers below branches refer to ML bootstrap support &gt; 80% from 1000 replicates. The dots at nodes and behind the two accessions refer to uniquely shared indels. Roman numbers indicate clades as discussed in the text: I = <italic><tp:taxon-name><tp:taxon-name-part taxon-name-part-type="genus">Coccinia</tp:taxon-name-part> <tp:taxon-name-part taxon-name-part-type="species">adoensis</tp:taxon-name-part></tp:taxon-name></italic> clade, II = <italic><tp:taxon-name><tp:taxon-name-part taxon-name-part-type="genus">Coccinia</tp:taxon-name-part> <tp:taxon-name-part taxon-name-part-type="species">quinqueloba</tp:taxon-name-part></tp:taxon-name></italic> group, III = <italic><tp:taxon-name><tp:taxon-name-part taxon-name-part-type="genus">Coccinia</tp:taxon-name-part> <tp:taxon-name-part taxon-name-part-type="species">barteri</tp:taxon-name-part></tp:taxon-name></italic> clade, and IV = <italic><tp:taxon-name><tp:taxon-name-part taxon-name-part-type="genus">Coccinia</tp:taxon-name-part> <tp:taxon-name-part taxon-name-part-type="species">rehmannii</tp:taxon-name-part></tp:taxon-name></italic> clade.</p></caption><graphic xmlns:xlink="http://www.w3.org/1999/xlink" xlink:href="phytokeys-054-001-g018.jpg" position="float" orientation="portrait" xlink:type="simple" id="oo_48752.jpg"/></fig></tp:treatment-sec><ref-list><ref id="B141"><mixed-citation xmlns:xlink="http://www.w3.org/1999/xlink" xlink:type="simple"><person-group><name name-style="western"><surname>Meeuse</surname><given-names>ADJ</given-names></name></person-group> (<year>1962</year>) <article-title>The <tp:taxon-name><tp:taxon-name-part taxon-name-part-type="family">Cucurbitaceae</tp:taxon-name-part></tp:taxon-name> of Southern Africa.</article-title> <source>Bothalia</source> <volume>8</volume>: <fpage>1</fpage>–<lpage>111</lpage>. </mixed-citation></ref><ref id="B63"><mixed-citation xmlns:xlink="http://www.w3.org/1999/xlink" xlink:type="simple"><person-group><name name-style="western"><surname>Dinter</surname><given-names>MK</given-names></name></person-group> (<year>1919/20</year>) <article-title>Index der aus Deutsch-Südwest-Afrika bis zum Jahre 1917 bekannt gewordenen Pflanzenarten IV.</article-title> <source>Feddes Repertorium</source> <volume>26</volume>: <fpage>167</fpage>–<lpage>174</lpage>. doi: <ext-link ext-link-type="doi" xlink:href="10.1002/fedr.19190160507" xlink:type="simple">10.1002/fedr.19190160507</ext-link> </mixed-citation></ref><ref id="B62"><mixed-citation xmlns:xlink="http://www.w3.org/1999/xlink" xlink:type="simple"><person-group><name name-style="western"><surname>Dinter</surname><given-names>MK</given-names></name></person-group> (<year>1912</year>) <source>Die vegetabilische Veldkost Deutsch-Südwest-Afrikas.</source> <publisher-name>Selbstverlag</publisher-name>, <publisher-loc>Okahandja, Namibia</publisher-loc>, <size units="page">47 pp</size>. </mixed-citation></ref><ref id="B203"><mixed-citation xmlns:xlink="http://www.w3.org/1999/xlink" xlink:type="simple"><person-group><name name-style="western"><surname>Sewram</surname><given-names>V</given-names></name><name name-style="western"><surname>Shephard</surname><given-names>GS</given-names></name><name name-style="western"><surname>van der Merwe</surname><given-names>L</given-names></name><name name-style="western"><surname>Jacobs</surname><given-names>TV</given-names></name></person-group> (<year>2006</year>) <article-title>Mycotoxin contamination of dietary and medicinal wild plants in the Eastern Cape Province of South Africa.</article-title> <source>Journal of Agricultural and Food Chemistry</source> <volume>54</volume>: <fpage>5688</fpage>–<lpage>5693</lpage>. doi: <ext-link ext-link-type="doi" xlink:href="10.1021/jf060483b" xlink:type="simple">10.1021/jf060483b</ext-link> </mixed-citation></ref></ref-list></tp:taxon-treatment>
