# Supplementary material for: Monograph of Coccinia (Cucurbitaceae)
Source: PhytoKeys. 2015 Aug 3;(54):1–166. doi: 10.3897/phytokeys.54.3285 (PMC4547038; doi:10.3897/phytokeys.54.3285)
Supplement: XML Treatment for Coccinia samburuensis [file phytokeys.54.3285-treatment23.xml]

<!DOCTYPE tp:taxon-treatment
  PUBLIC "-//TaxonX//DTD Taxonomic Treatment Publishing DTD v0 20100105//EN" "tax-treatment-NSO.dtd">
<tp:taxon-treatment xmlns:tp="http://www.plazi.org/taxpub"><tp:treatment-meta><kwd-group><label>Taxon classification</label><kwd><named-content content-type="kingdom">Plantae</named-content></kwd><kwd><named-content content-type="order">Cucurbitales</named-content></kwd><kwd><named-content content-type="family">Cucurbitaceae</named-content></kwd></kwd-group><mixed-citation publication-type="journal"><person-group><name><surname>Holstein</surname><given-names>Norbert</given-names></name></person-group><article-title>Monograph of <italic><tp:taxon-name><tp:taxon-name-part taxon-name-part-type="genus">Coccinia</tp:taxon-name-part></tp:taxon-name></italic> (<tp:taxon-name><tp:taxon-name-part taxon-name-part-type="family">Cucurbitaceae</tp:taxon-name-part></tp:taxon-name>)</article-title><source>PhytoKeys</source><day>3</day><month>8</month><year>2015</year><volume>2015</volume><issue>54</issue><fpage>1</fpage><lpage>166</lpage><pub-id pub-id-type="doi">10.3897/phytokeys.54.3285</pub-id></mixed-citation></tp:treatment-meta><tp:nomenclature><label>20.</label><tp:taxon-name>
                        <tp:taxon-name-part taxon-name-part-type="genus">Coccinia</tp:taxon-name-part>
                        <tp:taxon-name-part taxon-name-part-type="species">samburuensis</tp:taxon-name-part>
                    </tp:taxon-name><tp:taxon-authority>Holstein, Kew Bull. 65(3): 438. 2010 [published on 1 Jan 2011].</tp:taxon-authority><tp:nomenclature-citation-list><tp:nomenclature-citation><tp:taxon-name>
                        <tp:taxon-name-part taxon-name-part-type="genus">Coccinia</tp:taxon-name-part>
                        <tp:taxon-name-part taxon-name-part-type="species">samburuensis</tp:taxon-name-part>
                    </tp:taxon-name><comment>Type: Kenya. [Rift Valley Province]: Samburu East District, on Wamba-Isiolo road, 0.7 km S of turnoff to Maralal, c. 1300 m, female, fl, fr, 4 Jul 1974, <italic>R.B. Faden &amp; A.J. Faden 74/948</italic> (Holotype: MO!, isotype: WAG! [WAG0234153]).</comment></tp:nomenclature-citation><tp:nomenclature-citation><tp:taxon-name>
                        <tp:taxon-name-part taxon-name-part-type="genus">Coccinia</tp:taxon-name-part>
                        <tp:taxon-name-part taxon-name-part-type="species">samburuensis</tp:taxon-name-part>
                    </tp:taxon-name><comment>Type: Kenya. Rift Valley Province: Samburu District, Mt Nyiru, southern slopes, near a river, <named-content xmlns:xlink="http://www.w3.org/1999/xlink" content-type="dwc:verbatimCoordinates" xlink:type="simple">2°03'N, 36°51'E</named-content>, 1600 m, 1 Apr 1995, <italic>B. Bytebier et al. 355</italic> (Paratypes: EA (2)!). Type: Kenya. Operoi, <named-content xmlns:xlink="http://www.w3.org/1999/xlink" content-type="dwc:verbatimCoordinates" xlink:type="simple">1°12'N, 36°49'E</named-content>, 1350 m, rocky outcrop in <italic><tp:taxon-name><tp:taxon-name-part taxon-name-part-type="genus">Acacia</tp:taxon-name-part></tp:taxon-name></italic> woodland, 23 Dec 2004, <italic>W.R.Q. Luke &amp; P.A. Luke 10787</italic> (Paratypes: EA!, K!).</comment></tp:nomenclature-citation><tp:nomenclature-citation><tp:taxon-name>
                        <tp:taxon-name-part taxon-name-part-type="genus">Coccinia</tp:taxon-name-part>
                        <tp:taxon-name-part taxon-name-part-type="species">samburuensis</tp:taxon-name-part>
                    </tp:taxon-name><comment>Type: Kenya. Near Maralal, Lowaweregoi [Lowua Werekoi Mt] 4000 ft [c. 1220 m], rocks in bushland, 5 Dec 1958, <italic>J.G.B. Newbould 3233</italic> (Paratype: K!).</comment></tp:nomenclature-citation></tp:nomenclature-citation-list></tp:nomenclature><tp:treatment-sec sec-type="Description"><title>Description.</title><p>Perennial climber. Stems up to 5 m, glabrous, except for minute few-cellular trichomes visible under 5–10× magnification. Petioles glabrous, at base white speckles may occur. Leaves 6–14 cm × 10–17 cm wide, (5- or)7-lobate. Leaf lobes elliptical, margin serrate (to lobulate), teeth (lobule tips) with yellowish glands. Lobe apex subacute, apiculate. Upper leaf surface glabrous, more or less clear to white pustulate. Lower leaf surface glabrous, nerves white-speckled. Probracts up to 4 mm. Tendrils simple. Male flowers 1–2 solitary. Pedicel up to 5 cm long, glabrous. Perianth tube glabrous, calyx lobes 6.5 <!--PageBreak-->mm long, linear, erect. Corolla 3.7–4 cm long, brownish yellow, lobes 2.2–2.5 cm. Female flowers solitary. Pedicel 4–5 mm, glabrous. Hypanthium tube glabrous, calyx lobes and corolla like in males. Ovary narrowly cylindrical, glabrous. Fruits c. 14 × 1.5–2 cm, long cylindrical, unripe green with lighter spots, color of ripe fruit unknown but likely red. Seeds 6.5–7 × 3.5–4.5 × (≥ 1) mm (L/W/H), symmetrically obovate, face flatly lenticular.</p></tp:treatment-sec><tp:treatment-sec sec-type="Phenology"><title>Phenology.</title><p>Flowering time: Imperfectly known. Flowering in April, July, and December, but likely to flower as long water is available (rainy seasons).</p></tp:treatment-sec><tp:treatment-sec sec-type="Distribution"><title>Distribution.</title><p>Fig. <xref ref-type="fig" rid="F35">35</xref>. Only known from Samburu area in Kenya (hence the epithet). Only known from seepage line in rocky (granite) outcrops in <italic><tp:taxon-name><tp:taxon-name-part taxon-name-part-type="genus">Acacia</tp:taxon-name-part></tp:taxon-name></italic>-<italic><tp:taxon-name><tp:taxon-name-part taxon-name-part-type="genus">Commiphora</tp:taxon-name-part></tp:taxon-name></italic> deciduous bushland.</p></tp:treatment-sec><tp:treatment-sec><!--Section generated to contain objects referenced in tp:taxon-treatment.--><fig id="F35" position="float" orientation="portrait"><label>Figure 35.</label><caption><p>Distribution map of <italic><tp:taxon-name><tp:taxon-name-part taxon-name-part-type="genus">Coccinia</tp:taxon-name-part> <tp:taxon-name-part taxon-name-part-type="species">ogadensis</tp:taxon-name-part></tp:taxon-name></italic> (blue dots; based on 8 collections) and <italic><tp:taxon-name><tp:taxon-name-part taxon-name-part-type="genus">Coccinia</tp:taxon-name-part> <tp:taxon-name-part taxon-name-part-type="species">samburuensis</tp:taxon-name-part></tp:taxon-name></italic> (pale yellow dots; based on 4 collections). For Ethiopia the borders of the regions and for Kenya the borders of the provinces are displayed.</p></caption><graphic xmlns:xlink="http://www.w3.org/1999/xlink" xlink:href="phytokeys-054-001-g035.jpg" position="float" orientation="portrait" xlink:type="simple" id="oo_48769.jpg"/></fig></tp:treatment-sec></tp:taxon-treatment>
