# Supplementary material for: Monograph of Coccinia (Cucurbitaceae)
Source: PhytoKeys. 2015 Aug 3;(54):1–166. doi: 10.3897/phytokeys.54.3285 (PMC4547038; doi:10.3897/phytokeys.54.3285)
Supplement: XML Treatment for Coccinia schliebenii [file phytokeys.54.3285-treatment24.xml]

<!DOCTYPE tp:taxon-treatment
  PUBLIC "-//TaxonX//DTD Taxonomic Treatment Publishing DTD v0 20100105//EN" "tax-treatment-NSO.dtd">
<tp:taxon-treatment xmlns:tp="http://www.plazi.org/taxpub"><tp:treatment-meta><kwd-group><label>Taxon classification</label><kwd><named-content content-type="kingdom">Plantae</named-content></kwd><kwd><named-content content-type="order">Cucurbitales</named-content></kwd><kwd><named-content content-type="family">Cucurbitaceae</named-content></kwd></kwd-group><mixed-citation publication-type="journal"><person-group><name><surname>Holstein</surname><given-names>Norbert</given-names></name></person-group><article-title>Monograph of <italic><tp:taxon-name><tp:taxon-name-part taxon-name-part-type="genus">Coccinia</tp:taxon-name-part></tp:taxon-name></italic> (<tp:taxon-name><tp:taxon-name-part taxon-name-part-type="family">Cucurbitaceae</tp:taxon-name-part></tp:taxon-name>)</article-title><source>PhytoKeys</source><day>3</day><month>8</month><year>2015</year><volume>2015</volume><issue>54</issue><fpage>1</fpage><lpage>166</lpage><pub-id pub-id-type="doi">10.3897/phytokeys.54.3285</pub-id></mixed-citation></tp:treatment-meta><tp:nomenclature><label>21.</label><tp:taxon-name>
                        <tp:taxon-name-part taxon-name-part-type="genus">Coccinia</tp:taxon-name-part>
                        <tp:taxon-name-part taxon-name-part-type="species">schliebenii</tp:taxon-name-part>
                    </tp:taxon-name><tp:taxon-authority>Harms, Notizbl. Bot. Gart. Berlin-Dahlem 11: 685. 1932.</tp:taxon-authority><tp:nomenclature-citation-list><tp:nomenclature-citation><tp:taxon-name>
                        <tp:taxon-name-part taxon-name-part-type="genus">Coccinia</tp:taxon-name-part>
                        <tp:taxon-name-part taxon-name-part-type="species">schliebenii</tp:taxon-name-part>
                    </tp:taxon-name><comment>Type: Tanzania. Morogoro: Ulanga district, Mahenge ward, Mtimaliassi near Mahenge station. 900–1000 m, male, fl, 14 Jan 1932, <italic>H.J.E. Schlieben 1620</italic> (Holotype: B! [B 10 0154928, digital image: B, JPS], isotypes: BM! [BM001010003], BR! [BR0000008886828, digital image: BR, JPS], BR! [BR0000008887580, digital image: BR, JPS], G! [G00301595], M! [M0105774, digital image: JPS], MA [MA386129, digital image: JPS], P! [P00346274, digital image: JPS, P], S [S-G-1518, digital image: S], Z! [Z-000004447]).</comment></tp:nomenclature-citation><tp:nomenclature-citation><tp:taxon-name><tp:taxon-name-part taxon-name-part-type="genus">Coccinia</tp:taxon-name-part> <tp:taxon-name-part taxon-name-part-type="species">calophylla</tp:taxon-name-part></tp:taxon-name><comment> Harms in Mildbraed, Notizbl. Bot. Gart. Berlin-Dahlem 12: 522. 1935.</comment></tp:nomenclature-citation><tp:nomenclature-citation><tp:taxon-name>
                        <tp:taxon-name-part taxon-name-part-type="genus">Coccinia</tp:taxon-name-part>
                        <tp:taxon-name-part taxon-name-part-type="species">schliebenii</tp:taxon-name-part>
                    </tp:taxon-name><comment>Type: Tanzania. Lindi: Muera plateau, Bakari, fl, 26 Oct 1934, <italic>H.J.E. Schlieben 5551</italic> (Holotype: B! [B 10 0154924, digital image: B, JPS], isotypes: BM! [BM001010001], BM! [BM001010002], BR! [BR0000008887153, digital image: BR, JPS], BR! [BR0000008887511, digital image: BR, JPS], G! [G00301767], G! [G00301768], HBG! [HBG506428, digital image: JPS], M! [M0105775, digital image: JPS], MA [MA386127, digital image: JPS], P! [P00346272, digital image: JPS, P], P! [P00346273, digital image: JPS, P], S [S08-11865, digital image: JPS, S], Z! [Z-000073408, digital image: Z], Z! [Z-000073409, digital image: Z]).</comment></tp:nomenclature-citation></tp:nomenclature-citation-list></tp:nomenclature><tp:treatment-sec sec-type="Description"><title>Description.</title><p>Perennial climber. Stems up to 12 m, densely covered with short, stiff, smutty-brownish trichomes. Petioles 1.5–11 cm, indumentum as on stem. Leaves 5–18 × 4.5–18 cm, slightly to deeply palmately 5-lobate. Lobes broadly triangulate to long elliptical, margin dentate, tips acute or obtuse. Upper leaf surface usually densely covered with short, thin trichomes. Lower leaf surface densely (esp. on nerves) covered with short, stiff, dirty-brownish-beige trichomes. Probracts up to 4.5 mm. Tendrils simple or bifid. Common peduncle 1.1–6.5 cm, with indumentum like on stem to puberulous, pedicels of flowers in racemes with up to 4 mm, indumentum as on peduncle, bracts 3–4 mm. Pedicels of solitary flowers 1.2–5 cm, indumentum as on peduncle. Perianth tube with indumentum like on stem to puberulous. Calyx lobes lineal to narrowly lanceolate 10–15 mm. Corolla 4–6.2 cm long, yellow, apricot, pale orange, sometimes marked with purple, lobes 2–3.2 cm. Filament color not seen, anther head not seen, pollen sacs dark <!--PageBreak-->yellow to orange. Female flowers solitary, pedicels 2.5–4.5 cm long, densely covered with short trichomes. Hypanthium with indumentum like on stem to puberulous, calyx lobes, and corolla like in male flowers. Ovary with smutty-brownish trichomes. Style 3–6 mm, color not seen. Stigmas 2-lobed, orange-yellow. Fruit 7–9 × c. 2.5 cm long, oblong to shortly cylindrical, ripening from green with 10 more deeply colored ribs via yellow to red. Seeds 5.5–6 × 2.5–3 × 1 mm (L/W/H), symmetrically obovate, face lenticular.</p></tp:treatment-sec><tp:treatment-sec sec-type="Phenology"><title>Phenology.</title><p>Flowering time: January–March, May–July, December.</p></tp:treatment-sec><tp:treatment-sec sec-type="Distribution"><title>Distribution.</title><p>Fig. <xref ref-type="fig" rid="F38">38</xref>. Ethiopia (Benishangul-Gomaz?, Gambela, Oromia, SNNPR), Mozambique (Cabo Delgado), South Sudan (Eastern Equatoria), Tanzania <!--PageBreak-->(Iringa, Lindi, Morogoro, Mtwara?, Ruvuma). Elevation 300–1900 m. Black cotton soil, reddish soil, volcanic underground. <italic><tp:taxon-name><tp:taxon-name-part taxon-name-part-type="genus">Markhamia</tp:taxon-name-part></tp:taxon-name></italic>-<italic><tp:taxon-name><tp:taxon-name-part taxon-name-part-type="genus">Dombeya</tp:taxon-name-part></tp:taxon-name></italic> woodland, <italic><tp:taxon-name><tp:taxon-name-part taxon-name-part-type="genus">Chlorophora</tp:taxon-name-part></tp:taxon-name></italic>-<italic><tp:taxon-name><tp:taxon-name-part taxon-name-part-type="genus">Albizia</tp:taxon-name-part></tp:taxon-name></italic> woodland, <italic><tp:taxon-name><tp:taxon-name-part taxon-name-part-type="genus">Dalbergia</tp:taxon-name-part></tp:taxon-name></italic>-<italic><tp:taxon-name><tp:taxon-name-part taxon-name-part-type="genus">Pterocarpus</tp:taxon-name-part></tp:taxon-name></italic>-<italic><tp:taxon-name><tp:taxon-name-part taxon-name-part-type="genus">Combretum</tp:taxon-name-part></tp:taxon-name></italic>-<italic><tp:taxon-name><tp:taxon-name-part taxon-name-part-type="genus">Acacia</tp:taxon-name-part></tp:taxon-name></italic> woodland, woodland with <italic><tp:taxon-name><tp:taxon-name-part taxon-name-part-type="genus">Acanthus</tp:taxon-name-part> <tp:taxon-name-part taxon-name-part-type="species">sennii</tp:taxon-name-part></tp:taxon-name></italic>, <italic><tp:taxon-name><tp:taxon-name-part taxon-name-part-type="genus">Baphia</tp:taxon-name-part> <tp:taxon-name-part taxon-name-part-type="species">abyssinica</tp:taxon-name-part></tp:taxon-name></italic> forests, lower afromontane forests, termite hills, gallery forests.</p><fig id="F38" position="float" orientation="portrait"><label>Figure 38.</label><caption><p>Distribution map of <italic><tp:taxon-name><tp:taxon-name-part taxon-name-part-type="genus">Coccinia</tp:taxon-name-part> <tp:taxon-name-part taxon-name-part-type="species">schliebenii</tp:taxon-name-part></tp:taxon-name></italic> (pale yellow dots; based on 27 collections). For Ethiopia and Tanzania the borders of the regions are given.</p></caption><graphic xmlns:xlink="http://www.w3.org/1999/xlink" xlink:href="phytokeys-054-001-g038.jpg" position="float" orientation="portrait" xlink:type="simple" id="oo_48772.jpg"/></fig></tp:treatment-sec><tp:treatment-sec sec-type="Use"><title>Use.</title><p>Fruits edible (<italic>W.J. Kindeketa et al. 2793</italic>).</p></tp:treatment-sec><tp:treatment-sec sec-type="Vernacular names"><title>Vernacular names.</title><p>Didinga: moroich (<italic>J.G. Myers 10918</italic>), Kipogoro: mdalla (<italic>W.J. Kindeketa 2747</italic>), Mokonde: ncauedi (<italic>M.F. Correia 92</italic>).</p></tp:treatment-sec><tp:treatment-sec sec-type="Specimens examined"><title>Specimens examined.</title><p>(Selection, in total: 31) Ethiopia. Gambela: 20 km E of Punido, along the new road to Gog, <named-content xmlns:xlink="http://www.w3.org/1999/xlink" content-type="dwc:verbatimCoordinates" xlink:type="simple">7°34'N, 34°24'E</named-content>, <italic>I. Friis et al. 7317</italic> (C, K). Oromia: c. 25 km E of Lekemti [Nekemte], <italic>W.J.J.O. de Wilde &amp; B.E.E. de Wilde-Duyfjes 7184</italic> (K, MO, WAG [WAG0225409], WAG [WAG0225410], WAG [WAG0225411]). SNNPR: Ghibie [Gibe] or upper Omo gorge, 182 km SW of Addis Abeba on road to Jimma, north bank, <italic>J.W. Ash 898</italic> (EA (2), K). Mozambique. Cabo Delgado: Macondes, 2 km from Mueda to Negomano, near Santo António mission, <italic>M.F. Correia 92</italic> (LISC). South Sudan. Eastern Equatoria: Didinga Mts, Mt Lotuke, Char, <italic>J.G. Myers 10918</italic> (K). Tanzania. Iringa: Mufindi district, Lulanda village, N and NW of Ihili forest patch, <named-content xmlns:xlink="http://www.w3.org/1999/xlink" content-type="dwc:verbatimCoordinates" xlink:type="simple">8°35'59"S, 35°37'12"E</named-content>, <italic>M.A. Mwangoka &amp; C.J. Kayombo 63</italic> (MA n.v., MO, P [P05620800]). Lindi: Rondo Plateau, <italic>E. Milne-Redhead &amp; P. Taylor 7630</italic> (EA, K). Morogoro: Ulanga district, Kitonga subvillage, <named-content xmlns:xlink="http://www.w3.org/1999/xlink" content-type="dwc:verbatimCoordinates" xlink:type="simple">8°46'46"S, 36°42'34"E</named-content>, <italic>G.S. Laizer et al. 1449</italic> (BM, MO). Ruvuma: [near Gumbiro], by R. Mtandazi [river], <italic>E. Milne-Redhead &amp; P. Taylor 8538</italic> (B [B 10 0312902], EA, K, LISC, P [P05620801]) and <italic>8539</italic> (EA, P [P05620802]).</p></tp:treatment-sec></tp:taxon-treatment>
