# Supplementary material for: Monograph of Coccinia (Cucurbitaceae)
Source: PhytoKeys. 2015 Aug 3;(54):1–166. doi: 10.3897/phytokeys.54.3285 (PMC4547038; doi:10.3897/phytokeys.54.3285)
Supplement: XML Treatment for Coccinia senensis [file phytokeys.54.3285-treatment25.xml]

<!DOCTYPE tp:taxon-treatment
  PUBLIC "-//TaxonX//DTD Taxonomic Treatment Publishing DTD v0 20100105//EN" "tax-treatment-NSO.dtd">
<tp:taxon-treatment xmlns:tp="http://www.plazi.org/taxpub"><tp:treatment-meta><kwd-group><label>Taxon classification</label><kwd><named-content content-type="kingdom">Plantae</named-content></kwd><kwd><named-content content-type="order">Cucurbitales</named-content></kwd><kwd><named-content content-type="family">Cucurbitaceae</named-content></kwd></kwd-group><mixed-citation publication-type="journal"><person-group><name><surname>Holstein</surname><given-names>Norbert</given-names></name></person-group><article-title>Monograph of <italic><tp:taxon-name><tp:taxon-name-part taxon-name-part-type="genus">Coccinia</tp:taxon-name-part></tp:taxon-name></italic> (<tp:taxon-name><tp:taxon-name-part taxon-name-part-type="family">Cucurbitaceae</tp:taxon-name-part></tp:taxon-name>)</article-title><source>PhytoKeys</source><day>3</day><month>8</month><year>2015</year><volume>2015</volume><issue>54</issue><fpage>1</fpage><lpage>166</lpage><pub-id pub-id-type="doi">10.3897/phytokeys.54.3285</pub-id></mixed-citation></tp:treatment-meta><tp:nomenclature><label>22.</label><tp:taxon-name>
                        <tp:taxon-name-part taxon-name-part-type="genus">Coccinia</tp:taxon-name-part>
                        <tp:taxon-name-part taxon-name-part-type="species">senensis</tp:taxon-name-part>
                    </tp:taxon-name><tp:taxon-authority>(Klotzsch) Cogn. in A.DC. &amp; C.DC., Monogr. Phan. 3: 535. 1881.</tp:taxon-authority><tp:nomenclature-citation-list><tp:nomenclature-citation><tp:taxon-name><tp:taxon-name-part taxon-name-part-type="genus">Cephalandra</tp:taxon-name-part> <tp:taxon-name-part taxon-name-part-type="species">senensis</tp:taxon-name-part></tp:taxon-name><comment> Klotzsch in W.C.H. Peters, Naturw. Reise Mossambique: 151. 1862.</comment></tp:nomenclature-citation><tp:nomenclature-citation><tp:taxon-name>
                        <tp:taxon-name-part taxon-name-part-type="genus">Coccinia</tp:taxon-name-part>
                        <tp:taxon-name-part taxon-name-part-type="species">senensis</tp:taxon-name-part>
                    </tp:taxon-name><comment>Type: Mozambique. [Zambézia Province]: Rios de Sena [province], without detailed locality, in grassland, <italic>W.C.H. Peters s.n.</italic> (Holotype: B, destroyed).</comment></tp:nomenclature-citation><tp:nomenclature-citation><tp:taxon-name>
                        <tp:taxon-name-part taxon-name-part-type="genus">Coccinia</tp:taxon-name-part>
                        <tp:taxon-name-part taxon-name-part-type="species">senensis</tp:taxon-name-part>
                    </tp:taxon-name><comment>Type: Tanzania, Lindi Region: 40 km W of Lindi, Lake Lutamba, hill, woodland, climbing over bushes, c. 240 m, male, fl, 6 Sep 1934, <italic>H.J.E. Schlieben 5259</italic> (Neotype, designated in <xref ref-type="bibr" rid="B90">Holstein and Renner (2010</xref>: 441): M! [M-0165202]; isoneotypes: B! [B 10 0379053, digital image: B], BM!, G! [G00301596], HBG! [HBG518898], MO!, P!, S! [S08-12156, digital image: S], Z!).</comment></tp:nomenclature-citation><tp:nomenclature-citation><tp:taxon-name><tp:taxon-name-part taxon-name-part-type="genus">Coccinia</tp:taxon-name-part> <tp:taxon-name-part taxon-name-part-type="species">jatrophiifolia</tp:taxon-name-part> <tp:taxon-name-part taxon-name-part-type="basionym-authority">(A.Rich.)</tp:taxon-name-part> <tp:taxon-name-part taxon-name-part-type="authority">Cogn.</tp:taxon-name-part> <tp:taxon-name-part taxon-name-part-type="infraspecific-rank">var.</tp:taxon-name-part> <tp:taxon-name-part taxon-name-part-type="variety">australis</tp:taxon-name-part></tp:taxon-name><comment> Cogn. [sphalm.: <tp:taxon-name><tp:taxon-name-part taxon-name-part-type="genus">Coccinia</tp:taxon-name-part> <tp:taxon-name-part taxon-name-part-type="species">jatrophæfolia</tp:taxon-name-part> <tp:taxon-name-part taxon-name-part-type="infraspecific-rank">var.</tp:taxon-name-part> <tp:taxon-name-part taxon-name-part-type="variety">australis</tp:taxon-name-part></tp:taxon-name> Cogn.] Bol. Soc. Brot. ser. 1, 7: 228. 1889.</comment></tp:nomenclature-citation><tp:nomenclature-citation><tp:taxon-name>
                        <tp:taxon-name-part taxon-name-part-type="genus">Coccinia</tp:taxon-name-part>
                        <tp:taxon-name-part taxon-name-part-type="species">senensis</tp:taxon-name-part>
                    </tp:taxon-name><comment>Type: Mozambique. [Nampula]: Mossuril et Cabaceira (Zambézia), male, fl, 1884, <italic>R. de Carvalho 15</italic> (Lectotype, designated here: BR!).</comment></tp:nomenclature-citation><tp:nomenclature-citation><tp:taxon-name>
                        <tp:taxon-name-part taxon-name-part-type="genus">Coccinia</tp:taxon-name-part>
                        <tp:taxon-name-part taxon-name-part-type="species">senensis</tp:taxon-name-part>
                    </tp:taxon-name><comment>Type: Mozambique. Ibid., male, fl, 1884–1885, <italic>R. de Carvalho s.n.</italic> (isolectotype: COI!).</comment></tp:nomenclature-citation><tp:nomenclature-citation><tp:taxon-name><tp:taxon-name-part taxon-name-part-type="genus">Coccinia</tp:taxon-name-part> <tp:taxon-name-part taxon-name-part-type="species">fernandesiana</tp:taxon-name-part></tp:taxon-name><comment> C.Jeffrey, Kew Bull. 30(3): 478. 1975.</comment></tp:nomenclature-citation><tp:nomenclature-citation><tp:taxon-name>
                        <tp:taxon-name-part taxon-name-part-type="genus">Coccinia</tp:taxon-name-part>
                        <tp:taxon-name-part taxon-name-part-type="species">senensis</tp:taxon-name-part>
                    </tp:taxon-name><comment>Type: Mozambique. Niassa: Erati, between Namapa and Ocúa, near river Lúrio bridge, female, fl, fr, 9 Mar 1960, <italic>F. de Lemos &amp; L. Macuácua 29</italic> (Holotype: COI, <!--PageBreak-->isotypes: BM! [BM001010006], BM! [BM001010007], K!, LISC! [LISC 002485, digital image: IICT, JPS], LMA, PRE! [PRE0592949-0, digital image: JPS], PRE! [PRE0592950-0, digital image: JPS], SRGH! [SRGH0106711-1, digital image: JPS], SRGH! [SRGH0106711-2, digital image: JPS], SRGH! [SRGH0106711-3, digital image: JPS]).</comment></tp:nomenclature-citation><tp:nomenclature-citation><tp:taxon-name>
                        <tp:taxon-name-part taxon-name-part-type="genus">Coccinia</tp:taxon-name-part>
                        <tp:taxon-name-part taxon-name-part-type="species">senensis</tp:taxon-name-part>
                    </tp:taxon-name><comment>Type: Tanzania. Mtwara: Masai Distr. [<italic>sic</italic>, must be Masasi Distr.], W of R. Bangala, 390 m, in woodland on gravelly soil, 17 Dec 1955, <italic>E. Milne-Redhead &amp; P. Taylor 7703</italic> (Paratypes: EA!, K (2)!, LISC!, P!).</comment></tp:nomenclature-citation><tp:nomenclature-citation><tp:taxon-name>
                        <tp:taxon-name-part taxon-name-part-type="genus">Coccinia</tp:taxon-name-part>
                        <tp:taxon-name-part taxon-name-part-type="species">senensis</tp:taxon-name-part>
                    </tp:taxon-name><comment>Type: Tanzania. Lindi: Mlinguru, 275 m, shrub woodland, 18 Dec 1934, <italic>H.J.E. Schlieben 5745</italic> (Paratypes: B! [B 10 0379052, digital image: B], B!, BR!, EA!, HBG! [HBG518899], K (2)!, P!, LISC!, MO!, PRE!, SRGH).</comment></tp:nomenclature-citation><tp:nomenclature-citation><tp:taxon-name>
                        <tp:taxon-name-part taxon-name-part-type="genus">Coccinia</tp:taxon-name-part>
                        <tp:taxon-name-part taxon-name-part-type="species">senensis</tp:taxon-name-part>
                    </tp:taxon-name><comment>Type: L. cl., <italic>F. de Lemos &amp; L. Macuácua 30</italic> (Paratypes: BM! [BM001010005], COI! [2 sheets], K!, LISC! [LISC 002482, digital image: IICT, JPS], LMA, P!, SRGH).</comment></tp:nomenclature-citation><tp:nomenclature-citation><tp:taxon-name>
                        <tp:taxon-name-part taxon-name-part-type="genus">Coccinia</tp:taxon-name-part>
                        <tp:taxon-name-part taxon-name-part-type="species">senensis</tp:taxon-name-part>
                    </tp:taxon-name><comment>Type: Mozambique. Niassa: Erati, between Namapa and Nacarea, <italic>F.A. Mendonça 1128</italic> (Paratypes: LISC! [LISC 002483, digital image: IICT, JPS]).</comment></tp:nomenclature-citation><tp:nomenclature-citation><tp:taxon-name>
                        <tp:taxon-name-part taxon-name-part-type="genus">Coccinia</tp:taxon-name-part>
                        <tp:taxon-name-part taxon-name-part-type="species">senensis</tp:taxon-name-part>
                    </tp:taxon-name><comment>Type: Ibid., <italic>F.A. Mendonça 1129</italic> (Paratypes: LISC! [LISC 002484, digital image: IICT, JPS]).</comment></tp:nomenclature-citation><tp:nomenclature-citation><tp:taxon-name>
                        <tp:taxon-name-part taxon-name-part-type="genus">Coccinia</tp:taxon-name-part>
                        <tp:taxon-name-part taxon-name-part-type="species">senensis</tp:taxon-name-part>
                    </tp:taxon-name><comment>Type: Mozambique. Zambézia: Milange, 95 km towards Quelimane, <italic>A.R. Torre &amp; M.F. Correia 14060</italic> (Paratypes: K! [K000313233, digital image: JPS, K], LISC! [LISC 002481, digital image: IICT, JPS]). Type: Tanzania. Lindi: Nachingwea, <italic><tp:taxon-name><tp:taxon-name-part taxon-name-part-type="genus">Pterocarpus</tp:taxon-name-part></tp:taxon-name></italic>-<italic><tp:taxon-name><tp:taxon-name-part taxon-name-part-type="genus">Combretum</tp:taxon-name-part></tp:taxon-name></italic> woodland, <italic>B. Anderson 815</italic> (Paratypes: EA!, K!, NHT!).</comment></tp:nomenclature-citation><tp:nomenclature-citation><tp:taxon-name>
                        <tp:taxon-name-part taxon-name-part-type="genus">Coccinia</tp:taxon-name-part>
                        <tp:taxon-name-part taxon-name-part-type="species">senensis</tp:taxon-name-part>
                    </tp:taxon-name><comment>Type: Tanzania. Lindi: Mbemkuru [also called Mbwenburu, Mto Bwamkuro], in deciduous thicket by roadside, 135 m, <italic>E. Milne-Redhead &amp; P. Taylor 7473</italic> (Paratypes: <!--PageBreak-->BR!, EA!, K (2)!, P!), <italic>E. Milne-Redhead &amp; P. Taylor 7473A</italic> (Paratypes: K (2)!), <italic>E. Milne-Redhead &amp; P. Taylor 7473B</italic> (Paratype: K), <italic>E. Milne-Redhead &amp; P. Taylor 7473C</italic> (Paratype: K), <italic>E. Milne-Redhead &amp; P. Taylor 7473D</italic> (Paratype: K).</comment></tp:nomenclature-citation><tp:nomenclature-citation><tp:taxon-name><tp:taxon-name-part taxon-name-part-type="genus">Coccinia</tp:taxon-name-part> <tp:taxon-name-part taxon-name-part-type="species">subglabra</tp:taxon-name-part></tp:taxon-name><comment> C.Jeffrey, Kew Bull. 30(3): 479. 1975.</comment></tp:nomenclature-citation><tp:nomenclature-citation><tp:taxon-name>
                        <tp:taxon-name-part taxon-name-part-type="genus">Coccinia</tp:taxon-name-part>
                        <tp:taxon-name-part taxon-name-part-type="species">senensis</tp:taxon-name-part>
                    </tp:taxon-name><comment>Type: Mozambique. Nampula: Nacala, 11 km from Itoculo towards Nacala, 130 m, male, fl, 4 Dec 1963, <italic>A.R. Torre &amp; J. Paiva 9417</italic> (Holotype: LISC [LISC 002486, digital image: IICT, JPS]; isotypes: COI, K! [K000313458, digital image: JPS, K], LMA).</comment></tp:nomenclature-citation><tp:nomenclature-citation><tp:taxon-name>
                        <tp:taxon-name-part taxon-name-part-type="genus">Coccinia</tp:taxon-name-part>
                        <tp:taxon-name-part taxon-name-part-type="species">senensis</tp:taxon-name-part>
                    </tp:taxon-name><comment>Type: Mozambique. Ibid., <italic>A.R. Torre &amp; J. Paiva 9417A</italic> (Paratypes: COI, K! [K000313457, digital image: JPS, K], LISC, LMA).</comment></tp:nomenclature-citation><tp:nomenclature-citation><tp:taxon-name>
                        <tp:taxon-name-part taxon-name-part-type="genus">Coccinia</tp:taxon-name-part>
                        <tp:taxon-name-part taxon-name-part-type="species">senensis</tp:taxon-name-part>
                    </tp:taxon-name><comment>Type: Mozambique. Niassa: Ruvuma River, <italic>J. Kirk s.n.</italic> (Paratype: K!).</comment></tp:nomenclature-citation><tp:nomenclature-citation><tp:taxon-name>
                        <tp:taxon-name-part taxon-name-part-type="genus">Coccinia</tp:taxon-name-part>
                        <tp:taxon-name-part taxon-name-part-type="species">senensis</tp:taxon-name-part>
                    </tp:taxon-name><comment>Type: Mozambique. Nampula: Mossuril e Cabaceira, <italic>R. de Carvalho s.n.</italic> (Paratypes: COI (2)!).</comment></tp:nomenclature-citation><tp:nomenclature-citation><tp:taxon-name>
                        <tp:taxon-name-part taxon-name-part-type="genus">Coccinia</tp:taxon-name-part>
                        <tp:taxon-name-part taxon-name-part-type="species">senensis</tp:taxon-name-part>
                    </tp:taxon-name><comment>Type: Mozambique. Zambézia: 23 km on road [from vila] Maganja da Costa [= Olinga] towards Namacurra, <italic>A.R. Torre &amp; M.F. Correia 14176</italic> (Paratypes: EA!, LISC [LISC 002487, digital image: IICT, JPS], MO!).</comment></tp:nomenclature-citation></tp:nomenclature-citation-list></tp:nomenclature><tp:treatment-sec sec-type="Description"><title>Description.</title><p>Perennial climber or creeper. Stems up to 3 m, glabrous or with erect, stiff, articulate, pale trichomes, glabrescent, when older sometimes with white pustules. Leaves subsessile or distinctly but not long petiolate. Petiole 0.4–4 cm long, abaxial side more or less densely covered with erect, stiff, articulate, pale trichomes, sometimes glabrous. Leaves 4–14 × 5–16 cm, cordate or shallowly to deeply 3- or 5-lobate, sometimes auriculate (Fig. <xref ref-type="fig" rid="F6">6</xref>). Lobes triangulate, lanceolate to lineal, sometimes with broader end. Finely to coarsely serrate-dentate, especially towards the lobe tips, sometimes lobulate. Lobe apices acute to subacute, with an apical tooth. Upper leaf surface with erect, stiff, articulate, pale trichomes or with whitish pustules. Lower leaf surface glabrous or covered with erect, stiff, articulate, pale trichomes, nerves with same indumentum or with white pustules. Between the main nerves at lamina base often with blackish glands. Probracts up to 4 mm. Tendrils simple, rarely bifid. Male flowers (Fig. <xref ref-type="fig" rid="F39">39</xref>) in few-flowered racemes, sometimes accompanied with 1–2 solitary flowers. Common peduncle 0.3–6.2 cm long, often more or less densely covered with erect, stiff, articulate, pale trichomes. Petiole of flowers in racemes 0.2–1.2 cm. Bracts up to 2.5 mm, often missing. Petioles of solitary flowers 3.2–6.2 cm long. Petioles in each case with indumentum of peduncle. Perianth tube glabrous or with erect, stiff, articulate, pale trichomes. Calyx lobes 2.5–6.5 mm long, subulate to narrowly triangulate-lanceolate. Corolla 1.1–3 cm, yellow, orange to salmon, lobes 0.9–1.1 cm. Color of filament column, anther head, and pollen sacs not seen. Pedicel of female flower 1.2–2.3 cm. Hypanthium, calyx lobes, and corolla like in male flowers. Ovary glabrous or more or less covered with erect, articulate trichomes. Style and stigma not seen. Fruit 3.5–4.4 × 1–1.5 cm, long ovoid to shortly cylindrical, often with apical sterile tip. Unripe pale green with dark green longitudinal lines, ripe red. Seeds 5.5–7 × 3–5 × 1.2–1.3 mm (L/W/H), symmetrically obovate, face lenticular.</p><fig id="F39" position="float" orientation="portrait"><label>Figure 39.</label><caption><p>Inflorescence of a male <italic><tp:taxon-name><tp:taxon-name-part taxon-name-part-type="genus">Coccinia</tp:taxon-name-part> <tp:taxon-name-part taxon-name-part-type="species">senensis</tp:taxon-name-part></tp:taxon-name></italic>, note the long triangulate (may be narrower in other collections, then subulate) calyx lobes in contrast to the calyx lobes of <tp:taxon-name><tp:taxon-name-part taxon-name-part-type="genus">Coccinia</tp:taxon-name-part> <tp:taxon-name-part taxon-name-part-type="species">adoensis</tp:taxon-name-part> <tp:taxon-name-part taxon-name-part-type="infraspecific-rank">var.</tp:taxon-name-part> <tp:taxon-name-part taxon-name-part-type="variety">adoensis</tp:taxon-name-part></tp:taxon-name> in Fig. <xref ref-type="fig" rid="F21">21</xref>; picture taken from the neotype (<italic>H.J.E. Schlieben 5259</italic> (M)). Black bar equals 1 cm.</p></caption><graphic xmlns:xlink="http://www.w3.org/1999/xlink" xlink:href="phytokeys-054-001-g039.jpg" position="float" orientation="portrait" xlink:type="simple" id="oo_48773.jpg"/></fig></tp:treatment-sec><tp:treatment-sec sec-type="Phenology"><title>Phenology.</title><p>Flowering time: January–April, September, December.</p><!--PageBreak--></tp:treatment-sec><tp:treatment-sec sec-type="Distribution"><title>Distribution.</title><p>Fig. <xref ref-type="fig" rid="F23">23</xref>. Central Tanzania (Iringa, Lindi, Morogoro, Ruvuma), Malawi (Southern Region), Mozambique (Cabo Delgado, Nampula, Tete, Zambezia). Elevation 0–700 m. Sandy soil. <italic><tp:taxon-name><tp:taxon-name-part taxon-name-part-type="genus">Coccinia</tp:taxon-name-part> <tp:taxon-name-part taxon-name-part-type="species">senensis</tp:taxon-name-part></tp:taxon-name></italic> seems to be a typical element of the Zambezian center of endemism (<xref ref-type="bibr" rid="B237">White 1983b</xref>). Deciduous woodlands, termitaria, riverine thickets, coastal forests.</p></tp:treatment-sec><tp:treatment-sec sec-type="Vernacular names"><title>Vernacular names.</title><p>Kihehe: mtumbulansoka (<italic>W. Carmichael 171</italic>), Macua [Makhuwa]: muuco-uco (<italic>F. de Lemos &amp; L. Macuácua 29</italic>)</p></tp:treatment-sec><tp:treatment-sec sec-type="Remarks"><title>Remarks.</title><p>The species is recognizable by the combination of few-flowered racemes, long subulate calyx lobes, and the often subsessile leaves. The trichome type (often appearing articulate when dried) is the same as in <italic><tp:taxon-name><tp:taxon-name-part taxon-name-part-type="genus">Coccinia</tp:taxon-name-part> <tp:taxon-name-part taxon-name-part-type="species">rehmannii</tp:taxon-name-part></tp:taxon-name></italic>, where (sub-)glabrous collections also occur (see also the Taxonomic remarks). Except for the degree of trichome density, a subglabrous collection (<italic>E.M.C. Groenendijk et al. 1031</italic>) from 11 km from the collecting site of the <italic><tp:taxon-name><tp:taxon-name-part taxon-name-part-type="genus">Coccinia</tp:taxon-name-part> <tp:taxon-name-part taxon-name-part-type="species">subglabra</tp:taxon-name-part></tp:taxon-name></italic> holotype was neither morphologically nor genetically (<xref ref-type="bibr" rid="B92">Holstein and Renner 2011b</xref>) distinguishable from <italic><tp:taxon-name><tp:taxon-name-part taxon-name-part-type="genus">Coccinia</tp:taxon-name-part> <tp:taxon-name-part taxon-name-part-type="species">fernandesiana</tp:taxon-name-part></tp:taxon-name></italic>, and <italic><tp:taxon-name><tp:taxon-name-part taxon-name-part-type="genus">Coccinia</tp:taxon-name-part> <tp:taxon-name-part taxon-name-part-type="species">senensis</tp:taxon-name-part></tp:taxon-name></italic> (sensu Flora Zambesiaca (<xref ref-type="bibr" rid="B106">Jeffrey 1978</xref>) and sensu <xref ref-type="bibr" rid="B90">Holstein and Renner (2010)</xref>). Fruit shape and length as well as the length of the female pedicel are variable, so <italic><tp:taxon-name><tp:taxon-name-part taxon-name-part-type="genus">Coccinia</tp:taxon-name-part> <tp:taxon-name-part taxon-name-part-type="species">subglabra</tp:taxon-name-part></tp:taxon-name></italic> is synonymized. Without calyx lobes, <italic><tp:taxon-name><tp:taxon-name-part taxon-name-part-type="genus">Coccinia</tp:taxon-name-part> <tp:taxon-name-part taxon-name-part-type="species">senensis</tp:taxon-name-part></tp:taxon-name></italic> is only hardly, if at all, distinguishable from glabrous <italic><tp:taxon-name><tp:taxon-name-part taxon-name-part-type="genus">Coccinia</tp:taxon-name-part> <tp:taxon-name-part taxon-name-part-type="species">adoensis</tp:taxon-name-part></tp:taxon-name></italic> collections or those with long articulate trichomes, which are described as <tp:taxon-name><tp:taxon-name-part taxon-name-part-type="genus">Coccinia</tp:taxon-name-part> <tp:taxon-name-part taxon-name-part-type="species">adoensis</tp:taxon-name-part> <tp:taxon-name-part taxon-name-part-type="infraspecific-rank">var.</tp:taxon-name-part> <tp:taxon-name-part taxon-name-part-type="variety">jeffreyana</tp:taxon-name-part></tp:taxon-name> in this treatment. The fruit and seed shape also match the variable <italic><tp:taxon-name><tp:taxon-name-part taxon-name-part-type="genus">Coccinia</tp:taxon-name-part> <tp:taxon-name-part taxon-name-part-type="species">adoensis</tp:taxon-name-part></tp:taxon-name></italic>. Usually, <tp:taxon-name><tp:taxon-name-part taxon-name-part-type="genus">Coccinia</tp:taxon-name-part> <tp:taxon-name-part taxon-name-part-type="species">adoensis</tp:taxon-name-part> <tp:taxon-name-part taxon-name-part-type="infraspecific-rank">var.</tp:taxon-name-part> <tp:taxon-name-part taxon-name-part-type="variety">adoensis</tp:taxon-name-part></tp:taxon-name> has short trichomes and calyx lobes are ≤ 2 mm, but where both species meet (Malawi, NW Mozambique, S Tanzania), exceptions can be found (listed and further discussed as <tp:taxon-name><tp:taxon-name-part taxon-name-part-type="genus">Coccinia</tp:taxon-name-part> <tp:taxon-name-part taxon-name-part-type="species">adoensis</tp:taxon-name-part> <tp:taxon-name-part taxon-name-part-type="infraspecific-rank">var.</tp:taxon-name-part> <tp:taxon-name-part taxon-name-part-type="variety">jeffreyana</tp:taxon-name-part></tp:taxon-name>). Whether <italic><tp:taxon-name><tp:taxon-name-part taxon-name-part-type="genus">Coccinia</tp:taxon-name-part> <tp:taxon-name-part taxon-name-part-type="species">adoensis</tp:taxon-name-part></tp:taxon-name></italic> and <italic><tp:taxon-name><tp:taxon-name-part taxon-name-part-type="genus">Coccinia</tp:taxon-name-part> <tp:taxon-name-part taxon-name-part-type="species">senensis</tp:taxon-name-part></tp:taxon-name></italic> are truly separate species and the role of these intermediates needs to be tested by artificial hybridization, field observations, and/or a phylogeographic analysis.</p></tp:treatment-sec><tp:treatment-sec sec-type="Taxonomic remarks"><title>Taxonomic remarks.</title><p>Although the holotype of <italic><tp:taxon-name><tp:taxon-name-part taxon-name-part-type="genus">Coccinia</tp:taxon-name-part> <tp:taxon-name-part taxon-name-part-type="species">senensis</tp:taxon-name-part></tp:taxon-name></italic> burned during the destruction of the Berlin herbarium in 1943, and the name appears to have been lost, the protologue mentions several characters that allow <italic><tp:taxon-name><tp:taxon-name-part taxon-name-part-type="genus">Coccinia</tp:taxon-name-part> <tp:taxon-name-part taxon-name-part-type="species">senensis</tp:taxon-name-part></tp:taxon-name></italic> to be synonymized with Jeffrey’s <italic><tp:taxon-name><tp:taxon-name-part taxon-name-part-type="genus">Coccinia</tp:taxon-name-part> <tp:taxon-name-part taxon-name-part-type="species">fernandesiana</tp:taxon-name-part></tp:taxon-name></italic>. The <italic><tp:taxon-name><tp:taxon-name-part taxon-name-part-type="genus">Coccinia</tp:taxon-name-part> <tp:taxon-name-part taxon-name-part-type="species">senensis</tp:taxon-name-part></tp:taxon-name></italic> protologue points out “articulate” trichomes and an overall appearance like <italic><tp:taxon-name><tp:taxon-name-part taxon-name-part-type="genus">Coccinia</tp:taxon-name-part> <tp:taxon-name-part taxon-name-part-type="species">quinqueloba</tp:taxon-name-part></tp:taxon-name></italic>, which matches perfectly with many collections of <italic><tp:taxon-name><tp:taxon-name-part taxon-name-part-type="genus">Coccinia</tp:taxon-name-part> <tp:taxon-name-part taxon-name-part-type="species">fernandesiana</tp:taxon-name-part></tp:taxon-name></italic>. Interestingly, many of these collections have been identified as “<italic><tp:taxon-name><tp:taxon-name-part taxon-name-part-type="genus">Coccinia</tp:taxon-name-part> <tp:taxon-name-part taxon-name-part-type="species">quinqueloba</tp:taxon-name-part></tp:taxon-name></italic>” or “<italic><tp:taxon-name><tp:taxon-name-part taxon-name-part-type="genus">Coccinia</tp:taxon-name-part> <tp:taxon-name-part taxon-name-part-type="species">palmata</tp:taxon-name-part></tp:taxon-name></italic>” by various collectors and scientists. The similarity, including the calyx lobes, is easily visible in many collections, but both species are restricted to southern Africa.</p><p>Cogniaux described <tp:taxon-name><tp:taxon-name-part taxon-name-part-type="infraspecific-rank">var.</tp:taxon-name-part> <tp:taxon-name-part taxon-name-part-type="variety">australis</tp:taxon-name-part></tp:taxon-name> of <italic><tp:taxon-name><tp:taxon-name-part taxon-name-part-type="genus">Coccinia</tp:taxon-name-part> <tp:taxon-name-part taxon-name-part-type="species">jatrophiifolia</tp:taxon-name-part></tp:taxon-name></italic> (synonym to <italic><tp:taxon-name><tp:taxon-name-part taxon-name-part-type="genus">Coccinia</tp:taxon-name-part> <tp:taxon-name-part taxon-name-part-type="species">adoensis</tp:taxon-name-part></tp:taxon-name></italic>) recognizing the similarity to the polymorphic <italic><tp:taxon-name><tp:taxon-name-part taxon-name-part-type="genus">Coccinia</tp:taxon-name-part> <tp:taxon-name-part taxon-name-part-type="species">adoensis</tp:taxon-name-part></tp:taxon-name></italic>. However, he differentiated between the <italic>R. de Carvalho</italic> specimens with long lineal lobes (BR, COI) and specimens with lanceolate lobes (BR, COI), which he determined as <italic><tp:taxon-name><tp:taxon-name-part taxon-name-part-type="genus">Coccinia</tp:taxon-name-part> <tp:taxon-name-part taxon-name-part-type="species">senensis</tp:taxon-name-part></tp:taxon-name></italic>. When Jeffrey described <italic><tp:taxon-name><tp:taxon-name-part taxon-name-part-type="genus">Coccinia</tp:taxon-name-part> <tp:taxon-name-part taxon-name-part-type="species">subglabra</tp:taxon-name-part></tp:taxon-name></italic>, he cited the two COI specimens (as deduced from his ID labels), but he did not refer to Cogniaux’ variety, which must have been overlooked. The one COI specimen is therefore paratype of <italic><tp:taxon-name><tp:taxon-name-part taxon-name-part-type="genus">Coccinia</tp:taxon-name-part> <tp:taxon-name-part taxon-name-part-type="species">subglabra</tp:taxon-name-part></tp:taxon-name></italic> and syntype of <tp:taxon-name><tp:taxon-name-part taxon-name-part-type="genus">Coccinia</tp:taxon-name-part> <tp:taxon-name-part taxon-name-part-type="species">jatrophiifolia</tp:taxon-name-part> <tp:taxon-name-part taxon-name-part-type="infraspecific-rank">var.</tp:taxon-name-part> <tp:taxon-name-part taxon-name-part-type="variety">australis</tp:taxon-name-part></tp:taxon-name>. The two COI specimens are also misplaced paratypes of Meeuse’s <tp:taxon-name><tp:taxon-name-part taxon-name-part-type="genus">Coccinia</tp:taxon-name-part> <tp:taxon-name-part taxon-name-part-type="species">rehmannii</tp:taxon-name-part> <tp:taxon-name-part taxon-name-part-type="infraspecific-rank">var.</tp:taxon-name-part> <tp:taxon-name-part taxon-name-part-type="variety">littoralis</tp:taxon-name-part></tp:taxon-name>. The similarity of the COI specimens of Meeuse’s variety to <!--PageBreak--><italic><tp:taxon-name><tp:taxon-name-part taxon-name-part-type="genus">Coccinia</tp:taxon-name-part> <tp:taxon-name-part taxon-name-part-type="species">senensis</tp:taxon-name-part></tp:taxon-name></italic> is striking, but the long peduncles and the conspicuous black sublaminal glands refer rather to <italic><tp:taxon-name><tp:taxon-name-part taxon-name-part-type="genus">Coccinia</tp:taxon-name-part> <tp:taxon-name-part taxon-name-part-type="species">senensis</tp:taxon-name-part></tp:taxon-name></italic> than to <italic><tp:taxon-name><tp:taxon-name-part taxon-name-part-type="genus">Coccinia</tp:taxon-name-part> <tp:taxon-name-part taxon-name-part-type="species">rehmannii</tp:taxon-name-part></tp:taxon-name></italic>.</p></tp:treatment-sec><tp:treatment-sec sec-type="Specimens examined"><title>Specimens examined.</title><p>(Selection, in total: 49) Malawi. Northern Region: Rumphi district, Nyika Plateau, 20 mls N of M1, <italic>J. Pawek 13339B</italic> (MO). Southern Region: Bvumbwe, <italic>I.F. La Croix 2653</italic> (MO); Lengwe National Park, near Mukanyu ravine, <italic>A. Hall Marker 1051</italic> (K). Mozambique. Cabo Delgado: Mueda Plateau, <named-content xmlns:xlink="http://www.w3.org/1999/xlink" content-type="dwc:verbatimCoordinates" xlink:type="simple">11°22'S, 39°20'E</named-content>, <italic>W.R.Q. Luke et al. 10084</italic> (EA, K). Nampula: Monapo district, Monapo, forest reserve of Mr. Wolf, <italic>E.M.C. Groenendijk et al. 1031</italic> (WAG [WAG0104327]). Tete: Cabora bassa [Cahora bassa], police post no. 3, 5 km from barrage, <italic>A.R. Torre et al. 18788</italic> (MO). Tanzania. Lindi: Selous Game Reserve, Kingupira, <named-content xmlns:xlink="http://www.w3.org/1999/xlink" content-type="dwc:verbatimCoordinates" xlink:type="simple">8°28'S, 38°33'E</named-content>, <italic>K. Vollesen 1908</italic> (EA); ibid., <italic>K. Vollesen MRC 4316</italic> (DSM, EA, K, WAG [WAG0234144]); ibid., <italic>R.C. Wingfield et al. 3466</italic> (DSM). Morogoro: Kilosa district, Ilonga Research Institute, 9.5 km NNE of Kilosa on road to Dumila, <named-content xmlns:xlink="http://www.w3.org/1999/xlink" content-type="dwc:verbatimCoordinates" xlink:type="simple">6°46'31.3"S 37°2'23"E</named-content>, <italic>N. Holstein et al. 66</italic> (DSM, M).</p></tp:treatment-sec><tp:treatment-sec><!--Section generated to contain objects referenced in tp:taxon-treatment.--><fig id="F6" position="float" orientation="portrait"><label>Figure 6.</label><caption><p>Leaf shape variability in <italic><tp:taxon-name><tp:taxon-name-part taxon-name-part-type="genus">Coccinia</tp:taxon-name-part> <tp:taxon-name-part taxon-name-part-type="species">senensis</tp:taxon-name-part></tp:taxon-name></italic>. <bold>a</bold> <italic>H.J. Schlieben 5259</italic> (HBG) <bold>b</bold> <italic>E.M.C. Groenendijk et al. 1031</italic> (WAG) <bold>c</bold> <italic>A.R. Torre et al. 18788</italic> (MO). Black bars equal 1 cm.</p></caption><graphic xmlns:xlink="http://www.w3.org/1999/xlink" xlink:href="phytokeys-054-001-g006.jpg" position="float" orientation="portrait" xlink:type="simple" id="oo_48740.jpg"/></fig><fig id="F21" position="float" orientation="portrait"><label>Figure 21.</label><caption><p>Male inflorescence and leaf of <italic><tp:taxon-name><tp:taxon-name-part taxon-name-part-type="genus">Coccinia</tp:taxon-name-part> <tp:taxon-name-part taxon-name-part-type="species">adoensis</tp:taxon-name-part></tp:taxon-name></italic>; picture taken from lectotype (<italic>G.H.W. Schimper 166</italic> (P00346261)). Note the short bent trichomes, which are a good indicator for this species (but glabrous collections or other kinds of trichomes may occur in this species, too).</p></caption><graphic xmlns:xlink="http://www.w3.org/1999/xlink" xlink:href="phytokeys-054-001-g021.jpg" position="float" orientation="portrait" xlink:type="simple" id="oo_48755.jpg"/></fig><fig id="F23" position="float" orientation="portrait"><label>Figure 23.</label><caption><p>Distribution map of <tp:taxon-name><tp:taxon-name-part taxon-name-part-type="genus">Coccinia</tp:taxon-name-part> <tp:taxon-name-part taxon-name-part-type="species">adoensis</tp:taxon-name-part> <tp:taxon-name-part taxon-name-part-type="infraspecific-rank">var.</tp:taxon-name-part> <tp:taxon-name-part taxon-name-part-type="variety">aurantiaca</tp:taxon-name-part></tp:taxon-name> (pale yellow triangles; based on 18 collections), <tp:taxon-name><tp:taxon-name-part taxon-name-part-type="genus">Coccinia</tp:taxon-name-part> <tp:taxon-name-part taxon-name-part-type="species">adoensis</tp:taxon-name-part> <tp:taxon-name-part taxon-name-part-type="infraspecific-rank">var.</tp:taxon-name-part> <tp:taxon-name-part taxon-name-part-type="variety">jeffreyana</tp:taxon-name-part></tp:taxon-name> (pale yellow dots; based on 18 collections), <italic><tp:taxon-name><tp:taxon-name-part taxon-name-part-type="genus">Coccinia</tp:taxon-name-part> <tp:taxon-name-part taxon-name-part-type="species">pwaniensis</tp:taxon-name-part></tp:taxon-name></italic> (blue triangles; based on 11 collections, including a natural hybrid), and <italic><tp:taxon-name><tp:taxon-name-part taxon-name-part-type="genus">Coccinia</tp:taxon-name-part> <tp:taxon-name-part taxon-name-part-type="species">senensis</tp:taxon-name-part></tp:taxon-name></italic> (blue dots; based on 30 collections). For Tanzania the borders of the regions are given.</p></caption><graphic xmlns:xlink="http://www.w3.org/1999/xlink" xlink:href="phytokeys-054-001-g023.jpg" position="float" orientation="portrait" xlink:type="simple" id="oo_48757.jpg"/></fig></tp:treatment-sec><ref-list><ref id="B90"><mixed-citation xmlns:xlink="http://www.w3.org/1999/xlink" xlink:type="simple"><person-group><name name-style="western"><surname>Holstein</surname><given-names>N</given-names></name><name name-style="western"><surname>Renner</surname><given-names>SS</given-names></name></person-group> (<year>2010</year>) <article-title><italic><tp:taxon-name><tp:taxon-name-part taxon-name-part-type="genus">Coccinia</tp:taxon-name-part></tp:taxon-name></italic> (<tp:taxon-name><tp:taxon-name-part taxon-name-part-type="family">Cucurbitaceae</tp:taxon-name-part></tp:taxon-name>) gains two new species from East Africa, three new synonyms, and one new combination.</article-title> <source>Kew Bulletin</source> <volume>65</volume>: <fpage>435</fpage>–<lpage>441</lpage>. doi: <ext-link ext-link-type="doi" xlink:href="10.1007/s12225-010-9229-9" xlink:type="simple">10.1007/s12225-010-9229-9</ext-link> </mixed-citation></ref><ref id="B237"><mixed-citation xmlns:xlink="http://www.w3.org/1999/xlink" xlink:type="simple"><person-group><name name-style="western"><surname>White</surname><given-names>F</given-names></name></person-group> (<year>1983b</year>) <source>The vegetation of Africa.</source> <publisher-name>Unesco</publisher-name>, <publisher-loc>Paris, France</publisher-loc>, <size units="page">356 pp</size>. </mixed-citation></ref><ref id="B92"><mixed-citation xmlns:xlink="http://www.w3.org/1999/xlink" xlink:type="simple"><person-group><name name-style="western"><surname>Holstein</surname><given-names>N</given-names></name><name name-style="western"><surname>Renner</surname><given-names>SS</given-names></name></person-group> (<year>2011b</year>) <article-title>A dated phylogeny and collection records reveal repeated biome shifts in the African genus Coccinia (<tp:taxon-name><tp:taxon-name-part taxon-name-part-type="family">Cucurbitaceae</tp:taxon-name-part></tp:taxon-name>).</article-title> <source>BMC Evolutionary Biology</source> <volume>11</volume>: <elocation-id>28</elocation-id>. doi: <ext-link ext-link-type="doi" xlink:href="10.1186/1471-2148-11-28" xlink:type="simple">10.1186/1471-2148-11-28</ext-link> </mixed-citation></ref><ref id="B106"><mixed-citation xmlns:xlink="http://www.w3.org/1999/xlink" xlink:type="simple"><person-group><name name-style="western"><surname>Jeffrey</surname><given-names>C</given-names></name></person-group> (<year>1978</year>) <article-title><tp:taxon-name><tp:taxon-name-part taxon-name-part-type="family">Cucurbitaceae</tp:taxon-name-part></tp:taxon-name>.</article-title> In: <person-group><name name-style="western"><surname>Launert</surname><given-names>E</given-names></name></person-group> (<role>Ed.</role>) <source>Flora Zambesiaca</source>. <publisher-name>Flora Zambesiaca Managing Committee</publisher-name>, <publisher-loc>London, UK</publisher-loc>, <fpage>414</fpage>–<lpage>499</lpage>. </mixed-citation></ref></ref-list></tp:taxon-treatment>
