# Supplementary material for: Monograph of Coccinia (Cucurbitaceae)
Source: PhytoKeys. 2015 Aug 3;(54):1–166. doi: 10.3897/phytokeys.54.3285 (PMC4547038; doi:10.3897/phytokeys.54.3285)
Supplement: XML Treatment for Coccinia sessilifolia (Sond.) Cogn. var. sessilifolia [file phytokeys.54.3285-treatment26.xml]

<!DOCTYPE tp:taxon-treatment
  PUBLIC "-//TaxonX//DTD Taxonomic Treatment Publishing DTD v0 20100105//EN" "tax-treatment-NSO.dtd">
<tp:taxon-treatment xmlns:tp="http://www.plazi.org/taxpub"><tp:treatment-meta><kwd-group><label>Taxon classification</label><kwd><named-content content-type="kingdom">Plantae</named-content></kwd><kwd><named-content content-type="order">Cucurbitales</named-content></kwd><kwd><named-content content-type="family">Cucurbitaceae</named-content></kwd></kwd-group><mixed-citation publication-type="journal"><person-group><name><surname>Holstein</surname><given-names>Norbert</given-names></name></person-group><article-title>Monograph of <italic><tp:taxon-name><tp:taxon-name-part taxon-name-part-type="genus">Coccinia</tp:taxon-name-part></tp:taxon-name></italic> (<tp:taxon-name><tp:taxon-name-part taxon-name-part-type="family">Cucurbitaceae</tp:taxon-name-part></tp:taxon-name>)</article-title><source>PhytoKeys</source><day>3</day><month>8</month><year>2015</year><volume>2015</volume><issue>54</issue><fpage>1</fpage><lpage>166</lpage><pub-id pub-id-type="doi">10.3897/phytokeys.54.3285</pub-id></mixed-citation></tp:treatment-meta><tp:nomenclature><label>23a.</label><tp:taxon-name>
                        <tp:taxon-name-part taxon-name-part-type="genus">Coccinia</tp:taxon-name-part>
                        <tp:taxon-name-part taxon-name-part-type="species">sessilifolia</tp:taxon-name-part>
                        <tp:taxon-name-part taxon-name-part-type="basionym-authority">(Sond.)</tp:taxon-name-part>
                        <tp:taxon-name-part taxon-name-part-type="authority">Cogn.</tp:taxon-name-part>
                        <tp:taxon-name-part taxon-name-part-type="infraspecific-rank">var.</tp:taxon-name-part>
                        <tp:taxon-name-part taxon-name-part-type="variety">sessilifolia</tp:taxon-name-part>
                    </tp:taxon-name><tp:nomenclature-citation-list><tp:nomenclature-citation><tp:taxon-name><tp:taxon-name-part taxon-name-part-type="genus">Cephalandra</tp:taxon-name-part> <tp:taxon-name-part taxon-name-part-type="species">sessilifolia</tp:taxon-name-part></tp:taxon-name><comment> Sond. in Harv. &amp; Sond., Fl. Cap. 2: 493. 1862. <italic><tp:taxon-name><tp:taxon-name-part taxon-name-part-type="genus">Coccinia</tp:taxon-name-part> <tp:taxon-name-part taxon-name-part-type="species">sessilifolia</tp:taxon-name-part></tp:taxon-name></italic> (Sond.) Cogn. in A.DC. &amp; C.DC., Monogr. Phan. 3: 534. 1881.</comment></tp:nomenclature-citation><tp:nomenclature-citation><tp:taxon-name>
                        <tp:taxon-name-part taxon-name-part-type="genus">Coccinia</tp:taxon-name-part>
                        <tp:taxon-name-part taxon-name-part-type="species">sessilifolia</tp:taxon-name-part>
                        <tp:taxon-name-part taxon-name-part-type="basionym-authority">(Sond.)</tp:taxon-name-part>
                        <tp:taxon-name-part taxon-name-part-type="authority">Cogn.</tp:taxon-name-part>
                        <tp:taxon-name-part taxon-name-part-type="infraspecific-rank">var.</tp:taxon-name-part>
                        <tp:taxon-name-part taxon-name-part-type="variety">sessilifolia</tp:taxon-name-part>
                    </tp:taxon-name><comment>Type: South Africa. Vaal river, <italic>J. Burke 289</italic> (Syntypes: K! [K000313207, digital image: K], PRE, SAM).</comment></tp:nomenclature-citation><tp:nomenclature-citation><tp:taxon-name>
                        <tp:taxon-name-part taxon-name-part-type="genus">Coccinia</tp:taxon-name-part>
                        <tp:taxon-name-part taxon-name-part-type="species">sessilifolia</tp:taxon-name-part>
                        <tp:taxon-name-part taxon-name-part-type="basionym-authority">(Sond.)</tp:taxon-name-part>
                        <tp:taxon-name-part taxon-name-part-type="authority">Cogn.</tp:taxon-name-part>
                        <tp:taxon-name-part taxon-name-part-type="infraspecific-rank">var.</tp:taxon-name-part>
                        <tp:taxon-name-part taxon-name-part-type="variety">sessilifolia</tp:taxon-name-part>
                    </tp:taxon-name><comment>Type: South Africa. Slengerfontein in Nieuwe Hantom [area where the provinces Western Cape, Eastern Cape and Free State meet], on rocks, 4500–5000 ft, female, fr, 1839, <italic>J.F. Drège 3375</italic> (Lectotype, designated here: P! [P00346268, digital image: P]).</comment></tp:nomenclature-citation><tp:nomenclature-citation><tp:taxon-name>
                        <tp:taxon-name-part taxon-name-part-type="genus">Coccinia</tp:taxon-name-part>
                        <tp:taxon-name-part taxon-name-part-type="species">sessilifolia</tp:taxon-name-part>
                        <tp:taxon-name-part taxon-name-part-type="basionym-authority">(Sond.)</tp:taxon-name-part>
                        <tp:taxon-name-part taxon-name-part-type="authority">Cogn.</tp:taxon-name-part>
                        <tp:taxon-name-part taxon-name-part-type="infraspecific-rank">var.</tp:taxon-name-part>
                        <tp:taxon-name-part taxon-name-part-type="variety">sessilifolia</tp:taxon-name-part>
                    </tp:taxon-name><comment>Type: South Africa. Nieuwe Hantom, on rocks, 4500–5000 ft, 1839, <italic>J.F. Drège s.n.</italic> (Syntypes: BR! [BR0000005111596, digital image: BR], G! [G00301769], K! [K000313206, digital image: K], L!, P! [P00346270, digital image: P], S! [S08-12468, digital image: JPS, S], W! [W 0026938: digital image: WU]).</comment></tp:nomenclature-citation><tp:nomenclature-citation><tp:taxon-name>
                        <tp:taxon-name-part taxon-name-part-type="genus">Coccinia</tp:taxon-name-part>
                        <tp:taxon-name-part taxon-name-part-type="species">sessilifolia</tp:taxon-name-part>
                        <tp:taxon-name-part taxon-name-part-type="basionym-authority">(Sond.)</tp:taxon-name-part>
                        <tp:taxon-name-part taxon-name-part-type="authority">Cogn.</tp:taxon-name-part>
                        <tp:taxon-name-part taxon-name-part-type="infraspecific-rank">var.</tp:taxon-name-part>
                        <tp:taxon-name-part taxon-name-part-type="variety">sessilifolia</tp:taxon-name-part>
                    </tp:taxon-name><comment>Type: South Africa. Transvaal, <italic>C.L.P. Zeyher 580</italic> (Syntypes: BM! p.p., E! [E00303259], K! p.p. [K000313205, digital image: K], P! p.p. [P00346271, digital image: P]).</comment></tp:nomenclature-citation><tp:nomenclature-citation><tp:taxon-name><tp:taxon-name-part taxon-name-part-type="genus">Coccinia</tp:taxon-name-part> <tp:taxon-name-part taxon-name-part-type="species">sessilifolia</tp:taxon-name-part> <tp:taxon-name-part taxon-name-part-type="infraspecific-rank">var.</tp:taxon-name-part> <tp:taxon-name-part taxon-name-part-type="variety">major</tp:taxon-name-part></tp:taxon-name><comment> Cogn. in Schinz, Verh. Bot. Ver. Provinz Brandenburg 30: 152. 1889.</comment></tp:nomenclature-citation><tp:nomenclature-citation><tp:taxon-name>
                        <tp:taxon-name-part taxon-name-part-type="genus">Coccinia</tp:taxon-name-part>
                        <tp:taxon-name-part taxon-name-part-type="species">sessilifolia</tp:taxon-name-part>
                        <tp:taxon-name-part taxon-name-part-type="basionym-authority">(Sond.)</tp:taxon-name-part>
                        <tp:taxon-name-part taxon-name-part-type="authority">Cogn.</tp:taxon-name-part>
                        <tp:taxon-name-part taxon-name-part-type="infraspecific-rank">var.</tp:taxon-name-part>
                        <tp:taxon-name-part taxon-name-part-type="variety">sessilifolia</tp:taxon-name-part>
                    </tp:taxon-name><comment>Type: Namibia. Hereroland, male, fl, 1885, <italic>A. Lüderitz 133</italic> (Lectotype, designated here: Z!).</comment></tp:nomenclature-citation><tp:nomenclature-citation><tp:taxon-name>
                        <tp:taxon-name-part taxon-name-part-type="genus">Coccinia</tp:taxon-name-part>
                        <tp:taxon-name-part taxon-name-part-type="species">sessilifolia</tp:taxon-name-part>
                        <tp:taxon-name-part taxon-name-part-type="basionym-authority">(Sond.)</tp:taxon-name-part>
                        <tp:taxon-name-part taxon-name-part-type="authority">Cogn.</tp:taxon-name-part>
                        <tp:taxon-name-part taxon-name-part-type="infraspecific-rank">var.</tp:taxon-name-part>
                        <tp:taxon-name-part taxon-name-part-type="variety">sessilifolia</tp:taxon-name-part>
                    </tp:taxon-name><comment>Type: Namibia. Walvis bay to Odyitambi, Dec 1885–Feb 1886, <italic>A. Lüderitz 1a</italic> (Syntype: Z!).</comment></tp:nomenclature-citation><tp:nomenclature-citation><tp:taxon-name><tp:taxon-name-part taxon-name-part-type="genus">Coccinia</tp:taxon-name-part> <tp:taxon-name-part taxon-name-part-type="species">schinzii</tp:taxon-name-part></tp:taxon-name><comment> Cogn., Bull. Herb. Boiss. 3: 419. 1895.</comment></tp:nomenclature-citation><tp:nomenclature-citation><tp:taxon-name>
                        <tp:taxon-name-part taxon-name-part-type="genus">Coccinia</tp:taxon-name-part>
                        <tp:taxon-name-part taxon-name-part-type="species">sessilifolia</tp:taxon-name-part>
                        <tp:taxon-name-part taxon-name-part-type="basionym-authority">(Sond.)</tp:taxon-name-part>
                        <tp:taxon-name-part taxon-name-part-type="authority">Cogn.</tp:taxon-name-part>
                        <tp:taxon-name-part taxon-name-part-type="infraspecific-rank">var.</tp:taxon-name-part>
                        <tp:taxon-name-part taxon-name-part-type="variety">sessilifolia</tp:taxon-name-part>
                    </tp:taxon-name><comment>Type: South Africa. Transvaal: Klippan [according to Meuse (1962) in Limpopo: Greater Sikhukhune District Municipality, Doornpoort; <named-content xmlns:xlink="http://www.w3.org/1999/xlink" content-type="dwc:verbatimCoordinates" xlink:type="simple">24°37'S, 29°26'E</named-content>], bushveld, 1875–1880, <italic>A. Rehmann 5162</italic> (Lectotype, designated by <xref ref-type="bibr" rid="B141">Meeuse (1962</xref>: <!--PageBreak-->98): Z! [Z-000004446, digital image: Z], isolectotype: BR! [BR0000005112265, digital image: BR, JPS]).</comment></tp:nomenclature-citation></tp:nomenclature-citation-list></tp:nomenclature><tp:treatment-sec sec-type="Description"><title>Description.</title><p>Perennial climber or creeper. Stems up to 5 m long, with slight waxy cover, glaucous (Figs <xref ref-type="fig" rid="F2">2b</xref>, <xref ref-type="fig" rid="F7">7b</xref>), glabrous (first shoots may have short, white trichomes). Leaves sessile to amplexicaul (first leaves after appearance of stem can be distinctly petiolate, rarely also when mature (up to 1.5 cm; Figs <xref ref-type="fig" rid="F2">2b</xref>, <xref ref-type="fig" rid="F4">4b</xref>, <xref ref-type="fig" rid="F7">7b</xref>)), glaucous, 1.5–12.5 × 2.2–13.5 cm, (cordate to) deeply palmately 5-lobate. Lobes linear, lanceolate to elliptic. Leaf margin remotely denticulate, with or without lobules. Lobe apex obtuse to acute, apiculate. Upper leaf surface glabrous, clear to white pustulate. Lower leaf surface glabrous, sometimes with dark glands near base of lamina. Probracts up to 1.7 mm or missing. Tendrils simple, very rarely bifid. Male flowers solitary or clustered in few-(rarely many-)flowered racemes (Figs <xref ref-type="fig" rid="F2">2b</xref>, <xref ref-type="fig" rid="F7">7b</xref>). Pedicels of solitary flowers 1–4 cm, glabrous. Peduncle 1–6 cm long, glabrous. Pedicels of flowers in racemes 0.3–2.5 cm, glabrous. Bracts glabrous, up to 1.8 mm, <!--PageBreak-->or missing. Perianth tube glabrous, calyx lobes 1.5–3.5 mm long, lanceolate to (narrow) triangulate, erect to reflexed. Corolla 1.5–3 cm long, whitish cream to pale yellow, rarely dull orange-brown with conspicuous green venation, lobes 0.9–2 cm. Filament column not seen, anther head not seen, pollen sacs yellow. Female flowers one solitary. Pedicel 1–3 cm, glabrous. Hypanthium glabrous, calyx and corolla like in males. Ovary glabrous. Style columnar, greenish yellow. Stigmas bulging, greenish yellow. Fruit 8–12 × 3–4 cm, ellipsoid to oblong, when immature green with white longitudinal spots to stripes with waxy bloom, ripe red (Fig. <xref ref-type="fig" rid="F13">13b</xref>). Seeds 6–8 × 3–3.5 × 1–1.5 mm (L/W/H), symmetrically to slightly asymmetrically obovate, face flat (Fig. <xref ref-type="fig" rid="F14">14d, e</xref>).</p></tp:treatment-sec><tp:treatment-sec sec-type="Phenology"><title>Phenology.</title><p>Flowering time: January–May, October–December.</p></tp:treatment-sec><tp:treatment-sec sec-type="Distribution"><title>Distribution.</title><p>Fig. <xref ref-type="fig" rid="F40">40</xref>. South Africa, Botswana, Namibia, except high mountains, hyper-arid regions, and Cape floristic region. Elevation 300–1500 m. Stony soil, sand, sandy loam, clay loam. Granite or calcareous substrate. Semi-desert, grassland (e.g., <italic><tp:taxon-name><tp:taxon-name-part taxon-name-part-type="genus">Rhynchelytrum</tp:taxon-name-part></tp:taxon-name></italic> sp.), bushland, open woodland. Full sun to shade. Moderate disturbance tolerated.</p><fig id="F40" position="float" orientation="portrait"><label>Figure 40.</label><caption><p>Distribution map of <tp:taxon-name><tp:taxon-name-part taxon-name-part-type="genus">Coccinia</tp:taxon-name-part> <tp:taxon-name-part taxon-name-part-type="species">sessilifolia</tp:taxon-name-part> <tp:taxon-name-part taxon-name-part-type="infraspecific-rank">var.</tp:taxon-name-part> <tp:taxon-name-part taxon-name-part-type="variety">sessilifolia</tp:taxon-name-part></tp:taxon-name> (pale yellow dots; based on 133 collections) and <tp:taxon-name><tp:taxon-name-part taxon-name-part-type="genus">Coccinia</tp:taxon-name-part> <tp:taxon-name-part taxon-name-part-type="species">sessilifolia</tp:taxon-name-part> <tp:taxon-name-part taxon-name-part-type="infraspecific-rank">var.</tp:taxon-name-part> <tp:taxon-name-part taxon-name-part-type="variety">variifolia</tp:taxon-name-part></tp:taxon-name> (blue dots; based on 7 collections). For South Africa the borders of the provinces are given.</p></caption><graphic xmlns:xlink="http://www.w3.org/1999/xlink" xlink:href="phytokeys-054-001-g040.jpg" position="float" orientation="portrait" xlink:type="simple" id="oo_48774.jpg"/></fig></tp:treatment-sec><tp:treatment-sec sec-type="Use"><title>Use.</title><p>Unripe fruits are baked in ashes and eaten (<xref ref-type="bibr" rid="B62">Dinter 1912</xref>), ripe fruits edible (<italic>N. Holstein 119</italic>, <italic>R.H.W. Seydel 3829</italic>, <italic>R.H.W. Seydel 4100</italic>).</p></tp:treatment-sec><tp:treatment-sec sec-type="Vernacular names"><title>Vernacular names.</title><p>Afrikaans: bobbejaan komkommer (<italic>C.A. Smith 3981</italic>), Otjiherero: ekungu (singular), omakungu (plural) (<xref ref-type="bibr" rid="B62">Dinter 1912</xref>; <xref ref-type="bibr" rid="B63">1919/20</xref>), Tswana: mogábalá (<italic>J. Snyman &amp; C. Noailles 229</italic>), !Kun [Kung]: kitwa (<italic>R. Story 5167</italic>).</p></tp:treatment-sec><tp:treatment-sec sec-type="Taxonomic remarks"><title>Taxonomic remarks.</title><p>The <italic>C.L.P. Zeyher 580</italic> specimens (syntype) in BM, K, and P are mixed with a <italic><tp:taxon-name><tp:taxon-name-part taxon-name-part-type="genus">Trochomeria</tp:taxon-name-part></tp:taxon-name></italic> sp.</p></tp:treatment-sec><tp:treatment-sec sec-type="Specimens examined"><title>Specimens examined.</title><p>(Selection, in total: 184) Botswana. Central District: Mahalapye, 2 mls [3.8 km] SW of Kalamare, <italic>H.J. van Rensburg B4019</italic> (PRE). Kgatleng: 15 km SE of Artesia (Mosomane), <italic>D.T. Cole 1542</italic> (PRE). North-West District: Aha Hills, <italic>H. Wild &amp; R.B. Drummond 6953</italic> (COI). South-East District: Lobatsi [Lobatse], <italic>F.A. Rogers 6281</italic> (G, Z). Namibia. Erongo: Karibib, Okongawa, <italic>R.H.W. Seydel 3026</italic> (B (2), COI, FR (2), G (3), H, HEID, M, WAG [WAG0234195], WAG [WAG0234197]). Khomas: [Farm] Aris, mountain in the west, <italic>R.H.W. Seydel 4100</italic> (B (2), M, MO) and <italic>4100a</italic> (B (2)). Oshana: Amboland, Uukuanjama [Oukwanyama], Omupanda, <italic>A. Wulfhorst 18</italic> (Z). Otjozondjupa: 32 mls [51.2 km] N of Nurugas on road to Karakuwisa, <italic>B. de Winter 3710</italic> (M, PRE). South Africa. Eastern Cape: in valley near Graaff-Reinet, <italic>H. Bolus 364</italic> (S [S08-12381]). Free State: Kroonstad townland, NE of confluence of Blomspruit and Vals river, <italic>J.C. Scheepers 1720</italic> (EA, LISU, PRE, S [S08-12461). Gauteng: Pretoria, Brummeria, Botanical Garden, <italic>A. Balsinhas 3406</italic> (MO, PRE, WAG [WAG0234191]); ibid., <italic>A. Balsinhas 3476</italic> (MO, PRE, WAG [WAG0234190]). Limpopo: Penge mine, <italic>E. Retief 1354</italic> (MO, PRE, WAG [WAG0234188]); c. 30 mls [48 km] W of Louis Trichardt, western part of Zoutpansberg, near Mara, Buysdorp, <italic>H.J.E. Schlieben 7453</italic> (B, G, HBG, M). Mpumalanga: Blyderivierspoort Nature Reserve, Sybrand van Niekerk resort at camp area, <italic>E. Retief 1340</italic> (PRE, MO, WAG [WAG0234187]), ibid., <italic>E. Retief 1341</italic> (PRE). Northern Cape: Colesburg, Achtertang, 16 Apr 1934, <italic>J.O. Swinford s.n.</italic> (PRE [PRE42988]). North West: near Klerksdorp, <!--PageBreak--><italic>H.J.E. Schlieben 10695</italic> (HEID, PRE, S [S08-12463]); 60 mls [96 km] NW of Vryburg, Farm Palmyra, <italic>R.J. Rodin 3605</italic> (MO, P [P05620787], PRE).</p></tp:treatment-sec><tp:treatment-sec><!--Section generated to contain objects referenced in tp:taxon-treatment.--><fig id="F2" position="float" orientation="portrait"><label>Figure 2.</label><caption><p><bold>a</bold> Female flower bud of <italic><tp:taxon-name><tp:taxon-name-part taxon-name-part-type="genus">Coccinia</tp:taxon-name-part> <tp:taxon-name-part taxon-name-part-type="species">microphylla</tp:taxon-name-part></tp:taxon-name></italic> (<italic>N. Holstein et al. 90</italic>); picture taken during the dry season. The stem is completely lignified, and only green short shoots are produced <bold>b</bold> Male plant of <italic><tp:taxon-name><tp:taxon-name-part taxon-name-part-type="genus">Coccinia</tp:taxon-name-part> <tp:taxon-name-part taxon-name-part-type="species">sessilifolia</tp:taxon-name-part></tp:taxon-name></italic>. The stem is glaucous and does not lignify. Unusually, the bract is 3-lobate leaf-like.</p></caption><graphic xmlns:xlink="http://www.w3.org/1999/xlink" xlink:href="phytokeys-054-001-g002.jpg" position="float" orientation="portrait" xlink:type="simple" id="oo_48736.jpg"/></fig><fig id="F7" position="float" orientation="portrait"><label>Figure 7.</label><caption><p><bold>a</bold> Male flower of <italic><tp:taxon-name><tp:taxon-name-part taxon-name-part-type="genus">Coccinia</tp:taxon-name-part> <tp:taxon-name-part taxon-name-part-type="species">grandis</tp:taxon-name-part></tp:taxon-name></italic> (<italic>N. Holstein 37</italic>). Apices of the petals and calyx lobes, as well as major teeth on the leaf margin are colored in red. Minor margin teeth are inconspicuously colored. The calyx lobes in <italic><tp:taxon-name><tp:taxon-name-part taxon-name-part-type="genus">Coccinia</tp:taxon-name-part> <tp:taxon-name-part taxon-name-part-type="species">grandis</tp:taxon-name-part></tp:taxon-name></italic> are spreading in flower buds and reflexed in mature flowers <bold>b</bold> Male plant of <italic><tp:taxon-name><tp:taxon-name-part taxon-name-part-type="genus">Coccinia</tp:taxon-name-part> <tp:taxon-name-part taxon-name-part-type="species">sessilifolia</tp:taxon-name-part></tp:taxon-name></italic>. Darkish glands (extranuptial nectaries) are commonly found at the base of a lower leaf lamina. The calyx lobes are unusually large in this specimen (cp. Fig. <xref ref-type="fig" rid="F2">2b</xref>).</p></caption><graphic xmlns:xlink="http://www.w3.org/1999/xlink" xlink:href="phytokeys-054-001-g007.jpg" position="float" orientation="portrait" xlink:type="simple" id="oo_48741.jpg"/></fig><fig id="F4" position="float" orientation="portrait"><label>Figure 4.</label><caption><p><bold>a</bold> Young plant of <italic><tp:taxon-name><tp:taxon-name-part taxon-name-part-type="genus">Coccinia</tp:taxon-name-part> <tp:taxon-name-part taxon-name-part-type="species">abyssinica</tp:taxon-name-part></tp:taxon-name></italic> (<italic>N. Holstein 132</italic>). The first node is in the axilla where the glabrous cotyledons split off. The first nodes lack probracts and tendrils <bold>b</bold> Young plant of <italic><tp:taxon-name><tp:taxon-name-part taxon-name-part-type="genus">Coccinia</tp:taxon-name-part> <tp:taxon-name-part taxon-name-part-type="species">sessilifolia</tp:taxon-name-part></tp:taxon-name></italic> (<italic>N. Holstein 131</italic>). The first leaves in this species are petiolate, sessile leaves are produced later-on. The glabrous cotyledons are already dried (plant had the same age as the one in Fig. <xref ref-type="fig" rid="F4">4a</xref>).</p></caption><graphic xmlns:xlink="http://www.w3.org/1999/xlink" xlink:href="phytokeys-054-001-g004.jpg" position="float" orientation="portrait" xlink:type="simple" id="oo_48738.jpg"/></fig><fig id="F13" position="float" orientation="portrait"><label>Figure 13.</label><caption><p><bold>a</bold> Ripening fruit of <italic><tp:taxon-name><tp:taxon-name-part taxon-name-part-type="genus">Coccinia</tp:taxon-name-part> <tp:taxon-name-part taxon-name-part-type="species">hirtella</tp:taxon-name-part></tp:taxon-name></italic>. Note the typical lobulate leaves of this species in the lower right <bold>b</bold> Ripening fruit of <italic><tp:taxon-name><tp:taxon-name-part taxon-name-part-type="genus">Coccinia</tp:taxon-name-part> <tp:taxon-name-part taxon-name-part-type="species">sessilifolia</tp:taxon-name-part></tp:taxon-name></italic>. The fruit, like the plant, bears a waxy bloom <bold>c</bold> Ripening fruits of <italic><tp:taxon-name><tp:taxon-name-part taxon-name-part-type="genus">Coccinia</tp:taxon-name-part> <tp:taxon-name-part taxon-name-part-type="species">megarrhiza</tp:taxon-name-part></tp:taxon-name></italic> have a dark green halo around the white longitudinal mottling. The left fruit is derived from pollination with <italic><tp:taxon-name><tp:taxon-name-part taxon-name-part-type="genus">Coccinia</tp:taxon-name-part> <tp:taxon-name-part taxon-name-part-type="species">megarrhiza</tp:taxon-name-part></tp:taxon-name></italic> pollen, whereas the smaller fruit on the right is derived from cross-pollination with <italic><tp:taxon-name><tp:taxon-name-part taxon-name-part-type="genus">Coccinia</tp:taxon-name-part> <tp:taxon-name-part taxon-name-part-type="species">trilobata</tp:taxon-name-part></tp:taxon-name></italic> (both pollinations were conducted on the same day).</p></caption><graphic xmlns:xlink="http://www.w3.org/1999/xlink" xlink:href="phytokeys-054-001-g013.jpg" position="float" orientation="portrait" xlink:type="simple" id="oo_48747.jpg"/></fig><fig id="F14" position="float" orientation="portrait"><label>Figure 14.</label><caption><p>Seeds of <italic><tp:taxon-name><tp:taxon-name-part taxon-name-part-type="genus">Coccinia</tp:taxon-name-part></tp:taxon-name></italic>. The lack of fibers in e and f are preparation artifacts due to mechanical removal of the hyaline aril. Maceration (coarse crushing of the fruit and soaking of the mass in water for 2–3 weeks; R. Brüggemann – pers. comm.) retains the surface fibers. Length of white bars equals 1 mm. <bold>a</bold> Seeds of <tp:taxon-name><tp:taxon-name-part taxon-name-part-type="genus">Coccinia</tp:taxon-name-part> <tp:taxon-name-part taxon-name-part-type="species">adoensis</tp:taxon-name-part> <tp:taxon-name-part taxon-name-part-type="infraspecific-rank">var.</tp:taxon-name-part> <tp:taxon-name-part taxon-name-part-type="variety">jeffreyana</tp:taxon-name-part></tp:taxon-name> (plant derived from seed of the same fruit: <italic>N. Holstein 130</italic>). Note the lenticular face and symmetrical shape of the seed <bold>b</bold> seeds of <italic><tp:taxon-name><tp:taxon-name-part taxon-name-part-type="genus">Coccinia</tp:taxon-name-part> <tp:taxon-name-part taxon-name-part-type="species">abyssinica</tp:taxon-name-part></tp:taxon-name></italic> (plant derived from seed of the same fruit: <italic>N. Holstein 120</italic> and <italic>132</italic>) <bold>c</bold> Seeds of <italic><tp:taxon-name><tp:taxon-name-part taxon-name-part-type="genus">Coccinia</tp:taxon-name-part> <tp:taxon-name-part taxon-name-part-type="species">trilobata</tp:taxon-name-part></tp:taxon-name></italic> <bold>d</bold> Seeds of <italic><tp:taxon-name><tp:taxon-name-part taxon-name-part-type="genus">Coccinia</tp:taxon-name-part> <tp:taxon-name-part taxon-name-part-type="species">sessilifolia</tp:taxon-name-part></tp:taxon-name></italic> (harvested by maceration) <bold>e</bold> Seeds of <italic><tp:taxon-name><tp:taxon-name-part taxon-name-part-type="genus">Coccinia</tp:taxon-name-part> <tp:taxon-name-part taxon-name-part-type="species">sessilifolia</tp:taxon-name-part></tp:taxon-name></italic> (harvested by mechanical extraction; taken from <italic>N. Holstein 119</italic>) <bold>f</bold> Seeds of <italic><tp:taxon-name><tp:taxon-name-part taxon-name-part-type="genus">Coccinia</tp:taxon-name-part> <tp:taxon-name-part taxon-name-part-type="species">grandis</tp:taxon-name-part></tp:taxon-name></italic> (harvested by mechanical extraction).</p></caption><graphic xmlns:xlink="http://www.w3.org/1999/xlink" xlink:href="phytokeys-054-001-g014.jpg" position="float" orientation="portrait" xlink:type="simple" id="oo_48748.jpg"/></fig></tp:treatment-sec><ref-list><ref id="B141"><mixed-citation xmlns:xlink="http://www.w3.org/1999/xlink" xlink:type="simple"><person-group><name name-style="western"><surname>Meeuse</surname><given-names>ADJ</given-names></name></person-group> (<year>1962</year>) <article-title>The <tp:taxon-name><tp:taxon-name-part taxon-name-part-type="family">Cucurbitaceae</tp:taxon-name-part></tp:taxon-name> of Southern Africa.</article-title> <source>Bothalia</source> <volume>8</volume>: <fpage>1</fpage>–<lpage>111</lpage>. </mixed-citation></ref><ref id="B62"><mixed-citation xmlns:xlink="http://www.w3.org/1999/xlink" xlink:type="simple"><person-group><name name-style="western"><surname>Dinter</surname><given-names>MK</given-names></name></person-group> (<year>1912</year>) <source>Die vegetabilische Veldkost Deutsch-Südwest-Afrikas.</source> <publisher-name>Selbstverlag</publisher-name>, <publisher-loc>Okahandja, Namibia</publisher-loc>, <size units="page">47 pp</size>. </mixed-citation></ref><ref id="B63"><mixed-citation xmlns:xlink="http://www.w3.org/1999/xlink" xlink:type="simple"><person-group><name name-style="western"><surname>Dinter</surname><given-names>MK</given-names></name></person-group> (<year>1919/20</year>) <article-title>Index der aus Deutsch-Südwest-Afrika bis zum Jahre 1917 bekannt gewordenen Pflanzenarten IV.</article-title> <source>Feddes Repertorium</source> <volume>26</volume>: <fpage>167</fpage>–<lpage>174</lpage>. doi: <ext-link ext-link-type="doi" xlink:href="10.1002/fedr.19190160507" xlink:type="simple">10.1002/fedr.19190160507</ext-link> </mixed-citation></ref></ref-list></tp:taxon-treatment>
