# Supplementary material for: Monograph of Coccinia (Cucurbitaceae)
Source: PhytoKeys. 2015 Aug 3;(54):1–166. doi: 10.3897/phytokeys.54.3285 (PMC4547038; doi:10.3897/phytokeys.54.3285)
Supplement: XML Treatment for Coccinia sessilifolia var. variifolia [file phytokeys.54.3285-treatment27.xml]

<!DOCTYPE tp:taxon-treatment
  PUBLIC "-//TaxonX//DTD Taxonomic Treatment Publishing DTD v0 20100105//EN" "tax-treatment-NSO.dtd">
<tp:taxon-treatment xmlns:tp="http://www.plazi.org/taxpub"><tp:treatment-meta><kwd-group><label>Taxon classification</label><kwd><named-content content-type="kingdom">Plantae</named-content></kwd><kwd><named-content content-type="order">Cucurbitales</named-content></kwd><kwd><named-content content-type="family">Cucurbitaceae</named-content></kwd></kwd-group><mixed-citation publication-type="journal"><person-group><name><surname>Holstein</surname><given-names>Norbert</given-names></name></person-group><article-title>Monograph of <italic><tp:taxon-name><tp:taxon-name-part taxon-name-part-type="genus">Coccinia</tp:taxon-name-part></tp:taxon-name></italic> (<tp:taxon-name><tp:taxon-name-part taxon-name-part-type="family">Cucurbitaceae</tp:taxon-name-part></tp:taxon-name>)</article-title><source>PhytoKeys</source><day>3</day><month>8</month><year>2015</year><volume>2015</volume><issue>54</issue><fpage>1</fpage><lpage>166</lpage><pub-id pub-id-type="doi">10.3897/phytokeys.54.3285</pub-id></mixed-citation></tp:treatment-meta><tp:nomenclature><label>23b.</label><tp:taxon-name>
                        <tp:taxon-name-part taxon-name-part-type="genus">Coccinia</tp:taxon-name-part>
                        <tp:taxon-name-part taxon-name-part-type="species">sessilifolia</tp:taxon-name-part>
                        <tp:taxon-name-part taxon-name-part-type="infraspecific-rank">var.</tp:taxon-name-part>
                        <tp:taxon-name-part taxon-name-part-type="variety">variifolia</tp:taxon-name-part>
                        <object-id xmlns:xlink="http://www.w3.org/1999/xlink" content-type="ipni" xlink:type="simple">urn:lsid:ipni.org:names:77148916-1</object-id>
                    </tp:taxon-name><tp:taxon-authority>(A.Meeuse) Holstein</tp:taxon-authority><tp:taxon-status xmlns:xlink="http://www.w3.org/1999/xlink" xlink:type="simple">stat. nov.</tp:taxon-status><tp:nomenclature-citation-list><tp:nomenclature-citation><tp:taxon-name><tp:taxon-name-part taxon-name-part-type="genus">Coccinia</tp:taxon-name-part> <tp:taxon-name-part taxon-name-part-type="species">variifolia</tp:taxon-name-part></tp:taxon-name><comment> A.Meeuse, Bothalia 8: 100. 1962.</comment></tp:nomenclature-citation><tp:nomenclature-citation><tp:taxon-name>
                        <tp:taxon-name-part taxon-name-part-type="genus">Coccinia</tp:taxon-name-part>
                        <tp:taxon-name-part taxon-name-part-type="species">sessilifolia</tp:taxon-name-part>
                        <tp:taxon-name-part taxon-name-part-type="infraspecific-rank">var.</tp:taxon-name-part>
                        <tp:taxon-name-part taxon-name-part-type="variety">variifolia</tp:taxon-name-part>
                        <object-id xmlns:xlink="http://www.w3.org/1999/xlink" content-type="ipni" xlink:type="simple">urn:lsid:ipni.org:names:77148916-1</object-id>
                    </tp:taxon-name><comment>Type: South Africa. [Limpopo]: Waterberg, Vaalwater, about 2.25 km from Vaalwater on road to Hermanusdoorns, male, fl, 6 Jan 1959, <italic>A.D.J. Meeuse &amp; R.G. Strey 10413</italic> (Holotype: PRE [2 sheets: PRE0188239-1 and PRE0188239-2, digital image: JPS], isotypes: BOL, L, SRGH).</comment></tp:nomenclature-citation><tp:nomenclature-citation><tp:taxon-name>
                        <tp:taxon-name-part taxon-name-part-type="genus">Coccinia</tp:taxon-name-part>
                        <tp:taxon-name-part taxon-name-part-type="species">sessilifolia</tp:taxon-name-part>
                        <tp:taxon-name-part taxon-name-part-type="infraspecific-rank">var.</tp:taxon-name-part>
                        <tp:taxon-name-part taxon-name-part-type="variety">variifolia</tp:taxon-name-part>
                        <object-id xmlns:xlink="http://www.w3.org/1999/xlink" content-type="ipni" xlink:type="simple">urn:lsid:ipni.org:names:77148916-1</object-id>
                    </tp:taxon-name><comment>Type: South Africa. Ibid., <italic>A.D.J. Meeuse &amp; R.G. Strey 10413bis</italic> (Paratype: PRE!).</comment></tp:nomenclature-citation><tp:nomenclature-citation><tp:taxon-name>
                        <tp:taxon-name-part taxon-name-part-type="genus">Coccinia</tp:taxon-name-part>
                        <tp:taxon-name-part taxon-name-part-type="species">sessilifolia</tp:taxon-name-part>
                        <tp:taxon-name-part taxon-name-part-type="infraspecific-rank">var.</tp:taxon-name-part>
                        <tp:taxon-name-part taxon-name-part-type="variety">variifolia</tp:taxon-name-part>
                        <object-id xmlns:xlink="http://www.w3.org/1999/xlink" content-type="ipni" xlink:type="simple">urn:lsid:ipni.org:names:77148916-1</object-id>
                    </tp:taxon-name><comment>Type: South Africa. Limpopo: Palala river, <italic>M.G. Breyer[-Brandwijk] TRV25226</italic> (Paratype: ?).</comment></tp:nomenclature-citation><tp:nomenclature-citation><tp:taxon-name>
                        <tp:taxon-name-part taxon-name-part-type="genus">Coccinia</tp:taxon-name-part>
                        <tp:taxon-name-part taxon-name-part-type="species">sessilifolia</tp:taxon-name-part>
                        <tp:taxon-name-part taxon-name-part-type="infraspecific-rank">var.</tp:taxon-name-part>
                        <tp:taxon-name-part taxon-name-part-type="variety">variifolia</tp:taxon-name-part>
                        <object-id xmlns:xlink="http://www.w3.org/1999/xlink" content-type="ipni" xlink:type="simple">urn:lsid:ipni.org:names:77148916-1</object-id>
                    </tp:taxon-name><comment>Type: South Africa. Limpopo: Rietspruit near Nylstroom [Modimolle], <italic>G.P.F. van Dam TRV23372</italic> (Paratype: PRE!).</comment></tp:nomenclature-citation><tp:nomenclature-citation><tp:taxon-name>
                        <tp:taxon-name-part taxon-name-part-type="genus">Coccinia</tp:taxon-name-part>
                        <tp:taxon-name-part taxon-name-part-type="species">sessilifolia</tp:taxon-name-part>
                        <tp:taxon-name-part taxon-name-part-type="infraspecific-rank">var.</tp:taxon-name-part>
                        <tp:taxon-name-part taxon-name-part-type="variety">variifolia</tp:taxon-name-part>
                        <object-id xmlns:xlink="http://www.w3.org/1999/xlink" content-type="ipni" xlink:type="simple">urn:lsid:ipni.org:names:77148916-1</object-id>
                    </tp:taxon-name><comment>Type: South Africa. Limpopo: Nabomspruit, Mosdene, <italic>E.E. Galpin s.n.</italic> (Paratype: ?).</comment></tp:nomenclature-citation><tp:nomenclature-citation><tp:taxon-name>
                        <tp:taxon-name-part taxon-name-part-type="genus">Coccinia</tp:taxon-name-part>
                        <tp:taxon-name-part taxon-name-part-type="species">sessilifolia</tp:taxon-name-part>
                        <tp:taxon-name-part taxon-name-part-type="infraspecific-rank">var.</tp:taxon-name-part>
                        <tp:taxon-name-part taxon-name-part-type="variety">variifolia</tp:taxon-name-part>
                        <object-id xmlns:xlink="http://www.w3.org/1999/xlink" content-type="ipni" xlink:type="simple">urn:lsid:ipni.org:names:77148916-1</object-id>
                    </tp:taxon-name><comment>Type: South Africa. Limpopo: 11 km from Warmbaths [Bela Bela] on Nylstroom road, <italic>R. Story 1525</italic> (Paratype: ?).</comment></tp:nomenclature-citation><tp:nomenclature-citation><tp:taxon-name>
                        <tp:taxon-name-part taxon-name-part-type="genus">Coccinia</tp:taxon-name-part>
                        <tp:taxon-name-part taxon-name-part-type="species">sessilifolia</tp:taxon-name-part>
                        <tp:taxon-name-part taxon-name-part-type="infraspecific-rank">var.</tp:taxon-name-part>
                        <tp:taxon-name-part taxon-name-part-type="variety">variifolia</tp:taxon-name-part>
                        <object-id xmlns:xlink="http://www.w3.org/1999/xlink" content-type="ipni" xlink:type="simple">urn:lsid:ipni.org:names:77148916-1</object-id>
                    </tp:taxon-name><comment>Type: South Africa. Limpopo: Warmbaths, c. 3600 ft [1100 m], grassland/bush veld, <italic>H. Bolus 11893</italic> (Paratype: BR!).</comment></tp:nomenclature-citation><tp:nomenclature-citation><tp:taxon-name>
                        <tp:taxon-name-part taxon-name-part-type="genus">Coccinia</tp:taxon-name-part>
                        <tp:taxon-name-part taxon-name-part-type="species">sessilifolia</tp:taxon-name-part>
                        <tp:taxon-name-part taxon-name-part-type="infraspecific-rank">var.</tp:taxon-name-part>
                        <tp:taxon-name-part taxon-name-part-type="variety">variifolia</tp:taxon-name-part>
                        <object-id xmlns:xlink="http://www.w3.org/1999/xlink" content-type="ipni" xlink:type="simple">urn:lsid:ipni.org:names:77148916-1</object-id>
                    </tp:taxon-name><comment>Type: South Africa. Ibid.?, <italic>R. Leendertz TRV7579</italic> (Paratype: ?).</comment></tp:nomenclature-citation><tp:nomenclature-citation><tp:taxon-name>
                        <tp:taxon-name-part taxon-name-part-type="genus">Coccinia</tp:taxon-name-part>
                        <tp:taxon-name-part taxon-name-part-type="species">sessilifolia</tp:taxon-name-part>
                        <tp:taxon-name-part taxon-name-part-type="infraspecific-rank">var.</tp:taxon-name-part>
                        <tp:taxon-name-part taxon-name-part-type="variety">variifolia</tp:taxon-name-part>
                        <object-id xmlns:xlink="http://www.w3.org/1999/xlink" content-type="ipni" xlink:type="simple">urn:lsid:ipni.org:names:77148916-1</object-id>
                    </tp:taxon-name><comment>Type: South Africa. [Limpopo]: Waterberg, 5.5 mls [8.85 km] NNE of Warmbaths, c. 1220 m, sour bushveld, <italic>J.P.H. Acocks 13903</italic> (Paratype: S! [S08-12475]).</comment></tp:nomenclature-citation></tp:nomenclature-citation-list></tp:nomenclature><tp:treatment-sec sec-type="Description"><title>Description.</title><p>Perennial climber. Stems up to 1.2 m, likely also longer, glabrous. Petiole 0.7–1.6 cm, glabrous. Leaves 5.2–6 × 6–7.5 cm, deeply to shallowly 5-lobate, lobes outwards lobulate. Leaf margin remotely dentate, apex obtuse with final tooth. Upper leaf surface glabrous, with clear to whitish pustules. Lower leaf surface glabrous, with glands at base between nerves. Probracts up to 2 mm. Tendrils simple. Male flowers in racemes, accompanied by a solitary flower. Common peduncle 1–1.4 cm, pedicel in racemes 3–6 mm, each glabrous. Bracts up to 1.5 mm, narrowly ovate. Pedicel of solitary flowers 0.9–2 cm, glabrous. Perianth tube glabrous. Calyx lobes 2.5–4 mm, subulate to narrowly triangulate, erect. Corolla c. 2 cm, pale buff, lobes not measured. Filament column, anther head, and pollen sacs not seen. Female flowers solitary or clustered in reduced 2-flowered racemes. Common peduncle 1 mm, pedicel in racemes 0.9–1 mm, pedicel of solitary flower not seen, each glabrous. Hypanthium most likely glabrous and perianth as in male flowers. Ovary glabrous. Style and stigma not seen. Fruit and seeds not seen.</p></tp:treatment-sec><tp:treatment-sec sec-type="Phenology"><title>Phenology.</title><p>Flowering time: January–March, November, December. Likely as in <tp:taxon-name><tp:taxon-name-part taxon-name-part-type="genus">Coccinia</tp:taxon-name-part> <tp:taxon-name-part taxon-name-part-type="species">sessilifolia</tp:taxon-name-part> <tp:taxon-name-part taxon-name-part-type="infraspecific-rank">var.</tp:taxon-name-part> <tp:taxon-name-part taxon-name-part-type="variety">sessilifolia</tp:taxon-name-part></tp:taxon-name>.</p></tp:treatment-sec><tp:treatment-sec sec-type="Distribution"><title>Distribution.</title><p>Fig. <xref ref-type="fig" rid="F40">40</xref>. Only known from Limpopo Province in South Africa. Elevation 800–1200 m. On sandstone, well-drained stony sand. Low closed woodland.</p><!--PageBreak--></tp:treatment-sec><tp:treatment-sec sec-type="Remarks"><title>Remarks.</title><p>The new status of <italic><tp:taxon-name><tp:taxon-name-part taxon-name-part-type="genus">Coccinia</tp:taxon-name-part> <tp:taxon-name-part taxon-name-part-type="species">variifolia</tp:taxon-name-part></tp:taxon-name></italic> was chosen due to the minor differences to <italic><tp:taxon-name><tp:taxon-name-part taxon-name-part-type="genus">Coccinia</tp:taxon-name-part> <tp:taxon-name-part taxon-name-part-type="species">sessilifolia</tp:taxon-name-part></tp:taxon-name></italic> s.str. Subsessile leaves spontaneously occur in <italic><tp:taxon-name><tp:taxon-name-part taxon-name-part-type="genus">Coccinia</tp:taxon-name-part> <tp:taxon-name-part taxon-name-part-type="species">sessilifolia</tp:taxon-name-part></tp:taxon-name></italic> (<italic>H. Bolus 364</italic>, <italic>F.A. Rogers 19262</italic>) and young individuals usually (always?) have petiolate leaves (<italic>N. Holstein 131</italic>, Fig. <xref ref-type="fig" rid="F4">4b</xref>). However, these collections of mature plants with distinctly petiolate leaves have only been observed in Limpopo Province in South Africa. Sessile <italic><tp:taxon-name><tp:taxon-name-part taxon-name-part-type="genus">Coccinia</tp:taxon-name-part> <tp:taxon-name-part taxon-name-part-type="species">sessilifolia</tp:taxon-name-part></tp:taxon-name></italic> leaves can be quite variable, profoundly to deeply lobate, sometimes also lobulate. Compared to the rather uniform <italic><tp:taxon-name><tp:taxon-name-part taxon-name-part-type="genus">Coccinia</tp:taxon-name-part> <tp:taxon-name-part taxon-name-part-type="species">quinqueloba</tp:taxon-name-part></tp:taxon-name></italic> (<xref ref-type="bibr" rid="B141">Meeuse 1962</xref>), the leaves thus appear to be extraordinarily variable. Meeuse’s <italic><tp:taxon-name><tp:taxon-name-part taxon-name-part-type="genus">Coccinia</tp:taxon-name-part> <tp:taxon-name-part taxon-name-part-type="species">variifolia</tp:taxon-name-part></tp:taxon-name></italic> shares the sublaminal glands (cp. Fig. <xref ref-type="fig" rid="F7">7b</xref>) and the calyx lobes of <italic><tp:taxon-name><tp:taxon-name-part taxon-name-part-type="genus">Coccinia</tp:taxon-name-part> <tp:taxon-name-part taxon-name-part-type="species">sessilifolia</tp:taxon-name-part></tp:taxon-name></italic>, and it is geographically nested within this species (hence no climatic differentiation). Acocks (<italic>J.P.H. Acocks 13903</italic>) also reports a “stark glaucous” appearance, just as in <italic><tp:taxon-name><tp:taxon-name-part taxon-name-part-type="genus">Coccinia</tp:taxon-name-part> <tp:taxon-name-part taxon-name-part-type="species">sessilifolia</tp:taxon-name-part></tp:taxon-name></italic>. As petiolate leaves also occur in young <italic><tp:taxon-name><tp:taxon-name-part taxon-name-part-type="genus">Coccinia</tp:taxon-name-part> <tp:taxon-name-part taxon-name-part-type="species">sessilifolia</tp:taxon-name-part></tp:taxon-name></italic> plants, and subsessile leaves also occur in mature plants, it is more likely that the distinctly petiolate <italic><tp:taxon-name><tp:taxon-name-part taxon-name-part-type="genus">Coccinia</tp:taxon-name-part> <tp:taxon-name-part taxon-name-part-type="species">sessilifolia</tp:taxon-name-part></tp:taxon-name></italic> individuals represent a local fixation of this character. As <tp:taxon-name><tp:taxon-name-part taxon-name-part-type="genus">Coccinia</tp:taxon-name-part> <tp:taxon-name-part taxon-name-part-type="species">sessilifolia</tp:taxon-name-part> <tp:taxon-name-part taxon-name-part-type="infraspecific-rank">var.</tp:taxon-name-part> <tp:taxon-name-part taxon-name-part-type="variety">sessilifolia</tp:taxon-name-part></tp:taxon-name> is derived from petiolate plants, this variety might even represent a remnant population of these.</p></tp:treatment-sec><tp:treatment-sec sec-type="Specimens examined"><title>Specimens examined.</title><p>(in total: 8) South Africa. Limpopo: Waterberg Distr., <italic>F.A. Rogers 24932</italic> (Z [Z-000073427]), <italic>N. Rooyen 1667</italic> (PRE), <italic>R.H. Westfall 2136</italic> (PRE).</p></tp:treatment-sec><tp:treatment-sec><!--Section generated to contain objects referenced in tp:taxon-treatment.--><fig id="F40" position="float" orientation="portrait"><label>Figure 40.</label><caption><p>Distribution map of <tp:taxon-name><tp:taxon-name-part taxon-name-part-type="genus">Coccinia</tp:taxon-name-part> <tp:taxon-name-part taxon-name-part-type="species">sessilifolia</tp:taxon-name-part> <tp:taxon-name-part taxon-name-part-type="infraspecific-rank">var.</tp:taxon-name-part> <tp:taxon-name-part taxon-name-part-type="variety">sessilifolia</tp:taxon-name-part></tp:taxon-name> (pale yellow dots; based on 133 collections) and <tp:taxon-name><tp:taxon-name-part taxon-name-part-type="genus">Coccinia</tp:taxon-name-part> <tp:taxon-name-part taxon-name-part-type="species">sessilifolia</tp:taxon-name-part> <tp:taxon-name-part taxon-name-part-type="infraspecific-rank">var.</tp:taxon-name-part> <tp:taxon-name-part taxon-name-part-type="variety">variifolia</tp:taxon-name-part></tp:taxon-name> (blue dots; based on 7 collections). For South Africa the borders of the provinces are given.</p></caption><graphic xmlns:xlink="http://www.w3.org/1999/xlink" xlink:href="phytokeys-054-001-g040.jpg" position="float" orientation="portrait" xlink:type="simple" id="oo_48774.jpg"/></fig><fig id="F4" position="float" orientation="portrait"><label>Figure 4.</label><caption><p><bold>a</bold> Young plant of <italic><tp:taxon-name><tp:taxon-name-part taxon-name-part-type="genus">Coccinia</tp:taxon-name-part> <tp:taxon-name-part taxon-name-part-type="species">abyssinica</tp:taxon-name-part></tp:taxon-name></italic> (<italic>N. Holstein 132</italic>). The first node is in the axilla where the glabrous cotyledons split off. The first nodes lack probracts and tendrils <bold>b</bold> Young plant of <italic><tp:taxon-name><tp:taxon-name-part taxon-name-part-type="genus">Coccinia</tp:taxon-name-part> <tp:taxon-name-part taxon-name-part-type="species">sessilifolia</tp:taxon-name-part></tp:taxon-name></italic> (<italic>N. Holstein 131</italic>). The first leaves in this species are petiolate, sessile leaves are produced later-on. The glabrous cotyledons are already dried (plant had the same age as the one in Fig. <xref ref-type="fig" rid="F4">4a</xref>).</p></caption><graphic xmlns:xlink="http://www.w3.org/1999/xlink" xlink:href="phytokeys-054-001-g004.jpg" position="float" orientation="portrait" xlink:type="simple" id="oo_48738.jpg"/></fig><fig id="F7" position="float" orientation="portrait"><label>Figure 7.</label><caption><p><bold>a</bold> Male flower of <italic><tp:taxon-name><tp:taxon-name-part taxon-name-part-type="genus">Coccinia</tp:taxon-name-part> <tp:taxon-name-part taxon-name-part-type="species">grandis</tp:taxon-name-part></tp:taxon-name></italic> (<italic>N. Holstein 37</italic>). Apices of the petals and calyx lobes, as well as major teeth on the leaf margin are colored in red. Minor margin teeth are inconspicuously colored. The calyx lobes in <italic><tp:taxon-name><tp:taxon-name-part taxon-name-part-type="genus">Coccinia</tp:taxon-name-part> <tp:taxon-name-part taxon-name-part-type="species">grandis</tp:taxon-name-part></tp:taxon-name></italic> are spreading in flower buds and reflexed in mature flowers <bold>b</bold> Male plant of <italic><tp:taxon-name><tp:taxon-name-part taxon-name-part-type="genus">Coccinia</tp:taxon-name-part> <tp:taxon-name-part taxon-name-part-type="species">sessilifolia</tp:taxon-name-part></tp:taxon-name></italic>. Darkish glands (extranuptial nectaries) are commonly found at the base of a lower leaf lamina. The calyx lobes are unusually large in this specimen (cp. Fig. <xref ref-type="fig" rid="F2">2b</xref>).</p></caption><graphic xmlns:xlink="http://www.w3.org/1999/xlink" xlink:href="phytokeys-054-001-g007.jpg" position="float" orientation="portrait" xlink:type="simple" id="oo_48741.jpg"/></fig><fig id="F2" position="float" orientation="portrait"><label>Figure 2.</label><caption><p><bold>a</bold> Female flower bud of <italic><tp:taxon-name><tp:taxon-name-part taxon-name-part-type="genus">Coccinia</tp:taxon-name-part> <tp:taxon-name-part taxon-name-part-type="species">microphylla</tp:taxon-name-part></tp:taxon-name></italic> (<italic>N. Holstein et al. 90</italic>); picture taken during the dry season. The stem is completely lignified, and only green short shoots are produced <bold>b</bold> Male plant of <italic><tp:taxon-name><tp:taxon-name-part taxon-name-part-type="genus">Coccinia</tp:taxon-name-part> <tp:taxon-name-part taxon-name-part-type="species">sessilifolia</tp:taxon-name-part></tp:taxon-name></italic>. The stem is glaucous and does not lignify. Unusually, the bract is 3-lobate leaf-like.</p></caption><graphic xmlns:xlink="http://www.w3.org/1999/xlink" xlink:href="phytokeys-054-001-g002.jpg" position="float" orientation="portrait" xlink:type="simple" id="oo_48736.jpg"/></fig></tp:treatment-sec><ref-list><ref id="B141"><mixed-citation xmlns:xlink="http://www.w3.org/1999/xlink" xlink:type="simple"><person-group><name name-style="western"><surname>Meeuse</surname><given-names>ADJ</given-names></name></person-group> (<year>1962</year>) <article-title>The <tp:taxon-name><tp:taxon-name-part taxon-name-part-type="family">Cucurbitaceae</tp:taxon-name-part></tp:taxon-name> of Southern Africa.</article-title> <source>Bothalia</source> <volume>8</volume>: <fpage>1</fpage>–<lpage>111</lpage>. </mixed-citation></ref></ref-list></tp:taxon-treatment>
