# Supplementary material for: Monograph of Coccinia (Cucurbitaceae)
Source: PhytoKeys. 2015 Aug 3;(54):1–166. doi: 10.3897/phytokeys.54.3285 (PMC4547038; doi:10.3897/phytokeys.54.3285)
Supplement: XML Treatment for Coccinia subsessiliflora [file phytokeys.54.3285-treatment28.xml]

<!DOCTYPE tp:taxon-treatment
  PUBLIC "-//TaxonX//DTD Taxonomic Treatment Publishing DTD v0 20100105//EN" "tax-treatment-NSO.dtd">
<tp:taxon-treatment xmlns:tp="http://www.plazi.org/taxpub"><tp:treatment-meta><kwd-group><label>Taxon classification</label><kwd><named-content content-type="kingdom">Plantae</named-content></kwd><kwd><named-content content-type="order">Cucurbitales</named-content></kwd><kwd><named-content content-type="family">Cucurbitaceae</named-content></kwd></kwd-group><mixed-citation publication-type="journal"><person-group><name><surname>Holstein</surname><given-names>Norbert</given-names></name></person-group><article-title>Monograph of <italic><tp:taxon-name><tp:taxon-name-part taxon-name-part-type="genus">Coccinia</tp:taxon-name-part></tp:taxon-name></italic> (<tp:taxon-name><tp:taxon-name-part taxon-name-part-type="family">Cucurbitaceae</tp:taxon-name-part></tp:taxon-name>)</article-title><source>PhytoKeys</source><day>3</day><month>8</month><year>2015</year><volume>2015</volume><issue>54</issue><fpage>1</fpage><lpage>166</lpage><pub-id pub-id-type="doi">10.3897/phytokeys.54.3285</pub-id></mixed-citation></tp:treatment-meta><tp:nomenclature><label>24.</label><tp:taxon-name>
                        <tp:taxon-name-part taxon-name-part-type="genus">Coccinia</tp:taxon-name-part>
                        <tp:taxon-name-part taxon-name-part-type="species">subsessiliflora</tp:taxon-name-part>
                    </tp:taxon-name><tp:taxon-authority>Cogn., Bull. Jard. Bot. État Brux. 4(1): 225. 1914.</tp:taxon-authority><tp:nomenclature-citation-list><tp:nomenclature-citation><tp:taxon-name>
                        <tp:taxon-name-part taxon-name-part-type="genus">Coccinia</tp:taxon-name-part>
                        <tp:taxon-name-part taxon-name-part-type="species">subsessiliflora</tp:taxon-name-part>
                    </tp:taxon-name><comment>Type: D. R. Congo. [Équateur Province]: around Likimi, male, fl, 15 Oct 1910, <italic>L.C.E. Malchair 433</italic> (Lectotype, designated here: BR! [BR0000008887481, digital image: BR, JPS], syntype: BR! [BR0000008886835, digital image: BR, JPS]).</comment></tp:nomenclature-citation><tp:nomenclature-citation><tp:taxon-name><tp:taxon-name-part taxon-name-part-type="genus">Coccinia</tp:taxon-name-part></tp:taxon-name><comment> sp. D in C.Jeffrey, F. T. E. A.: 70. 1967. Uganda. [Western Region]: Kigezi District [(Kanungu District/Kisoro District)], Kayonza Forest Reserve [Bwindi Forest Reserve / Impenetrable Central Forest Reserve], <italic>S. Paulo 644</italic> (EA!, K!, MO!); [Central Region]: Mengo district, Mabira forest, <italic>M.V. Loveridge 87</italic> (?); [Central Region]: Mabira Forest, near Kiwala, <italic>R.A. Dummer 3195</italic> (?).</comment></tp:nomenclature-citation></tp:nomenclature-citation-list></tp:nomenclature><tp:treatment-sec sec-type="Description"><title>Description.</title><p>Perennial creeper or climber. Stems up to 4 m, glabrous. Petiole 2–12 cm, glabrous, sometimes with white pustules. Leaves 5.5–15 × 6.5–17.5 cm, almost to the base palmately 5-lobate. Lobes lanceolate, sometimes lobulate; tip acute, acuminate. Margin serrate-lobulate, denticulate. Upper leaf surface glabrous with clear to white pustules, rarely with few fine (up to 1.5 mm long) trichomes. Lower leaf surface glabrous, rarely with dispersed small blackish glands, rarely with tiny trichomes; sometimes nerves with white pustules. Probracts up to 1.5 mm or missing. Tendrils simple. Male flowers in glabrous, dense, compact racemes. Peduncles up to 6 mm. Pedicels up to 4 mm. Bracts 2–2.5 mm. Perianth tube glabrous. Calyx lobes 1–2 mm, subulate, triangulate to lineal, erect to reflexed. Corolla 1.2–1.3 cm, orange, pale yellow-orange, yellow, lobes c. 3 mm. Filament column, anther head, and pollen sacs not seen. Female flowers solitary or in few flowered racemes. Common peduncle up 1 cm, glabrous. Pedicel of flowers in racemes up to 4 mm. Bracts up to 2 mm or missing. <!--PageBreak-->Pedicel of solitary flowers up to 1.1 cm, glabrous. Hypanthium glabrous, calyx lobes and corolla like in males. Ovary glabrous. Style columnar, pale yellow. Stigma 2-lobed, yellow. Fruit 2–2.4(–7) × 1.7 cm, globose to long ovoid, unripe green with glaucous waxy cover, ripe color not known, most likely red. Seeds ≥ 4.5 × 2–2.5 × 1–1.5 mm (L/W/H), asymmetrically obovate, face flat.</p></tp:treatment-sec><tp:treatment-sec sec-type="Phenology"><title>Phenology.</title><p>Flowering time: January, April, July, August, October, December.</p></tp:treatment-sec><tp:treatment-sec sec-type="Distribution"><title>Distribution.</title><p>Fig. <xref ref-type="fig" rid="F41">41</xref>. Congo basin (Central African Republic, D. R. Congo). Forested mountains of NW Burundi, D. R. Congo (North Kivu, South Kivu), W Rwanda, Uganda (Western Province), South Sudan (Eastern Equatoria/Sharq al-’Istiwa’iyah: Lotti Forest). Elevation 300–1950 m. Soil preferences unknown. Tropical rainforests. <italic><tp:taxon-name><tp:taxon-name-part taxon-name-part-type="genus">Macrolobium</tp:taxon-name-part></tp:taxon-name></italic> [= <italic><tp:taxon-name><tp:taxon-name-part taxon-name-part-type="genus">Gilbertiodendron</tp:taxon-name-part></tp:taxon-name></italic>?] forest, swamp forest, disturbed ground in open forest.</p><fig id="F41" position="float" orientation="portrait"><label>Figure 41.</label><caption><p>Distribution map of <italic><tp:taxon-name><tp:taxon-name-part taxon-name-part-type="genus">Coccinia</tp:taxon-name-part> <tp:taxon-name-part taxon-name-part-type="species">subsessiliflora</tp:taxon-name-part></tp:taxon-name></italic> (blue dots; based on 18 collections). For D.R. Congo the borders of the provinces (until 1988) are given.</p></caption><graphic xmlns:xlink="http://www.w3.org/1999/xlink" xlink:href="phytokeys-054-001-g041.jpg" position="float" orientation="portrait" xlink:type="simple" id="oo_48775.jpg"/></fig></tp:treatment-sec><tp:treatment-sec sec-type="Vernacular names"><title>Vernacular names.</title><p>Kihunde: mutangatanga (<italic>R. Gutzwiller 965</italic>), Lissongo [Mapti]: kanganga (<italic>C.Tisserant (Équipe) 1103</italic>), Turumbu: ndombo (<italic>J. Louis 2709</italic>).</p></tp:treatment-sec><tp:treatment-sec sec-type="Taxonomic remarks"><title>Taxonomic remarks.</title><p>There are two <italic>Malchair 433</italic> specimens. As they do not contain any indication of having been separated from a single specimen, they are treated as syntypes. The two specimens do not differ in quality of the material, so the specimen with the original label was chosen to be the lectotype.</p></tp:treatment-sec><tp:treatment-sec sec-type="Remarks"><title>Remarks.</title><p>Collections from the eastern parts of the distribution (esp. E of the Western Rift) have longer fruits but it appears to be a variable character.</p><p>Rarely (<italic>J. Louis 5672</italic>, <italic>J. Louis 13030</italic>), the lower leaf lamina and the adaxial petiole side have short trichomes and the upper lamina has some long trichomes. These features are unusual, but the other characters match the species.</p><!--PageBreak--><p>Although <italic><tp:taxon-name><tp:taxon-name-part taxon-name-part-type="genus">Coccinia</tp:taxon-name-part> <tp:taxon-name-part taxon-name-part-type="species">subsessiliflora</tp:taxon-name-part></tp:taxon-name></italic> is nested within <italic><tp:taxon-name><tp:taxon-name-part taxon-name-part-type="genus">Coccinia</tp:taxon-name-part> <tp:taxon-name-part taxon-name-part-type="species">barteri</tp:taxon-name-part></tp:taxon-name></italic> in the molecular tree from plastid markers (Fig. <xref ref-type="fig" rid="F17">17</xref>), it can be regarded as a proper morphospecies. The deeply lobate leaves are a distinct character, and the species is distributed only in the Congo Basin and the eastern rainforests. The present author supposes that <italic><tp:taxon-name><tp:taxon-name-part taxon-name-part-type="genus">Coccinia</tp:taxon-name-part> <tp:taxon-name-part taxon-name-part-type="species">subsessiliflora</tp:taxon-name-part></tp:taxon-name></italic> might have evolved peripatrically in an arid period of the Pliocene/early Pleistocene period, eventually near the Kivu Mts, and <italic><tp:taxon-name><tp:taxon-name-part taxon-name-part-type="genus">Coccinia</tp:taxon-name-part> <tp:taxon-name-part taxon-name-part-type="species">barteri</tp:taxon-name-part></tp:taxon-name></italic> populated these areas later on.</p></tp:treatment-sec><tp:treatment-sec sec-type="Specimens examined"><title>Specimens examined.</title><p>(Selection; in total: 21) Burundi. Bubanza: Bubanza, <italic>J. Lewalle 6504</italic> (BR, EA); ibid., <italic>M. Reekmans 1477</italic> (BR (2)). Central African Republic. Lobaye: Boukoko, <italic>C. Tisserant (Équipe) 1103</italic> (BM, G, P [P05620797], P [P05620798]); ibid., <italic>2276</italic> (BM, G, P [P05620796], P [P05620799], P [P05621163]). D.R. Congo. Équateur: [Nord-Ubangi district] Businga territoire, between Karawa and Businga, <italic>J. Lebrun 1928</italic> (BR, P [P05620794], WAG [WAG0225403]). Maniema: between Kindu and Katakokombe, <italic>J. Lebrun 6011</italic> (P [P05620791], WAG [WAG0225402]). North Kivu: Beni territory, Kiandolili river, Gongobotsi Camp of Albert National Park guards, <italic>H. Fredericq in Herb. G.F. de Witte 8288</italic> (BR, M, PRE, WAG [WAG0225407]). Orientale: Haut-Uélé district, Faradje territoire, Kurukwata (Aba), <italic>P. Gerard 3564</italic> (BR, EA, WAG [WAG0225405]); Ituri district, Mambasa territoire, Réserve de Faune à Okapi, Epulu, <named-content xmlns:xlink="http://www.w3.org/1999/xlink" content-type="dwc:verbatimCoordinates" xlink:type="simple">1°25'N, 28°35'E</named-content>, <italic>C.E.N. Ewango 2290</italic> (M, MO); Yangambi, <italic>J. Louis 13030</italic> (BR [BR0000008912916], BR [BR0000008913272], P [P05620795], WAG [WAG0225404]). South Sudan. Eastern Equatoria: Torit district, Lotti Forest, <italic>J.K. Jackson 3026</italic> (K). Uganda. Western Region: [Masindi district], Bunyoro, Bujenje county, Budongo Forest, <italic>A.B. Katende K2801</italic> (MO); ibid. <italic>T.J. Synott 1322</italic> (EA).</p></tp:treatment-sec><tp:treatment-sec><!--Section generated to contain objects referenced in tp:taxon-treatment.--><fig id="F17" position="float" orientation="portrait"><label>Figure 17.</label><caption><p>Phylogenetic relationships in <italic><tp:taxon-name><tp:taxon-name-part taxon-name-part-type="genus">Coccinia</tp:taxon-name-part></tp:taxon-name></italic> based on five plastid DNA loci (<italic>mat</italic>K, <italic>ndh</italic>F–<italic>rpl</italic>32 intergenic spacer (IS), <italic>rpl</italic>20–<italic>rps</italic>12 IS, <italic>trn</italic>L intron, <italic>trn</italic>L–<italic>trn</italic>F IS, <italic>trn</italic>S–<italic>trn</italic>G IS) obtained for 75 accessions from 24 species. Shown is the topology of the 50% majority rule consensus tree obtained from Bayesian analysis including simple gap coding for ingroup InDels. Numbers above the branches are posterior probability values ≥ 0.98 with values “with InDel coding” first, followed by “without InDel coding.” Numbers below the branches are bootstrap support values from ML analysis. Topologies from the different analyses were not contradictive, although some clades were not resolved without gap coding. Roman numbers indicate clades as discussed in the text: I = <italic><tp:taxon-name><tp:taxon-name-part taxon-name-part-type="genus">Coccinia</tp:taxon-name-part> <tp:taxon-name-part taxon-name-part-type="species">adoensis</tp:taxon-name-part></tp:taxon-name></italic> clade, II = <italic><tp:taxon-name><tp:taxon-name-part taxon-name-part-type="genus">Coccinia</tp:taxon-name-part> <tp:taxon-name-part taxon-name-part-type="species">quinqueloba</tp:taxon-name-part></tp:taxon-name></italic> group, III = <italic><tp:taxon-name><tp:taxon-name-part taxon-name-part-type="genus">Coccinia</tp:taxon-name-part> <tp:taxon-name-part taxon-name-part-type="species">barteri</tp:taxon-name-part></tp:taxon-name></italic> clade, and IV = <italic><tp:taxon-name><tp:taxon-name-part taxon-name-part-type="genus">Coccinia</tp:taxon-name-part> <tp:taxon-name-part taxon-name-part-type="species">rehmannii</tp:taxon-name-part></tp:taxon-name></italic> clade.</p></caption><graphic xmlns:xlink="http://www.w3.org/1999/xlink" xlink:href="phytokeys-054-001-g017.jpg" position="float" orientation="portrait" xlink:type="simple" id="oo_48751.jpg"/></fig></tp:treatment-sec></tp:taxon-treatment>
