# Supplementary material for: Monograph of Coccinia (Cucurbitaceae)
Source: PhytoKeys. 2015 Aug 3;(54):1–166. doi: 10.3897/phytokeys.54.3285 (PMC4547038; doi:10.3897/phytokeys.54.3285)
Supplement: XML Treatment for Coccinia trilobata [file phytokeys.54.3285-treatment29.xml]

<!DOCTYPE tp:taxon-treatment
  PUBLIC "-//TaxonX//DTD Taxonomic Treatment Publishing DTD v0 20100105//EN" "tax-treatment-NSO.dtd">
<tp:taxon-treatment xmlns:tp="http://www.plazi.org/taxpub"><tp:treatment-meta><kwd-group><label>Taxon classification</label><kwd><named-content content-type="kingdom">Plantae</named-content></kwd><kwd><named-content content-type="order">Cucurbitales</named-content></kwd><kwd><named-content content-type="family">Cucurbitaceae</named-content></kwd></kwd-group><mixed-citation publication-type="journal"><person-group><name><surname>Holstein</surname><given-names>Norbert</given-names></name></person-group><article-title>Monograph of <italic><tp:taxon-name><tp:taxon-name-part taxon-name-part-type="genus">Coccinia</tp:taxon-name-part></tp:taxon-name></italic> (<tp:taxon-name><tp:taxon-name-part taxon-name-part-type="family">Cucurbitaceae</tp:taxon-name-part></tp:taxon-name>)</article-title><source>PhytoKeys</source><day>3</day><month>8</month><year>2015</year><volume>2015</volume><issue>54</issue><fpage>1</fpage><lpage>166</lpage><pub-id pub-id-type="doi">10.3897/phytokeys.54.3285</pub-id></mixed-citation></tp:treatment-meta><tp:nomenclature><label>25.</label><tp:taxon-name>
                        <tp:taxon-name-part taxon-name-part-type="genus">Coccinia</tp:taxon-name-part>
                        <tp:taxon-name-part taxon-name-part-type="species">trilobata</tp:taxon-name-part>
                    </tp:taxon-name><tp:taxon-authority>(Cogn.) C.Jeffrey, Kew Bull. 15: 349. 1962.</tp:taxon-authority><tp:nomenclature-citation-list><tp:nomenclature-citation><tp:taxon-name><tp:taxon-name-part taxon-name-part-type="genus">Peponia</tp:taxon-name-part> <tp:taxon-name-part taxon-name-part-type="species">parviflora</tp:taxon-name-part> <tp:taxon-name-part taxon-name-part-type="infraspecific-rank">var.</tp:taxon-name-part> <tp:taxon-name-part taxon-name-part-type="variety">trilobata</tp:taxon-name-part></tp:taxon-name><comment> Cogn., Bot. Jahrb. Syst. 21: 210. 1895. <italic><tp:taxon-name><tp:taxon-name-part taxon-name-part-type="genus">Peponia</tp:taxon-name-part> <tp:taxon-name-part taxon-name-part-type="species">trilobata</tp:taxon-name-part></tp:taxon-name></italic> (Cogn.) Engl., Pflanzenw. Ost-Afr. C: 399. 1895, nom. illeg. [<italic><tp:taxon-name><tp:taxon-name-part taxon-name-part-type="genus">Peponia</tp:taxon-name-part></tp:taxon-name></italic> is a diatom genus]. <italic><tp:taxon-name><tp:taxon-name-part taxon-name-part-type="genus">Peponium</tp:taxon-name-part> <tp:taxon-name-part taxon-name-part-type="species">trilobatum</tp:taxon-name-part></tp:taxon-name></italic> (Cogn.) Engl., Engl. &amp; Prantl, Pflanzenfam., Nachtr.: 318. 1897.</comment></tp:nomenclature-citation><tp:nomenclature-citation><tp:taxon-name>
                        <tp:taxon-name-part taxon-name-part-type="genus">Coccinia</tp:taxon-name-part>
                        <tp:taxon-name-part taxon-name-part-type="species">trilobata</tp:taxon-name-part>
                    </tp:taxon-name><comment>Type: Tanzania. Kilimanjaro: Mkuu [c. <named-content xmlns:xlink="http://www.w3.org/1999/xlink" content-type="dwc:verbatimCoordinates" xlink:type="simple">3°10'S, 37°36'E</named-content>], 1500 m, in hedges, fl, fr, Mar 1894, <italic>G. Volkens 1956</italic> (Holotype: B, destroyed; lectotype acc. to sheet, but not published, so designated here: BR! [BR0000008887160, digital image: BR, JPS]; isolectotype: BR!).</comment></tp:nomenclature-citation><tp:nomenclature-citation><tp:taxon-name><tp:taxon-name-part taxon-name-part-type="genus">Coccinia</tp:taxon-name-part> <tp:taxon-name-part taxon-name-part-type="species">kilimandjarica</tp:taxon-name-part></tp:taxon-name><comment> Cogn. ex Harms in Fries, Notizbl. Bot. Gart. Berlin-Dahlem 8: 489. 1923.</comment></tp:nomenclature-citation><tp:nomenclature-citation><tp:taxon-name>
                        <tp:taxon-name-part taxon-name-part-type="genus">Coccinia</tp:taxon-name-part>
                        <tp:taxon-name-part taxon-name-part-type="species">trilobata</tp:taxon-name-part>
                    </tp:taxon-name><comment>Type: Tanzania. Kilimanjaro: Kibohöhe [farm at c. <named-content xmlns:xlink="http://www.w3.org/1999/xlink" content-type="dwc:verbatimCoordinates" xlink:type="simple">3°15'50"S, 37°12'0"E</named-content>], 1100–1200 m, fl, <italic>R. Endlich 52a</italic> (Holotype; B, destroyed; lectotype, designated here: M! [M0105772, “1122”, digital image: JPS], isolectotype: H!).</comment></tp:nomenclature-citation><tp:nomenclature-citation><tp:taxon-name><tp:taxon-name-part taxon-name-part-type="genus">Coccinia</tp:taxon-name-part> <tp:taxon-name-part taxon-name-part-type="species">kilimandjarica</tp:taxon-name-part> <tp:taxon-name-part taxon-name-part-type="infraspecific-rank">var.</tp:taxon-name-part> <tp:taxon-name-part taxon-name-part-type="variety">subintegrifolia</tp:taxon-name-part></tp:taxon-name><comment> Cogn. ex Harms in Fries, Notizbl. Bot. Gart. Berlin-Dahlem 8: 490. 1923.</comment></tp:nomenclature-citation><tp:nomenclature-citation><tp:taxon-name>
                        <tp:taxon-name-part taxon-name-part-type="genus">Coccinia</tp:taxon-name-part>
                        <tp:taxon-name-part taxon-name-part-type="species">trilobata</tp:taxon-name-part>
                    </tp:taxon-name><comment>Type: Tanzania. Kilimanjaro: Kibohöhe, 1100–1200 m, fl, <italic>R. Endlich 52</italic> (Holotype: B, destroyed; lectotype, designated here: M! [M0105773, “1121”, digital image: JPS], isolectotype: H!).</comment></tp:nomenclature-citation><!--PageBreak--></tp:nomenclature-citation-list></tp:nomenclature><tp:treatment-sec sec-type="Description"><title>Description.</title><p>Perennial climber. Stems up to 3 m, with soft, whitish trichomes, at least along nerves. Petiole 1.5–16.5 cm, with whitish trichomes (Fig. <xref ref-type="fig" rid="F8">8b</xref>). Leaves 2.6–14.5 × 3.2–18 cm, cordate, 5-angulate to 5-lobate, sometimes lobulate. Margin denticulate. Apex at least of central lobe acute, often acuminate. Upper leaf surface with hyaline to white pustules and usually with white trichomes. Lower leaf surface more or less covered with soft trichomes, denser on nerves. Probracts up to 1.5 mm or missing. Tendrils simple. Male flowers solitary or in short few-flowered racemes. Common peduncle up to 1.7 cm long, pedicel in raceme up to 3.2 cm, each glabrous or with short trichomes. Bracts up to 1 mm. Pedicel in solitary flowers 0.7–4.7 cm, indumentum as in racemes. Perianth tube with articulate trichomes. Calyx lobes 2–5 mm long, lineal, erect to reflexed. Corolla 0.7–2.2 cm, orange-yellow to reddish-orange, deeper colored on the inner side of the lobes, outside with green venation, lobes 0.7–1.3 cm. Filament column pale yellowish green, anther head a bit darker than filament column. Pollen sacs yellow. Female flowers 1(–2) solitary, pedicel 0.5–4 cm, glabrous or sparsely covered with short trichomes. Hypanthium with articulate trichomes, calyx lobes and corolla like in males. Ovary with trichomes, becoming glabrous towards fruit ripening. Style and stigmas not seen. Fruits ovoid to oblong, 4–4.7(–9) × 2 cm, unripe green with white longitudinal stripes that develop a dark green corona during ripening, ripe fruits orange-red. Seeds 6.5–7 × 2.5–3.5 × 1.5 mm (L/W/H), more or less asymmetrically obovate, face flat (Fig. <xref ref-type="fig" rid="F14">14c</xref>).</p></tp:treatment-sec><tp:treatment-sec sec-type="Phenology"><title>Phenology.</title><p>Flowering time: January, May–July, October–December.</p></tp:treatment-sec><tp:treatment-sec sec-type="Distribution"><title>Distribution.</title><p>Fig. <xref ref-type="fig" rid="F33">33</xref>. Tanzania (Arusha, Kilimanjaro, Tanga), Kenya (Central, Coast, Eastern, Nairobi, southern Rift Valley Province). Elevation 1100–2100 m. Red soil, black soil. Open forest, savannas, evergreen bushland, shrubland, grassland.</p></tp:treatment-sec><tp:treatment-sec sec-type="Use"><title>Use.</title><p>Leaves eaten as vegetable (<italic>Coilly? 24</italic>, <italic>F. Msajiri 19</italic>).</p></tp:treatment-sec><tp:treatment-sec sec-type="Vernacular names"><title>Vernacular names.</title><p>Dholuo: angwe (<italic>G.R. Williams 307</italic>), Kinandi: notondwe (<italic>G.R. Williams 307</italic>), Meru: katakeru (<italic>Coilly? 24</italic>), Kikuyu: kigerema (<italic>P. Njogu EA13835</italic>), Kipare: itotwe (<italic>W.J. Kindeketa 648</italic>).</p></tp:treatment-sec><tp:treatment-sec sec-type="Remarks"><title>Remarks.</title><p>The fruits are reported to be poisonous (<italic>G.R. Williams 307</italic>).</p><p>There are some collections that have a mixed (not intermediate) phenotype with <italic><tp:taxon-name><tp:taxon-name-part taxon-name-part-type="genus">Coccinia</tp:taxon-name-part> <tp:taxon-name-part taxon-name-part-type="species">microphylla</tp:taxon-name-part></tp:taxon-name></italic>: the calyx lobes are unusually long (up to 7 mm), which is a strong argument for <italic><tp:taxon-name><tp:taxon-name-part taxon-name-part-type="genus">Coccinia</tp:taxon-name-part> <tp:taxon-name-part taxon-name-part-type="species">trilobata</tp:taxon-name-part></tp:taxon-name></italic>, but the indumentum matches <italic><tp:taxon-name><tp:taxon-name-part taxon-name-part-type="genus">Coccinia</tp:taxon-name-part> <tp:taxon-name-part taxon-name-part-type="species">microphylla</tp:taxon-name-part></tp:taxon-name></italic>. These morphs do not occur in single location but are found in the Ndoto Mts (<italic>O. Kerfoot 2644</italic>), in Koboko (<italic>P. Kirika et al. 002/020/2011</italic>), and around Voi (<italic>M. Hucks 579</italic>, <italic>B. Verdcourt 3888</italic>, <italic>R. Polhill &amp; S. Paulo 962</italic>). Whether these are hybrids (F2 or later) or just a variation is not known. These collections look also quite like <italic><tp:taxon-name><tp:taxon-name-part taxon-name-part-type="genus">Coccinia</tp:taxon-name-part> <tp:taxon-name-part taxon-name-part-type="species">megarrhiza</tp:taxon-name-part></tp:taxon-name></italic>, which occurs in northern Kenya and Ethiopia, however, the indumentum does not match either. A clarification where these collections belong to would require sequence data and a better understanding of the plastid and nuclear haplotypes in the three species, which is not available so far.</p><p>The collections in the Usambara Mts are often quite glabrous or the trichomes are minute and thus easy to mix up with <italic><tp:taxon-name><tp:taxon-name-part taxon-name-part-type="genus">Coccinia</tp:taxon-name-part> <tp:taxon-name-part taxon-name-part-type="species">microphylla</tp:taxon-name-part></tp:taxon-name></italic>.</p></tp:treatment-sec><tp:treatment-sec sec-type="Specimens examined"><title>Specimens examined.</title><p>(Selection, in total: 63) Kenya. Central Province: South Nyeri district, S of road (D450), c. 4 km E of Nairobi–Nanyuki road, 3 km N of Kiganjo, <italic>S.S. Hooper &amp; C.C. Townsend 1697</italic> (K [K000353353]). Eastern Province: <!--PageBreak-->Nkunga Crater Lake, <italic>P.A. Luke et al. 7256</italic> (EA). Nairobi: Nairobi river Valley, Chiromo, <named-content xmlns:xlink="http://www.w3.org/1999/xlink" content-type="dwc:verbatimCoordinates" xlink:type="simple">1°16'30"S, 36°48'E</named-content>, <italic>R.B. Faden &amp; A.J. Faden 74/822</italic> (BR, DSM, EA, MO, WAG [WAG0234201]). Rift Valley Province: Naivasha District [Nakuru district], Ol Longonot Estate, <italic>O. Kerfoot 3543</italic> (EA, S [S08-12472]). Tanzania. Arusha: Small Momela Lake, <italic>H.M. Richards 20036</italic> (EA (2), K [K000353413]). Kilimanjaro: valley slopes near Alt Moschi [Old Moshi], <italic>A. Peter 56453</italic> (B). Tanga: western Usambara Mts, Mombo–Soni road, <italic>R.B. Drummond &amp; J.H. Hemsley 3007</italic> (B, EA, K, LISC, S [S08-12484]).</p></tp:treatment-sec><tp:treatment-sec><!--Section generated to contain objects referenced in tp:taxon-treatment.--><fig id="F8" position="float" orientation="portrait"><label>Figure 8.</label><caption><p><bold>a</bold> The probract of <italic><tp:taxon-name><tp:taxon-name-part taxon-name-part-type="genus">Coccinia</tp:taxon-name-part> <tp:taxon-name-part taxon-name-part-type="species">grandiflora</tp:taxon-name-part></tp:taxon-name></italic> is fleshy and has a keel. The abaxial side bears many extranuptial nectaries. The structure pointing to the lower left of the picture is the tendril <bold>b</bold> The probract of <italic><tp:taxon-name><tp:taxon-name-part taxon-name-part-type="genus">Coccinia</tp:taxon-name-part> <tp:taxon-name-part taxon-name-part-type="species">trilobata</tp:taxon-name-part></tp:taxon-name></italic> (sampled as <italic>N. Holstein &amp; P. Sebastian 9</italic>) is spoon-shaped, papery, and without a keel.</p></caption><graphic xmlns:xlink="http://www.w3.org/1999/xlink" xlink:href="phytokeys-054-001-g008.jpg" position="float" orientation="portrait" xlink:type="simple" id="oo_48742.jpg"/></fig><fig id="F14" position="float" orientation="portrait"><label>Figure 14.</label><caption><p>Seeds of <italic><tp:taxon-name><tp:taxon-name-part taxon-name-part-type="genus">Coccinia</tp:taxon-name-part></tp:taxon-name></italic>. The lack of fibers in e and f are preparation artifacts due to mechanical removal of the hyaline aril. Maceration (coarse crushing of the fruit and soaking of the mass in water for 2–3 weeks; R. Brüggemann – pers. comm.) retains the surface fibers. Length of white bars equals 1 mm. <bold>a</bold> Seeds of <tp:taxon-name><tp:taxon-name-part taxon-name-part-type="genus">Coccinia</tp:taxon-name-part> <tp:taxon-name-part taxon-name-part-type="species">adoensis</tp:taxon-name-part> <tp:taxon-name-part taxon-name-part-type="infraspecific-rank">var.</tp:taxon-name-part> <tp:taxon-name-part taxon-name-part-type="variety">jeffreyana</tp:taxon-name-part></tp:taxon-name> (plant derived from seed of the same fruit: <italic>N. Holstein 130</italic>). Note the lenticular face and symmetrical shape of the seed <bold>b</bold> seeds of <italic><tp:taxon-name><tp:taxon-name-part taxon-name-part-type="genus">Coccinia</tp:taxon-name-part> <tp:taxon-name-part taxon-name-part-type="species">abyssinica</tp:taxon-name-part></tp:taxon-name></italic> (plant derived from seed of the same fruit: <italic>N. Holstein 120</italic> and <italic>132</italic>) <bold>c</bold> Seeds of <italic><tp:taxon-name><tp:taxon-name-part taxon-name-part-type="genus">Coccinia</tp:taxon-name-part> <tp:taxon-name-part taxon-name-part-type="species">trilobata</tp:taxon-name-part></tp:taxon-name></italic> <bold>d</bold> Seeds of <italic><tp:taxon-name><tp:taxon-name-part taxon-name-part-type="genus">Coccinia</tp:taxon-name-part> <tp:taxon-name-part taxon-name-part-type="species">sessilifolia</tp:taxon-name-part></tp:taxon-name></italic> (harvested by maceration) <bold>e</bold> Seeds of <italic><tp:taxon-name><tp:taxon-name-part taxon-name-part-type="genus">Coccinia</tp:taxon-name-part> <tp:taxon-name-part taxon-name-part-type="species">sessilifolia</tp:taxon-name-part></tp:taxon-name></italic> (harvested by mechanical extraction; taken from <italic>N. Holstein 119</italic>) <bold>f</bold> Seeds of <italic><tp:taxon-name><tp:taxon-name-part taxon-name-part-type="genus">Coccinia</tp:taxon-name-part> <tp:taxon-name-part taxon-name-part-type="species">grandis</tp:taxon-name-part></tp:taxon-name></italic> (harvested by mechanical extraction).</p></caption><graphic xmlns:xlink="http://www.w3.org/1999/xlink" xlink:href="phytokeys-054-001-g014.jpg" position="float" orientation="portrait" xlink:type="simple" id="oo_48748.jpg"/></fig><fig id="F33" position="float" orientation="portrait"><label>Figure 33.</label><caption><p>Distribution map of <italic><tp:taxon-name><tp:taxon-name-part taxon-name-part-type="genus">Coccinia</tp:taxon-name-part> <tp:taxon-name-part taxon-name-part-type="species">microphylla</tp:taxon-name-part></tp:taxon-name></italic> (blue dots; based on 49 collections) and <italic><tp:taxon-name><tp:taxon-name-part taxon-name-part-type="genus">Coccinia</tp:taxon-name-part> <tp:taxon-name-part taxon-name-part-type="species">trilobata</tp:taxon-name-part></tp:taxon-name></italic> (pale yellow dots; based on 51 collections).</p></caption><graphic xmlns:xlink="http://www.w3.org/1999/xlink" xlink:href="phytokeys-054-001-g033.jpg" position="float" orientation="portrait" xlink:type="simple" id="oo_48767.jpg"/></fig></tp:treatment-sec></tp:taxon-treatment>
