# Supplementary material for: Monograph of Coccinia (Cucurbitaceae)
Source: PhytoKeys. 2015 Aug 3;(54):1–166. doi: 10.3897/phytokeys.54.3285 (PMC4547038; doi:10.3897/phytokeys.54.3285)
Supplement: XML Treatment for Coccinia sp. B [file phytokeys.54.3285-treatment31.xml]

<!DOCTYPE tp:taxon-treatment
  PUBLIC "-//TaxonX//DTD Taxonomic Treatment Publishing DTD v0 20100105//EN" "tax-treatment-NSO.dtd">
<tp:taxon-treatment xmlns:tp="http://www.plazi.org/taxpub"><tp:treatment-meta><kwd-group><label>Taxon classification</label><kwd><named-content content-type="kingdom">Plantae</named-content></kwd><kwd><named-content content-type="order">Cucurbitales</named-content></kwd><kwd><named-content content-type="family">Cucurbitaceae</named-content></kwd></kwd-group><mixed-citation publication-type="journal"><person-group><name><surname>Holstein</surname><given-names>Norbert</given-names></name></person-group><article-title>Monograph of <italic><tp:taxon-name><tp:taxon-name-part taxon-name-part-type="genus">Coccinia</tp:taxon-name-part></tp:taxon-name></italic> (<tp:taxon-name><tp:taxon-name-part taxon-name-part-type="family">Cucurbitaceae</tp:taxon-name-part></tp:taxon-name>)</article-title><source>PhytoKeys</source><day>3</day><month>8</month><year>2015</year><volume>2015</volume><issue>54</issue><fpage>1</fpage><lpage>166</lpage><pub-id pub-id-type="doi">10.3897/phytokeys.54.3285</pub-id></mixed-citation></tp:treatment-meta><tp:nomenclature><tp:taxon-name>
                            <tp:taxon-name-part taxon-name-part-type="genus">Coccinia</tp:taxon-name-part>
                            <tp:taxon-name-part taxon-name-part-type="uncertainty-rank">sp. B</tp:taxon-name-part>
                        </tp:taxon-name><tp:taxon-authority>C.Jeffrey, Fl. Zambes.: 450. 1978.</tp:taxon-authority><tp:nomenclature-citation-list><tp:nomenclature-citation><tp:taxon-name>
                            <tp:taxon-name-part taxon-name-part-type="genus">Coccinia</tp:taxon-name-part>
                            <tp:taxon-name-part taxon-name-part-type="uncertainty-rank">sp. B</tp:taxon-name-part>
                        </tp:taxon-name><comment>Zambia. Southern Province: Mazabuka, on Nanga Estate near Kafue pilot polder [c. <named-content xmlns:xlink="http://www.w3.org/1999/xlink" content-type="dwc:verbatimCoordinates" xlink:type="simple">15°45'S, 27°54'E</named-content>], female, fl, 7 Mar 1963, <italic>H.J. van Rensburg 1620</italic> (K!).</comment></tp:nomenclature-citation></tp:nomenclature-citation-list></tp:nomenclature><tp:treatment-sec sec-type="Distribution"><title>Distribution.</title><p>Only known from single collection.</p></tp:treatment-sec><tp:treatment-sec sec-type="Remarks"><title>Remarks.</title><p>Like <italic><tp:taxon-name><tp:taxon-name-part taxon-name-part-type="genus">Coccinia</tp:taxon-name-part></tp:taxon-name></italic> sp. A, <xref ref-type="bibr" rid="B106">Jeffrey (1978)</xref> suggested a closer relationship to <italic><tp:taxon-name><tp:taxon-name-part taxon-name-part-type="genus">Coccinia</tp:taxon-name-part> <tp:taxon-name-part taxon-name-part-type="species">barteri</tp:taxon-name-part></tp:taxon-name></italic>. The tubular corolla and the coriaceous leaves support that. The collection was found in riverine bush in <italic><tp:taxon-name><tp:taxon-name-part taxon-name-part-type="genus">Acacia</tp:taxon-name-part></tp:taxon-name></italic> woodland and <italic><tp:taxon-name><tp:taxon-name-part taxon-name-part-type="genus">Hyparrhenia</tp:taxon-name-part></tp:taxon-name></italic>/<italic><tp:taxon-name><tp:taxon-name-part taxon-name-part-type="genus">Setaria</tp:taxon-name-part></tp:taxon-name></italic> grassland in a flood plain area, which is unusual for <italic><tp:taxon-name><tp:taxon-name-part taxon-name-part-type="genus">Coccinia</tp:taxon-name-part> <tp:taxon-name-part taxon-name-part-type="species">barteri</tp:taxon-name-part></tp:taxon-name></italic> as it rather occurs in (rain) forests. <xref ref-type="bibr" rid="B236">White (1983a)</xref> calls the phytochorion of that region “edaphic grassland with semi-aquatic vegetation”. On the one hand, the local soil conditions are not known, and water might be available throughout the year, on the other hand this individual might also represent a local adaptation towards increased drought tolerance.</p></tp:treatment-sec><ref-list><ref id="B106"><mixed-citation xmlns:xlink="http://www.w3.org/1999/xlink" xlink:type="simple"><person-group><name name-style="western"><surname>Jeffrey</surname><given-names>C</given-names></name></person-group> (<year>1978</year>) <article-title><tp:taxon-name><tp:taxon-name-part taxon-name-part-type="family">Cucurbitaceae</tp:taxon-name-part></tp:taxon-name>.</article-title> In: <person-group><name name-style="western"><surname>Launert</surname><given-names>E</given-names></name></person-group> (<role>Ed.</role>) <source>Flora Zambesiaca</source>. <publisher-name>Flora Zambesiaca Managing Committee</publisher-name>, <publisher-loc>London, UK</publisher-loc>, <fpage>414</fpage>–<lpage>499</lpage>. </mixed-citation></ref><ref id="B236"><mixed-citation xmlns:xlink="http://www.w3.org/1999/xlink" xlink:type="simple"><person-group><name name-style="western"><surname>White</surname><given-names>F</given-names></name></person-group> (<year>1983a</year>) <source>Unesco/AETFAT/UNSO vegetation map of Africa</source>. <publisher-name>UNESCO</publisher-name>, <publisher-loc>Paris, France</publisher-loc>, 1: 5.000.000. </mixed-citation></ref></ref-list></tp:taxon-treatment>
