# Supplementary material for: Monograph of Coccinia (Cucurbitaceae)
Source: PhytoKeys. 2015 Aug 3;(54):1–166. doi: 10.3897/phytokeys.54.3285 (PMC4547038; doi:10.3897/phytokeys.54.3285)
Supplement: XML Treatment for Physedra bequaertii [file phytokeys.54.3285-treatment32.xml]

<!DOCTYPE tp:taxon-treatment
  PUBLIC "-//TaxonX//DTD Taxonomic Treatment Publishing DTD v0 20100105//EN" "tax-treatment-NSO.dtd">
<tp:taxon-treatment xmlns:tp="http://www.plazi.org/taxpub"><tp:treatment-meta><kwd-group><label>Taxon classification</label><kwd><named-content content-type="kingdom">Plantae</named-content></kwd><kwd><named-content content-type="order">Cucurbitales</named-content></kwd><kwd><named-content content-type="family">Cucurbitaceae</named-content></kwd></kwd-group><mixed-citation publication-type="journal"><person-group><name><surname>Holstein</surname><given-names>Norbert</given-names></name></person-group><article-title>Monograph of <italic><tp:taxon-name><tp:taxon-name-part taxon-name-part-type="genus">Coccinia</tp:taxon-name-part></tp:taxon-name></italic> (<tp:taxon-name><tp:taxon-name-part taxon-name-part-type="family">Cucurbitaceae</tp:taxon-name-part></tp:taxon-name>)</article-title><source>PhytoKeys</source><day>3</day><month>8</month><year>2015</year><volume>2015</volume><issue>54</issue><fpage>1</fpage><lpage>166</lpage><pub-id pub-id-type="doi">10.3897/phytokeys.54.3285</pub-id></mixed-citation></tp:treatment-meta><tp:nomenclature><tp:taxon-name>
                            <tp:taxon-name-part taxon-name-part-type="genus">Physedra</tp:taxon-name-part>
                            <tp:taxon-name-part taxon-name-part-type="species">bequaertii</tp:taxon-name-part>
                        </tp:taxon-name><tp:taxon-authority>De Wild., Pl. Bequart. 1: 569. 1922.</tp:taxon-authority><tp:nomenclature-citation-list><tp:nomenclature-citation><tp:taxon-name>
                            <tp:taxon-name-part taxon-name-part-type="genus">Physedra</tp:taxon-name-part>
                            <tp:taxon-name-part taxon-name-part-type="species">bequaertii</tp:taxon-name-part>
                        </tp:taxon-name><comment>Type: D.R. Congo. Along the Semliki [river], female, fl, 16 Jun 1914, <italic>J. Bequaert 4791</italic> (Syntypes: BR [BR0000008886330, digital image: BR, JPS], BR [BR0000008887122, digital image: BR, JPS], BR [BR0000008887245, digital image: BR, JPS]).</comment></tp:nomenclature-citation><tp:nomenclature-citation><tp:taxon-name>
                            <tp:taxon-name-part taxon-name-part-type="genus">Physedra</tp:taxon-name-part>
                            <tp:taxon-name-part taxon-name-part-type="species">bequaertii</tp:taxon-name-part>
                        </tp:taxon-name><comment>Type: D.R. Congo. Along Ruthuru river, female, fl, 17 Nov 1914, <italic>J. Bequaert 6315</italic> [<italic>sic</italic>, should be <italic>6215</italic>] (Syntypes: BR [BR0000008886477, digital image: BR, JPS], BR [BR0000008886521, digital image: BR, JPS]).</comment></tp:nomenclature-citation></tp:nomenclature-citation-list></tp:nomenclature><tp:treatment-sec sec-type="Remarks"><title>Remarks.</title><p>As <italic><tp:taxon-name><tp:taxon-name-part taxon-name-part-type="genus">Physedra</tp:taxon-name-part></tp:taxon-name></italic> is a synonym of <italic><tp:taxon-name><tp:taxon-name-part taxon-name-part-type="genus">Coccinia</tp:taxon-name-part></tp:taxon-name></italic> but the specimens are belonging to the genus <italic><tp:taxon-name><tp:taxon-name-part taxon-name-part-type="genus">Bambekea</tp:taxon-name-part></tp:taxon-name></italic>, the name <italic><tp:taxon-name><tp:taxon-name-part taxon-name-part-type="genus">Physedra</tp:taxon-name-part> <tp:taxon-name-part taxon-name-part-type="species">bequaertii</tp:taxon-name-part></tp:taxon-name></italic> has to be excluded. <xref ref-type="bibr" rid="B104">Jeffrey (1962</xref>: 364) published the new combination <italic><tp:taxon-name><tp:taxon-name-part taxon-name-part-type="genus">Bambekea</tp:taxon-name-part> <tp:taxon-name-part taxon-name-part-type="species">bequaertii</tp:taxon-name-part></tp:taxon-name></italic> (De Wild.) C.Jeffrey, however, it is not clear whether this is a species separate from <italic><tp:taxon-name><tp:taxon-name-part taxon-name-part-type="genus">Bambekea</tp:taxon-name-part> <tp:taxon-name-part taxon-name-part-type="species">racemosa</tp:taxon-name-part></tp:taxon-name></italic> Cogn.</p></tp:treatment-sec><ref-list><ref id="B104"><mixed-citation xmlns:xlink="http://www.w3.org/1999/xlink" xlink:type="simple"><person-group><name name-style="western"><surname>Jeffrey</surname><given-names>C</given-names></name></person-group> (<year>1962</year>) <article-title>Notes on <tp:taxon-name><tp:taxon-name-part taxon-name-part-type="family">Cucurbitaceae</tp:taxon-name-part></tp:taxon-name>, including a proposed new classification of the family.</article-title> <source>Kew Bulletin</source> <volume>15</volume>: <fpage>337</fpage>–<lpage>371</lpage>. doi: <ext-link ext-link-type="doi" xlink:href="10.2307/4115586" xlink:type="simple">10.2307/4115586</ext-link> </mixed-citation></ref></ref-list></tp:taxon-treatment>
