# Supplementary material for: Monograph of Coccinia (Cucurbitaceae)
Source: PhytoKeys. 2015 Aug 3;(54):1–166. doi: 10.3897/phytokeys.54.3285 (PMC4547038; doi:10.3897/phytokeys.54.3285)
Supplement: XML Treatment for Coccinia ecirrhosa [file phytokeys.54.3285-treatment35.xml]

<!DOCTYPE tp:taxon-treatment
  PUBLIC "-//TaxonX//DTD Taxonomic Treatment Publishing DTD v0 20100105//EN" "tax-treatment-NSO.dtd">
<tp:taxon-treatment xmlns:tp="http://www.plazi.org/taxpub"><tp:treatment-meta><kwd-group><label>Taxon classification</label><kwd><named-content content-type="kingdom">Plantae</named-content></kwd><kwd><named-content content-type="order">Cucurbitales</named-content></kwd><kwd><named-content content-type="family">Cucurbitaceae</named-content></kwd></kwd-group><mixed-citation publication-type="journal"><person-group><name><surname>Holstein</surname><given-names>Norbert</given-names></name></person-group><article-title>Monograph of <italic><tp:taxon-name><tp:taxon-name-part taxon-name-part-type="genus">Coccinia</tp:taxon-name-part></tp:taxon-name></italic> (<tp:taxon-name><tp:taxon-name-part taxon-name-part-type="family">Cucurbitaceae</tp:taxon-name-part></tp:taxon-name>)</article-title><source>PhytoKeys</source><day>3</day><month>8</month><year>2015</year><volume>2015</volume><issue>54</issue><fpage>1</fpage><lpage>166</lpage><pub-id pub-id-type="doi">10.3897/phytokeys.54.3285</pub-id></mixed-citation></tp:treatment-meta><tp:nomenclature><tp:taxon-name>
                            <tp:taxon-name-part taxon-name-part-type="genus">Coccinia</tp:taxon-name-part>
                            <tp:taxon-name-part taxon-name-part-type="species">ecirrhosa</tp:taxon-name-part>
                        </tp:taxon-name><tp:taxon-authority>Cogn., Bull. Herb. Boissier 4(12): 822. 1896.</tp:taxon-authority><tp:nomenclature-citation-list><tp:nomenclature-citation><tp:taxon-name>
                            <tp:taxon-name-part taxon-name-part-type="genus">Coccinia</tp:taxon-name-part>
                            <tp:taxon-name-part taxon-name-part-type="species">ecirrhosa</tp:taxon-name-part>
                        </tp:taxon-name><comment>Type: Somalia. Abdallah, 1891, <italic>C. Keller 106</italic> [sphalm. 116 in l.c.] (Type: BR! [BR0000008885999, digital image: BR, JPS], Z! [Z-000004442, digital image: Z, K neg. 4832]).</comment></tp:nomenclature-citation></tp:nomenclature-citation-list></tp:nomenclature><tp:treatment-sec sec-type="Remarks"><title>Remarks.</title><p>The type does not contain much material, but the lower surface of a leaf shows a pinnatifid venation pattern, which is unknown in <italic><tp:taxon-name><tp:taxon-name-part taxon-name-part-type="genus">Coccinia</tp:taxon-name-part></tp:taxon-name></italic>. <xref ref-type="bibr" rid="B105">Jeffrey (1967)</xref> transferred it correctly (<xref ref-type="bibr" rid="B124">Kocyan et al. 2007</xref>) to another genus, namely <italic><tp:taxon-name><tp:taxon-name-part taxon-name-part-type="genus">Cephalopentandra</tp:taxon-name-part></tp:taxon-name></italic>.</p></tp:treatment-sec><ref-list><ref id="B105"><mixed-citation xmlns:xlink="http://www.w3.org/1999/xlink" xlink:type="simple"><person-group><name name-style="western"><surname>Jeffrey</surname><given-names>C</given-names></name></person-group> (<year>1967</year>) <source><tp:taxon-name><tp:taxon-name-part taxon-name-part-type="family">Cucurbitaceae</tp:taxon-name-part></tp:taxon-name>. In: Milne-Redhead E, Polhill RM (Eds) Flora of Tropical East Africa.</source> <publisher-name>Crown Agents for Oversea Governments and Administrations</publisher-name>, <publisher-loc>London, UK</publisher-loc>, <size units="page">157 pp</size>. </mixed-citation></ref><ref id="B124"><mixed-citation xmlns:xlink="http://www.w3.org/1999/xlink" xlink:type="simple"><person-group><name name-style="western"><surname>Kocyan</surname><given-names>A</given-names></name><name name-style="western"><surname>Zhang</surname><given-names>L-B</given-names></name><name name-style="western"><surname>Schaefer</surname><given-names>H</given-names></name><name name-style="western"><surname>Renner</surname><given-names>SS</given-names></name></person-group> (<year>2007</year>) <article-title>A multi-locus chloroplast phylogeny for the <tp:taxon-name><tp:taxon-name-part taxon-name-part-type="family">Cucurbitaceae</tp:taxon-name-part></tp:taxon-name> and its implications for character evolution and classification.</article-title> <source>Molecular Phylogenetics and Evolution</source> <volume>44</volume>: <fpage>553</fpage>–<lpage>577</lpage>. doi: <ext-link ext-link-type="doi" xlink:href="10.1016/j.ympev.2006.12.022" xlink:type="simple">10.1016/j.ympev.2006.12.022</ext-link> </mixed-citation></ref></ref-list></tp:taxon-treatment>
