# Supplementary material for: Monograph of Coccinia (Cucurbitaceae)
Source: PhytoKeys. 2015 Aug 3;(54):1–166. doi: 10.3897/phytokeys.54.3285 (PMC4547038; doi:10.3897/phytokeys.54.3285)
Supplement: XML Treatment for Coccinia macrantha [file phytokeys.54.3285-treatment37.xml]

<!DOCTYPE tp:taxon-treatment
  PUBLIC "-//TaxonX//DTD Taxonomic Treatment Publishing DTD v0 20100105//EN" "tax-treatment-NSO.dtd">
<tp:taxon-treatment xmlns:tp="http://www.plazi.org/taxpub"><tp:treatment-meta><kwd-group><label>Taxon classification</label><kwd><named-content content-type="kingdom">Plantae</named-content></kwd><kwd><named-content content-type="order">Cucurbitales</named-content></kwd><kwd><named-content content-type="family">Cucurbitaceae</named-content></kwd></kwd-group><mixed-citation publication-type="journal"><person-group><name><surname>Holstein</surname><given-names>Norbert</given-names></name></person-group><article-title>Monograph of <italic><tp:taxon-name><tp:taxon-name-part taxon-name-part-type="genus">Coccinia</tp:taxon-name-part></tp:taxon-name></italic> (<tp:taxon-name><tp:taxon-name-part taxon-name-part-type="family">Cucurbitaceae</tp:taxon-name-part></tp:taxon-name>)</article-title><source>PhytoKeys</source><day>3</day><month>8</month><year>2015</year><volume>2015</volume><issue>54</issue><fpage>1</fpage><lpage>166</lpage><pub-id pub-id-type="doi">10.3897/phytokeys.54.3285</pub-id></mixed-citation></tp:treatment-meta><tp:nomenclature><tp:taxon-name>
                            <tp:taxon-name-part taxon-name-part-type="genus">Coccinia</tp:taxon-name-part>
                            <tp:taxon-name-part taxon-name-part-type="species">macrantha</tp:taxon-name-part>
                        </tp:taxon-name><tp:taxon-authority>nom. nud.</tp:taxon-authority><tp:nomenclature-citation-list><tp:nomenclature-citation><tp:taxon-name><tp:taxon-name-part taxon-name-part-type="genus">Physedra</tp:taxon-name-part> <tp:taxon-name-part taxon-name-part-type="species">macrantha</tp:taxon-name-part></tp:taxon-name><comment> Gilg, Bot. Jahrb. Syst. 34: 356. 1904. Type: Liberia. Gran Bassa: Fishtown, in bush, sand, fl, 10 m, 27 Aug 1898, <italic>M. Dinklage 2019</italic> [<tp:taxon-name><tp:taxon-name-part taxon-name-part-type="family">Cucurbitaceae</tp:taxon-name-part></tp:taxon-name> no. 1846] (Holotype: B! [B 10 0154925, digital image: B, JPS]).</comment></tp:nomenclature-citation></tp:nomenclature-citation-list></tp:nomenclature><tp:treatment-sec sec-type="Remarks"><title>Remarks.</title><p>The combination <italic><tp:taxon-name><tp:taxon-name-part taxon-name-part-type="genus">Coccinia</tp:taxon-name-part> <tp:taxon-name-part taxon-name-part-type="species">macrantha</tp:taxon-name-part></tp:taxon-name></italic> was only used in B herbarium for storage but apparently never published. <italic><tp:taxon-name><tp:taxon-name-part taxon-name-part-type="genus">Physedra</tp:taxon-name-part> <tp:taxon-name-part taxon-name-part-type="species">macrantha</tp:taxon-name-part></tp:taxon-name></italic> Gilg has been synonymized, correctly, with <italic><tp:taxon-name><tp:taxon-name-part taxon-name-part-type="genus">Physedra</tp:taxon-name-part> <tp:taxon-name-part taxon-name-part-type="species">eglandulosa</tp:taxon-name-part></tp:taxon-name></italic> Hutch. &amp; Dalziel (1928), which is now in the genus <italic><tp:taxon-name><tp:taxon-name-part taxon-name-part-type="genus">Ruthalicia</tp:taxon-name-part></tp:taxon-name></italic>.</p></tp:treatment-sec></tp:taxon-treatment>
