# Supplementary material for: Monograph of Coccinia (Cucurbitaceae)
Source: PhytoKeys. 2015 Aug 3;(54):1–166. doi: 10.3897/phytokeys.54.3285 (PMC4547038; doi:10.3897/phytokeys.54.3285)
Supplement: XML Treatment for Coccinia obbadiensis [file phytokeys.54.3285-treatment38.xml]

<!DOCTYPE tp:taxon-treatment
  PUBLIC "-//TaxonX//DTD Taxonomic Treatment Publishing DTD v0 20100105//EN" "tax-treatment-NSO.dtd">
<tp:taxon-treatment xmlns:tp="http://www.plazi.org/taxpub"><tp:treatment-meta><kwd-group><label>Taxon classification</label><kwd><named-content content-type="kingdom">Plantae</named-content></kwd><kwd><named-content content-type="order">Cucurbitales</named-content></kwd><kwd><named-content content-type="family">Cucurbitaceae</named-content></kwd></kwd-group><mixed-citation publication-type="journal"><person-group><name><surname>Holstein</surname><given-names>Norbert</given-names></name></person-group><article-title>Monograph of <italic><tp:taxon-name><tp:taxon-name-part taxon-name-part-type="genus">Coccinia</tp:taxon-name-part></tp:taxon-name></italic> (<tp:taxon-name><tp:taxon-name-part taxon-name-part-type="family">Cucurbitaceae</tp:taxon-name-part></tp:taxon-name>)</article-title><source>PhytoKeys</source><day>3</day><month>8</month><year>2015</year><volume>2015</volume><issue>54</issue><fpage>1</fpage><lpage>166</lpage><pub-id pub-id-type="doi">10.3897/phytokeys.54.3285</pub-id></mixed-citation></tp:treatment-meta><tp:nomenclature><tp:taxon-name>
                            <tp:taxon-name-part taxon-name-part-type="genus">Coccinia</tp:taxon-name-part>
                            <tp:taxon-name-part taxon-name-part-type="species">obbadiensis</tp:taxon-name-part>
                        </tp:taxon-name><tp:taxon-authority>(Chiov.) Cufod., Supplem.: Enum. Pl. Aethiop. Spermatophyta 35(2): 1050. 1965.</tp:taxon-authority><tp:nomenclature-citation-list><tp:nomenclature-citation><tp:taxon-name><tp:taxon-name-part taxon-name-part-type="genus">Cephalopentandra</tp:taxon-name-part> <tp:taxon-name-part taxon-name-part-type="species">obbadiensis</tp:taxon-name-part></tp:taxon-name><comment> Chiov., Fl. somala: 187, tab. 20, fig. 1. 1929.</comment></tp:nomenclature-citation><tp:nomenclature-citation><tp:taxon-name>
                            <tp:taxon-name-part taxon-name-part-type="genus">Coccinia</tp:taxon-name-part>
                            <tp:taxon-name-part taxon-name-part-type="species">obbadiensis</tp:taxon-name-part>
                        </tp:taxon-name><comment>Type: Somalia. [Mudug]: Obbia [Hobyo] Sultanate, between Dolobscìo and Magghiòle, 27 Apr, <italic>G. Stefanini &amp; N. Puccioni 458</italic> (Holotype: FT [FT003569, K neg. 4845, digital image: JPS], isotype: K! [K000313183, digital image: JPS, K).</comment></tp:nomenclature-citation><!--PageBreak--></tp:nomenclature-citation-list></tp:nomenclature><tp:treatment-sec sec-type="Remarks"><title>Remarks.</title><p>The author notes five stamens, which are a good reason for not including this species in <italic><tp:taxon-name><tp:taxon-name-part taxon-name-part-type="genus">Coccinia</tp:taxon-name-part></tp:taxon-name></italic>. The leaves of the specimen on the picture look like these of <italic><tp:taxon-name><tp:taxon-name-part taxon-name-part-type="genus">Coccinia</tp:taxon-name-part> <tp:taxon-name-part taxon-name-part-type="species">quercifolia</tp:taxon-name-part></tp:taxon-name></italic>, which is also excluded from <italic><tp:taxon-name><tp:taxon-name-part taxon-name-part-type="genus">Coccinia</tp:taxon-name-part></tp:taxon-name></italic> and separated by <xref ref-type="bibr" rid="B105">Jeffrey (1967)</xref>.</p></tp:treatment-sec><ref-list><ref id="B105"><mixed-citation xmlns:xlink="http://www.w3.org/1999/xlink" xlink:type="simple"><person-group><name name-style="western"><surname>Jeffrey</surname><given-names>C</given-names></name></person-group> (<year>1967</year>) <source><tp:taxon-name><tp:taxon-name-part taxon-name-part-type="family">Cucurbitaceae</tp:taxon-name-part></tp:taxon-name>. In: Milne-Redhead E, Polhill RM (Eds) Flora of Tropical East Africa.</source> <publisher-name>Crown Agents for Oversea Governments and Administrations</publisher-name>, <publisher-loc>London, UK</publisher-loc>, <size units="page">157 pp</size>. </mixed-citation></ref></ref-list></tp:taxon-treatment>
