# Supplementary material for: Monograph of Coccinia (Cucurbitaceae)
Source: PhytoKeys. 2015 Aug 3;(54):1–166. doi: 10.3897/phytokeys.54.3285 (PMC4547038; doi:10.3897/phytokeys.54.3285)
Supplement: XML Treatment for Coccinia quercifolia [file phytokeys.54.3285-treatment39.xml]

<!DOCTYPE tp:taxon-treatment
  PUBLIC "-//TaxonX//DTD Taxonomic Treatment Publishing DTD v0 20100105//EN" "tax-treatment-NSO.dtd">
<tp:taxon-treatment xmlns:tp="http://www.plazi.org/taxpub"><tp:treatment-meta><kwd-group><label>Taxon classification</label><kwd><named-content content-type="kingdom">Plantae</named-content></kwd><kwd><named-content content-type="order">Cucurbitales</named-content></kwd><kwd><named-content content-type="family">Cucurbitaceae</named-content></kwd></kwd-group><mixed-citation publication-type="journal"><person-group><name><surname>Holstein</surname><given-names>Norbert</given-names></name></person-group><article-title>Monograph of <italic><tp:taxon-name><tp:taxon-name-part taxon-name-part-type="genus">Coccinia</tp:taxon-name-part></tp:taxon-name></italic> (<tp:taxon-name><tp:taxon-name-part taxon-name-part-type="family">Cucurbitaceae</tp:taxon-name-part></tp:taxon-name>)</article-title><source>PhytoKeys</source><day>3</day><month>8</month><year>2015</year><volume>2015</volume><issue>54</issue><fpage>1</fpage><lpage>166</lpage><pub-id pub-id-type="doi">10.3897/phytokeys.54.3285</pub-id></mixed-citation></tp:treatment-meta><tp:nomenclature><tp:taxon-name>
                            <tp:taxon-name-part taxon-name-part-type="genus">Coccinia</tp:taxon-name-part>
                            <tp:taxon-name-part taxon-name-part-type="species">quercifolia</tp:taxon-name-part>
                        </tp:taxon-name><tp:taxon-authority>Hutch. et E.A.Bruce, Bull. Misc. Inform. Kew 2: 99. 1941.</tp:taxon-authority><tp:nomenclature-citation-list><tp:nomenclature-citation><tp:taxon-name>
                            <tp:taxon-name-part taxon-name-part-type="genus">Coccinia</tp:taxon-name-part>
                            <tp:taxon-name-part taxon-name-part-type="species">quercifolia</tp:taxon-name-part>
                        </tp:taxon-name><comment>Type: Somalia. [Nugaal]: Boundary Pillar 93, <named-content xmlns:xlink="http://www.w3.org/1999/xlink" content-type="dwc:verbatimCoordinates" xlink:type="simple">45°9'E, 8°37'N</named-content>, 990 m, fl, 6 Oct, <italic>J.B. Gillett 4194</italic> (Holotype: K! [K000313174, digital image: JPS, K], K! [K000313174, digital image: JPS, K]).</comment></tp:nomenclature-citation><tp:nomenclature-citation><tp:taxon-name>
                            <tp:taxon-name-part taxon-name-part-type="genus">Coccinia</tp:taxon-name-part>
                            <tp:taxon-name-part taxon-name-part-type="species">quercifolia</tp:taxon-name-part>
                        </tp:taxon-name><comment>Type: Ethiopia. [Somali Region]: Harradigit [c. <named-content xmlns:xlink="http://www.w3.org/1999/xlink" content-type="dwc:verbatimCoordinates" xlink:type="simple">7°45'N, 45°30'E</named-content>], Apr, <italic>F.L. James &amp; J.G. Thrupp no.</italic>? (Paratype: K?).</comment></tp:nomenclature-citation></tp:nomenclature-citation-list></tp:nomenclature><tp:treatment-sec sec-type="Remarks"><title>Remarks.</title><p>The leaves have a pinnatifid venation, just like <tp:taxon-name><tp:taxon-name-part taxon-name-part-type="genus">Cephalopentandra</tp:taxon-name-part> (<tp:taxon-name-part taxon-name-part-type="subgenus">Coccinia</tp:taxon-name-part>) <tp:taxon-name-part taxon-name-part-type="species">ecirrhosa</tp:taxon-name-part></tp:taxon-name>, but are deeply lobed. Since the leaf form may vary in <tp:taxon-name><tp:taxon-name-part taxon-name-part-type="family">Cucurbitaceae</tp:taxon-name-part></tp:taxon-name>, it is likely that these specimens belong together, so that the odd leaf venation excludes this type from <italic><tp:taxon-name><tp:taxon-name-part taxon-name-part-type="genus">Coccinia</tp:taxon-name-part></tp:taxon-name></italic>. Jeffrey already synonymized this name with <italic><tp:taxon-name><tp:taxon-name-part taxon-name-part-type="genus">Coccinia</tp:taxon-name-part> <tp:taxon-name-part taxon-name-part-type="species">ecirrhosa</tp:taxon-name-part></tp:taxon-name></italic>.</p></tp:treatment-sec></tp:taxon-treatment>
