# Supplementary material for: Monograph of Coccinia (Cucurbitaceae)
Source: PhytoKeys. 2015 Aug 3;(54):1–166. doi: 10.3897/phytokeys.54.3285 (PMC4547038; doi:10.3897/phytokeys.54.3285)
Supplement: XML Treatment for Coccinia palmata [file phytokeys.54.3285-treatment40.xml]

<!DOCTYPE tp:taxon-treatment
  PUBLIC "-//TaxonX//DTD Taxonomic Treatment Publishing DTD v0 20100105//EN" "tax-treatment-NSO.dtd">
<tp:taxon-treatment xmlns:tp="http://www.plazi.org/taxpub"><tp:treatment-meta><kwd-group><label>Taxon classification</label><kwd><named-content content-type="kingdom">Plantae</named-content></kwd><kwd><named-content content-type="order">Cucurbitales</named-content></kwd><kwd><named-content content-type="family">Cucurbitaceae</named-content></kwd></kwd-group><mixed-citation publication-type="journal"><person-group><name><surname>Holstein</surname><given-names>Norbert</given-names></name></person-group><article-title>Monograph of <italic><tp:taxon-name><tp:taxon-name-part taxon-name-part-type="genus">Coccinia</tp:taxon-name-part></tp:taxon-name></italic> (<tp:taxon-name><tp:taxon-name-part taxon-name-part-type="family">Cucurbitaceae</tp:taxon-name-part></tp:taxon-name>)</article-title><source>PhytoKeys</source><day>3</day><month>8</month><year>2015</year><volume>2015</volume><issue>54</issue><fpage>1</fpage><lpage>166</lpage><pub-id pub-id-type="doi">10.3897/phytokeys.54.3285</pub-id></mixed-citation></tp:treatment-meta><tp:nomenclature><tp:taxon-name>
                            <tp:taxon-name-part taxon-name-part-type="genus">Coccinia</tp:taxon-name-part>
                            <tp:taxon-name-part taxon-name-part-type="species">palmata</tp:taxon-name-part>
                        </tp:taxon-name><tp:taxon-authority>(L.) M.Roem., Syn. pepon.: 93. 1846.</tp:taxon-authority><tp:nomenclature-citation-list><tp:nomenclature-citation><tp:taxon-name><tp:taxon-name-part taxon-name-part-type="genus">Bryonia</tp:taxon-name-part> <tp:taxon-name-part taxon-name-part-type="species">palmata</tp:taxon-name-part></tp:taxon-name><comment> L., Sp. pl. 2: 1012. 1753. <italic><tp:taxon-name><tp:taxon-name-part taxon-name-part-type="genus">Bryonia</tp:taxon-name-part></tp:taxon-name> zeylanica, folio quinquepartito</italic> Burm., Thes. zeylan.: 49. 1737. <italic><tp:taxon-name><tp:taxon-name-part taxon-name-part-type="genus">Bryonia</tp:taxon-name-part></tp:taxon-name> foliis palmatis lævibus quinquepartitis: laciniis lanceolatis repando-serratis</italic> L., Fl. zeyl.: 146. 1747.</comment></tp:nomenclature-citation><tp:nomenclature-citation><tp:taxon-name>
                            <tp:taxon-name-part taxon-name-part-type="genus">Coccinia</tp:taxon-name-part>
                            <tp:taxon-name-part taxon-name-part-type="species">palmata</tp:taxon-name-part>
                        </tp:taxon-name><comment>Type: [Sri Lanka]. No location given. <italic>P. Hermann 25</italic> (Type lost?).</comment></tp:nomenclature-citation><tp:nomenclature-citation><tp:taxon-name>
                            <tp:taxon-name-part taxon-name-part-type="genus">Coccinia</tp:taxon-name-part>
                            <tp:taxon-name-part taxon-name-part-type="species">palmata</tp:taxon-name-part>
                        </tp:taxon-name><comment>Type: [Sri Lanka]. No location given. <italic>P. Hermann 41</italic> (Type lost?).</comment></tp:nomenclature-citation><tp:nomenclature-citation><tp:taxon-name>
                            <tp:taxon-name-part taxon-name-part-type="genus">Coccinia</tp:taxon-name-part>
                            <tp:taxon-name-part taxon-name-part-type="species">palmata</tp:taxon-name-part>
                        </tp:taxon-name><comment>Type: [Sri Lanka]. No location given. <italic>P. Hermann 62</italic> (Type lost?).</comment></tp:nomenclature-citation><tp:nomenclature-citation><tp:taxon-name>
                            <tp:taxon-name-part taxon-name-part-type="genus">Coccinia</tp:taxon-name-part>
                            <tp:taxon-name-part taxon-name-part-type="species">palmata</tp:taxon-name-part>
                        </tp:taxon-name><comment>Type: [Sri Lanka]. No location given. <italic>P. Hermann 353</italic> [Musæum zeylonicum 2:58] (Lectotype, designated by <xref ref-type="bibr" rid="B104">Jeffrey (1962</xref>: 352): BM [BM-000621700]).</comment></tp:nomenclature-citation></tp:nomenclature-citation-list></tp:nomenclature><tp:treatment-sec sec-type="Remarks"><title>Remarks.</title><p>The name <italic><tp:taxon-name><tp:taxon-name-part taxon-name-part-type="genus">Coccinia</tp:taxon-name-part> <tp:taxon-name-part taxon-name-part-type="species">palmata</tp:taxon-name-part></tp:taxon-name></italic> has been applied illegitimately for <italic><tp:taxon-name><tp:taxon-name-part taxon-name-part-type="genus">Coccinia</tp:taxon-name-part> <tp:taxon-name-part taxon-name-part-type="species">mackenii</tp:taxon-name-part></tp:taxon-name></italic> for a long time due to an overlooked combination. When Wight and Arnott published the name <italic><tp:taxon-name><tp:taxon-name-part taxon-name-part-type="genus">Coccinia</tp:taxon-name-part> <tp:taxon-name-part taxon-name-part-type="species">indica</tp:taxon-name-part></tp:taxon-name></italic>, they cited <italic><tp:taxon-name><tp:taxon-name-part taxon-name-part-type="genus">Bryonia</tp:taxon-name-part> <tp:taxon-name-part taxon-name-part-type="species">grandis</tp:taxon-name-part></tp:taxon-name></italic> L. and also tentatively included the citation of <italic><tp:taxon-name><tp:taxon-name-part taxon-name-part-type="genus">Bryonia</tp:taxon-name-part> <tp:taxon-name-part taxon-name-part-type="species">palmata</tp:taxon-name-part></tp:taxon-name></italic> L. More likely, however, they meant a specimen in Herbarium Madras that was identified as <italic><tp:taxon-name><tp:taxon-name-part taxon-name-part-type="genus">Bryonia</tp:taxon-name-part> <tp:taxon-name-part taxon-name-part-type="species">palmata</tp:taxon-name-part></tp:taxon-name></italic> L. One year after Voigt’s correction to <italic><tp:taxon-name><tp:taxon-name-part taxon-name-part-type="genus">Coccinia</tp:taxon-name-part> <tp:taxon-name-part taxon-name-part-type="species">grandis</tp:taxon-name-part></tp:taxon-name></italic> (L.) Voigt, <xref ref-type="bibr" rid="B184">Roemer (1846)</xref> also recognized the seemingly missing combination and that Linnaeus’ <italic><tp:taxon-name><tp:taxon-name-part taxon-name-part-type="genus">Bryonia</tp:taxon-name-part> <tp:taxon-name-part taxon-name-part-type="species">palmata</tp:taxon-name-part></tp:taxon-name></italic> and <italic><tp:taxon-name><tp:taxon-name-part taxon-name-part-type="genus">Bryonia</tp:taxon-name-part> <tp:taxon-name-part taxon-name-part-type="species">grandis</tp:taxon-name-part></tp:taxon-name></italic> indeed referred to different species. Roemer treated them, amongst other species, as <italic><tp:taxon-name><tp:taxon-name-part taxon-name-part-type="genus">Coccinia</tp:taxon-name-part> <tp:taxon-name-part taxon-name-part-type="species">grandis</tp:taxon-name-part></tp:taxon-name></italic> (L.) M.Roem. (nom. illeg.) and <italic><tp:taxon-name><tp:taxon-name-part taxon-name-part-type="genus">Coccinia</tp:taxon-name-part> <tp:taxon-name-part taxon-name-part-type="species">palmata</tp:taxon-name-part></tp:taxon-name></italic> (L.) M.Roem. Roemer cited the second edition of Linnaeus’ Species plantarum (1763), which has the identical description for this species as the first edition, so he explicitely meant <italic><tp:taxon-name><tp:taxon-name-part taxon-name-part-type="genus">Bryonia</tp:taxon-name-part> <tp:taxon-name-part taxon-name-part-type="species">palmata</tp:taxon-name-part></tp:taxon-name></italic> to be a part of <italic><tp:taxon-name><tp:taxon-name-part taxon-name-part-type="genus">Coccinia</tp:taxon-name-part></tp:taxon-name></italic>. The <italic><tp:taxon-name><tp:taxon-name-part taxon-name-part-type="genus">Bryonia</tp:taxon-name-part> <tp:taxon-name-part taxon-name-part-type="species">palmata</tp:taxon-name-part></tp:taxon-name></italic> typolectotype belongs to what is now widely called <italic><tp:taxon-name><tp:taxon-name-part taxon-name-part-type="genus">Diplocyclos</tp:taxon-name-part></tp:taxon-name></italic>, due to the globose striped fruits <!--PageBreak-->easily recognizable as being not part of <italic><tp:taxon-name><tp:taxon-name-part taxon-name-part-type="genus">Coccinia</tp:taxon-name-part></tp:taxon-name></italic>. Apart from that, another species from South Africa was described with the name <italic><tp:taxon-name><tp:taxon-name-part taxon-name-part-type="genus">Cephalandra</tp:taxon-name-part> <tp:taxon-name-part taxon-name-part-type="species">palmata</tp:taxon-name-part></tp:taxon-name></italic> E.Mey. ex Sond. (<xref ref-type="bibr" rid="B88">Harvey and Sonder 1862</xref>). <xref ref-type="bibr" rid="B48">Cogniaux (1881)</xref> accepted this species in <italic><tp:taxon-name><tp:taxon-name-part taxon-name-part-type="genus">Coccinia</tp:taxon-name-part></tp:taxon-name></italic> but overlooked <italic><tp:taxon-name><tp:taxon-name-part taxon-name-part-type="genus">Coccinia</tp:taxon-name-part> <tp:taxon-name-part taxon-name-part-type="species">palmata</tp:taxon-name-part></tp:taxon-name></italic> (L.) M.Roem. He thus created an illegitimate <italic><tp:taxon-name><tp:taxon-name-part taxon-name-part-type="genus">Coccinia</tp:taxon-name-part> <tp:taxon-name-part taxon-name-part-type="species">palmata</tp:taxon-name-part></tp:taxon-name></italic> (E.Mey. ex Sond.) Cogn., which has since been used for this species. <xref ref-type="bibr" rid="B90">Holstein and Renner (2010)</xref> called attention to this erroneous usage by resurrecting the correct name, <italic><tp:taxon-name><tp:taxon-name-part taxon-name-part-type="genus">Coccinia</tp:taxon-name-part> <tp:taxon-name-part taxon-name-part-type="species">mackenii</tp:taxon-name-part></tp:taxon-name></italic> Naudin ex C.Huber, while <italic><tp:taxon-name><tp:taxon-name-part taxon-name-part-type="genus">Coccinia</tp:taxon-name-part> <tp:taxon-name-part taxon-name-part-type="species">palmata</tp:taxon-name-part></tp:taxon-name></italic> is a synonym of <italic><tp:taxon-name><tp:taxon-name-part taxon-name-part-type="genus">Diplocyclos</tp:taxon-name-part> <tp:taxon-name-part taxon-name-part-type="species">palmatus</tp:taxon-name-part></tp:taxon-name></italic> in spite of its wide usage for <italic><tp:taxon-name><tp:taxon-name-part taxon-name-part-type="genus">Coccinia</tp:taxon-name-part> <tp:taxon-name-part taxon-name-part-type="species">mackenii</tp:taxon-name-part></tp:taxon-name></italic> since then.</p></tp:treatment-sec><ref-list><ref id="B104"><mixed-citation xmlns:xlink="http://www.w3.org/1999/xlink" xlink:type="simple"><person-group><name name-style="western"><surname>Jeffrey</surname><given-names>C</given-names></name></person-group> (<year>1962</year>) <article-title>Notes on <tp:taxon-name><tp:taxon-name-part taxon-name-part-type="family">Cucurbitaceae</tp:taxon-name-part></tp:taxon-name>, including a proposed new classification of the family.</article-title> <source>Kew Bulletin</source> <volume>15</volume>: <fpage>337</fpage>–<lpage>371</lpage>. doi: <ext-link ext-link-type="doi" xlink:href="10.2307/4115586" xlink:type="simple">10.2307/4115586</ext-link> </mixed-citation></ref><ref id="B184"><mixed-citation xmlns:xlink="http://www.w3.org/1999/xlink" xlink:type="simple"><person-group><name name-style="western"><surname>Roemer</surname><given-names>MJ</given-names></name></person-group> (<year>1846</year>) <source>Familiarum naturalium regni vegetabilis synopses monographica.</source> <publisher-name>Landes-Industrie-Comptoir</publisher-name>, <publisher-loc>Vimariae [Weimar], Germany</publisher-loc>, <size units="page">222 pp</size>. </mixed-citation></ref><ref id="B88"><mixed-citation xmlns:xlink="http://www.w3.org/1999/xlink" xlink:type="simple"><person-group><name name-style="western"><surname>Harvey</surname><given-names>WH</given-names></name><name name-style="western"><surname>Sonder</surname><given-names>OW</given-names></name></person-group> (<year>1862</year>) <source>Flora capensis: being a systematic description of the plants of the Cape colony, Caffraria, &amp; Port Natal. Hodges, Smith, and Co.; A.S.</source> <publisher-name>Robertson</publisher-name>, <publisher-loc>Dublin, Ireland; Cape Town, South Africa</publisher-loc>, <size units="page">621 pp</size>. </mixed-citation></ref><ref id="B48"><mixed-citation xmlns:xlink="http://www.w3.org/1999/xlink" xlink:type="simple"><person-group><name name-style="western"><surname>Cogniaux</surname><given-names>A</given-names></name></person-group> (<year>1881</year>) <article-title>Cucurbitacées.</article-title> In: <person-group><name name-style="western"><surname>de Candolle</surname><given-names>AP</given-names></name><name name-style="western"><surname>de Candolle</surname><given-names>C</given-names></name></person-group> (<role>Eds</role>) <source>Monographiae Phanerogamarum</source>. <publisher-name>G. Masson</publisher-name>, <publisher-loc>Paris, France</publisher-loc>, <fpage>340</fpage>–<lpage>954</lpage>. doi: <ext-link ext-link-type="doi" xlink:href="10.2307/3666537" xlink:type="simple">10.2307/3666537</ext-link> </mixed-citation></ref><ref id="B90"><mixed-citation xmlns:xlink="http://www.w3.org/1999/xlink" xlink:type="simple"><person-group><name name-style="western"><surname>Holstein</surname><given-names>N</given-names></name><name name-style="western"><surname>Renner</surname><given-names>SS</given-names></name></person-group> (<year>2010</year>) <article-title><italic><tp:taxon-name><tp:taxon-name-part taxon-name-part-type="genus">Coccinia</tp:taxon-name-part></tp:taxon-name></italic> (<tp:taxon-name><tp:taxon-name-part taxon-name-part-type="family">Cucurbitaceae</tp:taxon-name-part></tp:taxon-name>) gains two new species from East Africa, three new synonyms, and one new combination.</article-title> <source>Kew Bulletin</source> <volume>65</volume>: <fpage>435</fpage>–<lpage>441</lpage>. doi: <ext-link ext-link-type="doi" xlink:href="10.1007/s12225-010-9229-9" xlink:type="simple">10.1007/s12225-010-9229-9</ext-link> </mixed-citation></ref></ref-list></tp:taxon-treatment>
