# Supplementary material for: Monograph of Coccinia (Cucurbitaceae)
Source: PhytoKeys. 2015 Aug 3;(54):1–166. doi: 10.3897/phytokeys.54.3285 (PMC4547038; doi:10.3897/phytokeys.54.3285)
Supplement: XML Treatment for Coccinia stefaninii [file phytokeys.54.3285-treatment44.xml]

<!DOCTYPE tp:taxon-treatment
  PUBLIC "-//TaxonX//DTD Taxonomic Treatment Publishing DTD v0 20100105//EN" "tax-treatment-NSO.dtd">
<tp:taxon-treatment xmlns:tp="http://www.plazi.org/taxpub"><tp:treatment-meta><kwd-group><label>Taxon classification</label><kwd><named-content content-type="kingdom">Plantae</named-content></kwd><kwd><named-content content-type="order">Cucurbitales</named-content></kwd><kwd><named-content content-type="family">Cucurbitaceae</named-content></kwd></kwd-group><mixed-citation publication-type="journal"><person-group><name><surname>Holstein</surname><given-names>Norbert</given-names></name></person-group><article-title>Monograph of <italic><tp:taxon-name><tp:taxon-name-part taxon-name-part-type="genus">Coccinia</tp:taxon-name-part></tp:taxon-name></italic> (<tp:taxon-name><tp:taxon-name-part taxon-name-part-type="family">Cucurbitaceae</tp:taxon-name-part></tp:taxon-name>)</article-title><source>PhytoKeys</source><day>3</day><month>8</month><year>2015</year><volume>2015</volume><issue>54</issue><fpage>1</fpage><lpage>166</lpage><pub-id pub-id-type="doi">10.3897/phytokeys.54.3285</pub-id></mixed-citation></tp:treatment-meta><tp:nomenclature><tp:taxon-name>
                            <tp:taxon-name-part taxon-name-part-type="genus">Coccinia</tp:taxon-name-part>
                            <tp:taxon-name-part taxon-name-part-type="species">stefaninii</tp:taxon-name-part>
                        </tp:taxon-name><tp:taxon-authority>Chiov., Result. Sc. Miss. Stefan.-Paoli Somal. Ital. 1: 84. 1916.</tp:taxon-authority><tp:nomenclature-citation-list><tp:nomenclature-citation><tp:taxon-name>
                            <tp:taxon-name-part taxon-name-part-type="genus">Coccinia</tp:taxon-name-part>
                            <tp:taxon-name-part taxon-name-part-type="species">stefaninii</tp:taxon-name-part>
                        </tp:taxon-name><comment>Type: Somalia. Somali Republic, Jubaland, Dintorni di El Uré, <italic>G. Paoli 1069</italic> (Syntype: FT! [2 sheets, FT003512, digital image: JPS]).</comment></tp:nomenclature-citation><tp:nomenclature-citation><tp:taxon-name>
                            <tp:taxon-name-part taxon-name-part-type="genus">Coccinia</tp:taxon-name-part>
                            <tp:taxon-name-part taxon-name-part-type="species">stefaninii</tp:taxon-name-part>
                        </tp:taxon-name><comment>Type: Somalia. Fra Jagdoudou e Duddumai, <italic>G. Paoli 1179</italic> (Syntype: FT! [FT003513, digital image: JPS]).</comment></tp:nomenclature-citation></tp:nomenclature-citation-list></tp:nomenclature><tp:treatment-sec sec-type="Remarks"><title>Remarks.</title><p>This name has been transferred to the genus <italic><tp:taxon-name><tp:taxon-name-part taxon-name-part-type="genus">Dactyliandra</tp:taxon-name-part></tp:taxon-name></italic> by <xref ref-type="bibr" rid="B107">Jeffrey (1985)</xref>.</p></tp:treatment-sec><ref-list><ref id="B107"><mixed-citation xmlns:xlink="http://www.w3.org/1999/xlink" xlink:type="simple"><person-group><name name-style="western"><surname>Jeffrey</surname><given-names>C</given-names></name></person-group> (<year>1985</year>) <article-title>Further notes on <tp:taxon-name><tp:taxon-name-part taxon-name-part-type="family">Cucurbitaceae</tp:taxon-name-part></tp:taxon-name>: VII. preliminary to the Flora of Ethiopia.</article-title> <source>Kew Bulletin</source> <volume>40</volume>: <fpage>209</fpage>–<lpage>211</lpage>. doi: <ext-link ext-link-type="doi" xlink:href="10.2307/4108496" xlink:type="simple">10.2307/4108496</ext-link> </mixed-citation></ref></ref-list></tp:taxon-treatment>
