# Supplementary material for: Monograph of Coccinia (Cucurbitaceae)
Source: PhytoKeys. 2015 Aug 3;(54):1–166. doi: 10.3897/phytokeys.54.3285 (PMC4547038; doi:10.3897/phytokeys.54.3285)
Supplement: XML Treatment for Coccinia stolzii [file phytokeys.54.3285-treatment45.xml]

<!DOCTYPE tp:taxon-treatment
  PUBLIC "-//TaxonX//DTD Taxonomic Treatment Publishing DTD v0 20100105//EN" "tax-treatment-NSO.dtd">
<tp:taxon-treatment xmlns:tp="http://www.plazi.org/taxpub"><tp:treatment-meta><kwd-group><label>Taxon classification</label><kwd><named-content content-type="kingdom">Plantae</named-content></kwd><kwd><named-content content-type="order">Cucurbitales</named-content></kwd><kwd><named-content content-type="family">Cucurbitaceae</named-content></kwd></kwd-group><mixed-citation publication-type="journal"><person-group><name><surname>Holstein</surname><given-names>Norbert</given-names></name></person-group><article-title>Monograph of <italic><tp:taxon-name><tp:taxon-name-part taxon-name-part-type="genus">Coccinia</tp:taxon-name-part></tp:taxon-name></italic> (<tp:taxon-name><tp:taxon-name-part taxon-name-part-type="family">Cucurbitaceae</tp:taxon-name-part></tp:taxon-name>)</article-title><source>PhytoKeys</source><day>3</day><month>8</month><year>2015</year><volume>2015</volume><issue>54</issue><fpage>1</fpage><lpage>166</lpage><pub-id pub-id-type="doi">10.3897/phytokeys.54.3285</pub-id></mixed-citation></tp:treatment-meta><tp:nomenclature><tp:taxon-name>
                            <tp:taxon-name-part taxon-name-part-type="genus">Coccinia</tp:taxon-name-part>
                            <tp:taxon-name-part taxon-name-part-type="species">stolzii</tp:taxon-name-part>
                        </tp:taxon-name><tp:taxon-authority>Harms, Bot. Jahrb. Syst. 57: 241. 1923.</tp:taxon-authority><tp:nomenclature-citation-list><tp:nomenclature-citation><tp:taxon-name>
                            <tp:taxon-name-part taxon-name-part-type="genus">Coccinia</tp:taxon-name-part>
                            <tp:taxon-name-part taxon-name-part-type="species">stolzii</tp:taxon-name-part>
                        </tp:taxon-name><comment>Type: Nyasaland [Tanzania]. Kyimbila district, Mbaku, 600 m, fl, fr, Jun 1913, <italic>A.F. Stolz 2028</italic> (Holotype: ?, isotype: BM!, G! [G00301602], K [K000313456, digital image: JPS, K], L!, P! [P05590096, digital image: P], PR!, PRE [PRE0592846-0, digital image: JPS], S [S08-12469, digital image: JPS], U! [U0074536], W!, Z! [Z-000004440, digital image: Z]).</comment></tp:nomenclature-citation></tp:nomenclature-citation-list></tp:nomenclature><tp:treatment-sec sec-type="Remarks"><title>Remarks.</title><p>Monoecious plant with several small subglobose fruits per node apply clearly to <italic><tp:taxon-name><tp:taxon-name-part taxon-name-part-type="genus">Diplocyclos</tp:taxon-name-part></tp:taxon-name></italic> and must therefore be synonymized as it has been done by <xref ref-type="bibr" rid="B105">Jeffrey (1967)</xref> to <italic><tp:taxon-name><tp:taxon-name-part taxon-name-part-type="genus">Diplocyclos</tp:taxon-name-part> <tp:taxon-name-part taxon-name-part-type="species">decipiens</tp:taxon-name-part></tp:taxon-name></italic>.</p></tp:treatment-sec><ref-list><ref id="B105"><mixed-citation xmlns:xlink="http://www.w3.org/1999/xlink" xlink:type="simple"><person-group><name name-style="western"><surname>Jeffrey</surname><given-names>C</given-names></name></person-group> (<year>1967</year>) <source><tp:taxon-name><tp:taxon-name-part taxon-name-part-type="family">Cucurbitaceae</tp:taxon-name-part></tp:taxon-name>. In: Milne-Redhead E, Polhill RM (Eds) Flora of Tropical East Africa.</source> <publisher-name>Crown Agents for Oversea Governments and Administrations</publisher-name>, <publisher-loc>London, UK</publisher-loc>, <size units="page">157 pp</size>. </mixed-citation></ref></ref-list></tp:taxon-treatment>
