# Supplementary material for: Monograph of Coccinia (Cucurbitaceae)
Source: PhytoKeys. 2015 Aug 3;(54):1–166. doi: 10.3897/phytokeys.54.3285 (PMC4547038; doi:10.3897/phytokeys.54.3285)
Supplement: XML Treatment for Coccinia suburceolata [file phytokeys.54.3285-treatment46.xml]

<!DOCTYPE tp:taxon-treatment
  PUBLIC "-//TaxonX//DTD Taxonomic Treatment Publishing DTD v0 20100105//EN" "tax-treatment-NSO.dtd">
<tp:taxon-treatment xmlns:tp="http://www.plazi.org/taxpub"><tp:treatment-meta><kwd-group><label>Taxon classification</label><kwd><named-content content-type="kingdom">Plantae</named-content></kwd><kwd><named-content content-type="order">Cucurbitales</named-content></kwd><kwd><named-content content-type="family">Cucurbitaceae</named-content></kwd></kwd-group><mixed-citation publication-type="journal"><person-group><name><surname>Holstein</surname><given-names>Norbert</given-names></name></person-group><article-title>Monograph of <italic><tp:taxon-name><tp:taxon-name-part taxon-name-part-type="genus">Coccinia</tp:taxon-name-part></tp:taxon-name></italic> (<tp:taxon-name><tp:taxon-name-part taxon-name-part-type="family">Cucurbitaceae</tp:taxon-name-part></tp:taxon-name>)</article-title><source>PhytoKeys</source><day>3</day><month>8</month><year>2015</year><volume>2015</volume><issue>54</issue><fpage>1</fpage><lpage>166</lpage><pub-id pub-id-type="doi">10.3897/phytokeys.54.3285</pub-id></mixed-citation></tp:treatment-meta><tp:nomenclature><tp:taxon-name>
                            <tp:taxon-name-part taxon-name-part-type="genus">Coccinia</tp:taxon-name-part>
                            <tp:taxon-name-part taxon-name-part-type="species">suburceolata</tp:taxon-name-part>
                        </tp:taxon-name><tp:taxon-authority>Cogn., Symb. Antill. (Urban) 1: 450. 1900.</tp:taxon-authority><tp:nomenclature-citation-list><tp:nomenclature-citation><tp:taxon-name>
                            <tp:taxon-name-part taxon-name-part-type="genus">Coccinia</tp:taxon-name-part>
                            <tp:taxon-name-part taxon-name-part-type="species">suburceolata</tp:taxon-name-part>
                        </tp:taxon-name><comment>Type: Haiti. Near Port-au-Prince, in Tête bois de pin, 1800 m, male, fl, Nov, <italic>L. Picarda 1498</italic> (Holotype: BR! [BR0000009939141, digital image: JPS], isotypes: B, L, NY, S?).</comment></tp:nomenclature-citation></tp:nomenclature-citation-list></tp:nomenclature><tp:treatment-sec sec-type="Remarks"><title>Remarks.</title><p>This plant was found on Haiti and is therefore geographically far away from the natural distribution range of the genus <italic><tp:taxon-name><tp:taxon-name-part taxon-name-part-type="genus">Coccinia</tp:taxon-name-part></tp:taxon-name></italic>. According to the protologue, the tendrils are often trifid and the fruit is spherical and apple-sized, which does not fit to the morphospace of any <italic><tp:taxon-name><tp:taxon-name-part taxon-name-part-type="genus">Coccinia</tp:taxon-name-part></tp:taxon-name></italic> species. <xref ref-type="bibr" rid="B224">Urban (1921)</xref> put the specimen and thus species, amongst others, into a new genus: <italic><tp:taxon-name><tp:taxon-name-part taxon-name-part-type="genus">Penelopeia</tp:taxon-name-part></tp:taxon-name></italic>, which has been confirmed by <xref ref-type="bibr" rid="B124">Kocyan et al. (2007)</xref>.</p></tp:treatment-sec><ref-list><ref id="B224"><mixed-citation xmlns:xlink="http://www.w3.org/1999/xlink" xlink:type="simple"><person-group><name name-style="western"><surname>Urban</surname><given-names>I</given-names></name></person-group> (<year>1921</year>) <article-title>Sertum antillanum X.</article-title> <source>Repertorium specierum novarum regni vegetabilis</source> <volume>17</volume>: <fpage>6</fpage>–<lpage>11</lpage>. </mixed-citation></ref><ref id="B124"><mixed-citation xmlns:xlink="http://www.w3.org/1999/xlink" xlink:type="simple"><person-group><name name-style="western"><surname>Kocyan</surname><given-names>A</given-names></name><name name-style="western"><surname>Zhang</surname><given-names>L-B</given-names></name><name name-style="western"><surname>Schaefer</surname><given-names>H</given-names></name><name name-style="western"><surname>Renner</surname><given-names>SS</given-names></name></person-group> (<year>2007</year>) <article-title>A multi-locus chloroplast phylogeny for the <tp:taxon-name><tp:taxon-name-part taxon-name-part-type="family">Cucurbitaceae</tp:taxon-name-part></tp:taxon-name> and its implications for character evolution and classification.</article-title> <source>Molecular Phylogenetics and Evolution</source> <volume>44</volume>: <fpage>553</fpage>–<lpage>577</lpage>. doi: <ext-link ext-link-type="doi" xlink:href="10.1016/j.ympev.2006.12.022" xlink:type="simple">10.1016/j.ympev.2006.12.022</ext-link> </mixed-citation></ref></ref-list></tp:taxon-treatment>
