# Supplementary material for: Monograph of Coccinia (Cucurbitaceae)
Source: PhytoKeys. 2015 Aug 3;(54):1–166. doi: 10.3897/phytokeys.54.3285 (PMC4547038; doi:10.3897/phytokeys.54.3285)
Supplement: Supplementary material 1 — List of examined specimens and geo-references of the localities [file phytokeys-054-001-s001.xls]

## Sheet: list of exsiccatae-work
Collector(s)	number	date [if number = s.n.]	duplicates	taxon	country	1st admin. Level	type	Latitude	Longitude
Holstein, N.	116		M	artificial hybrid of C. grandis ♂ and C. hirtella ♀	cult.		N
Holstein, N.	108		M	artificial hybrid of C. hirtella and C. grandis	cult.		N
Naudin, C.V.	s.n.	1865	P [P06809286, digital image: P]	artificial hybrid of C. mackenii and (most likely) C. grandis	cult. [France]		N
Holstein, N.	113		B, M, P	artificial hybrid of C. sessilifolia var. sessilifolia ♂ and C. grandis ♀	cult.		N
Holstein, N.	115		M	artificial hybrid of C. sessilifolia var. sessilifolia ♂ and C. grandis ♀	cult.		N
Holstein, N.	117		M	artificial hybrid of C. trilobata ♂ and C. hirtella ♀	cult.		N
Holstein, N.	121		M	artificial hybrid of C. trilobata ♂ and C. hirtella ♀	cult.		N
Anon. in Herb. J.-B.Lamarck	s.n.	-	P-LAM [P00307815, digital image: P-LAM]	Coccinia abyssinica	cult. [France ex Ethiopia]		Y
Naudin, C.V.	s.n.	1863	G-DC, G-DC, K, P [P06745719, digital image: P], P [P06745720, digital image: P]	Coccinia abyssinica	cult. [France ex Ethiopia]		Y
Schimper, G.H.W.	1418	-	BM, G, P [P05621261, digital image: P], TUB [TUB004727], W	Coccinia abyssinica	Ethiopia	unknown	Y
Anon. in coll. [E.?]Thibaud	s.n.	1815	G-DC	Coccinia abyssinica	Ethiopia	unknown	Y
Quartin-Dillon, R.	s.n.	Aug	P, P [P05621224, digital image: P]	Coccinia abyssinica	Ethiopia	Tigray	Y
Friis, I. & J.Lawesson	5382		K [2 sheets]	Coccinia abyssinica	Ethiopia	Amhara	N	12.416 N	37.76 E
Friis, I. & J.Lawesson	5383		K [2 sheets]	Coccinia abyssinica	Ethiopia	Amhara	N	12.416 N	37.76 E
Chiovenda, E.	1304bis		FT	Coccinia abyssinica	Ethiopia	Amhara	N	12.6 N	37.46 E
Chiovenda, E.	s.n.	1909	FT, FT	Coccinia abyssinica	Ethiopia	Amhara	N	12.6 N	37.46 E
Schimper, G.H.W.	1446		E [E00303229], S [S08-12052], S [S08-12057], W, Z, Z, Z	Coccinia abyssinica	Ethiopia	Amhara	N	13.232 N	38.04 E
de Wilde, J.J.F.E.	7008		WAG [WAG0225542], WAG [WAG0225543]	Coccinia abyssinica	Ethiopia	Tigray	N	13.555 N	39.516 E
de Wilde, J.J.F.E.	7059		M, WAG [WAG0225544], WAG [WAG0225545]	Coccinia abyssinica	Ethiopia	Tigray	N	14.152 N	38.817 E
Aweke, G. & M.G.Gilbert	717		WAG [WAG0139931]	Coccinia abyssinica	Ethiopia	Tigray	N	14.277 N	38.837 E
Holstein, N.	120		M	Coccinia abyssinica	ex cult. [ex Ethiopia]		N	5.63 N	38.24 E
Holstein, N.	132		M	Coccinia abyssinica	ex cult. [ex Ethiopia]		N	5.63 N	38.24 E
Kuls, W.	681		FR	Coccinia abyssinica	Ethiopia	SNNPR	N	6.478 N	37.64 E
de Wilde, W.J.J.O. & B.E.E.de Wilde-Duyfjes	7103		WAG [WAG0225540], WAG [WAG0225541]	Coccinia abyssinica	Ethiopia	Oromia	N	7.1 N	38.75 E
Meyer, F.G.	8912		FT, P [P05621267, digital image: P], WAG [WAG0225434]	Coccinia abyssinica	Ethiopia	SNNPR	N	7.213 N	35.425 E
Westphal, E. & J.M.C.Westphal-Stevels	5530		BR [BR0000008914286], MO	Coccinia abyssinica	Ethiopia	SNNPR	N	7.242 N	36.258 E
de Wilde, W.J.J.O. & B.E.E.de Wilde-Duyfjes	7805		MO, WAG [WAG0225537], WAG [WAG0225538], WAG [WAG0225539]	Coccinia abyssinica	Ethiopia	SNNPR	N	7.265 N	36.246 E
Westphal, E. & J.M.C.Westphal-Stevels	1552		MO, WAG [WAG0225548], WAG [WAG0225549]	Coccinia abyssinica	Ethiopia	Oromia	N	8.28 N	39.399 E
Wieringa, J.J.	5014		WAG [WAG0199183], WAG [WAG0199184]	Coccinia abyssinica	Ethiopia	Oromia	N	8.7566 N	38.993 E
Westphal, E. & J.M.C.Westphal-Stevels	1937		M	Coccinia abyssinica	Ethiopia	Oromia	N	8.767 N	39.0 E
Westphal, E. & J.M.C.Westphal-Stevels	1951		BR [BR0000008914613], EA, MO, PRE, WAG [WAG0225550], WAG [WAG0225551], WAG [WAG0225552]	Coccinia abyssinica	Ethiopia	Oromia	N	8.822 N	38.86 E
Westphal, E. & J.M.C.Westphal-Stevels	1953		MO, WAG [WAG0225546], WAG [WAG0225547]	Coccinia abyssinica	Ethiopia	Oromia	N	8.822 N	38.86 E
Giordano, G.	2047		FT	Coccinia abyssinica	Ethiopia	Oromia	N	8.98 N	37.85 E
Jansen, P.C.M.	2065		WAG [WAG0112091], WAG [WAG0112092]	Coccinia abyssinica	Ethiopia	Oromia	N	9.35 N	41.896 E
Ebba, T.	250		BR [BR0000008914293], K, P, S [S07-15196, digital image: S]	Coccinia abyssinica	Ethiopia	Oromia	N	9.505 N	35.5 E
Naudin, C.V.	s.n.	1866	G-DC, G-DC, G-DC	Coccinia abyssinica	cult. [France ex Ethiopia]		N
Boulos, L.	9250		MO	Coccinia abyssinica	Ethiopia	Amhara	N
Schimper, G.H.W.	331		P [P05621256, digital image: P], P [P05621257, digital image: P], P [P05621258, digital image: P], P [P05621259, digital image: P], P [P05620575, digital image: P]	Coccinia abyssinica	Ethiopia	Amhara	N
Schimper, G.H.W.	1049		P [P05620581, digital image: P], P [P05620582, digital image: P], P [P05621262, digital image: P]	Coccinia abyssinica	Ethiopia	Amhara	N
Schimper, G.H.W.	1423		P [P05621260, digital image: P]	Coccinia abyssinica	Ethiopia	unclear (Tigray or Amhara)	N
Schimper, G.H.W.	1048		P [P00346257], P [P00346258, digital image: P], P [P00346259, K neg. 4468, digital image: P], P, P, S [S08-12140]	Coccinia abyssinica	Ethiopia	unclear (Tigray or Amhara)	N
Negri, G.	703		FT	Coccinia abyssinica	Ethiopia	Oromia	N
Siegenthaler, J.E.	1644		EA	Coccinia abyssinica	Ethiopia	Oromia	N
Westphal, E. & J.M.C.Westphal-Stevels	3336		BR [BR0000008913630], MO	Coccinia abyssinica	Ethiopia	SNNPR	N
Schimper, G.H.W.	1097		P [5 sheets]	Coccinia abyssinica	Ethiopia	unclear	N
de Bruijn, J.	1815		WAG [WAG0250940]	Coccinia abyssinica	ex cult. [ex Ethiopia]		N
de Bruijn, J.	1982		WAG [WAG0250938], WAG [WAG0250939]	Coccinia abyssinica	ex cult. [ex Ethiopia]		N
Jansen, P.C.M.	937		WAG [WAG0250941]	Coccinia abyssinica	ex cult. [ex Ethiopia]		N
Naudin, C.V.	s.n.	1866	G-DC [3 sheets]	Coccinia abyssinica	ex cult. [ex Ethiopia]		N
Anon. in herb. C.Linnaeus	1153.15		LINN, digital image [LINN]	Coccinia abyssinica	unknown		N
Pourret de Figeac, P.A.	s.n.		P [P05621268, digital image. P]	Coccinia abyssinica	unknown		N
Quartin-Dillon, L.R. & A.Petit	s.n.		P [P05620580, digital image: P]	Coccinia abyssinica	unknown		N
Schimper, G.H.W.	1197		P [P05621263, digital image: P], P [P05621264, digital image: P], P [P05621265, digital image: P], P [P05621266, digital image: P], P [P05620571, digital image: P]	Coccinia abyssinica	unknown		N
Schimper, G.H.W.	1200		P [P05620579, digital image: P], P [P05620825, digital image: P; K neg. 2995]	Coccinia abyssinica	unknown		N
Schimper, G.H.W.	1199		P [P05620572, digital image: P], P [P05620573, digital image: P], [P05620574, digital image: P], P [P05620587, digital image: P]	Coccinia abyssinica	unknown		N
Schimper, G.H.W.	s.n.	Nov	Z	Coccinia abyssinica	unknown		N
Anon. ex Herb. Drake & ex Herb. Richard	s.n.		P	Coccinia abyssinica	unknown		N
Anon. ex Herb. Ventenat	s.n.		G	Coccinia abyssinica	unknown		N
Anon.	s.n.		BM	Coccinia abyssinica	unknown		N
Anon.	s.n.		G, G	Coccinia abyssinica	unknown		N
Anon.	s.n.	≤ 1862	G-DC, G-DC	Coccinia abyssinica	unknown		N
Anon.	s.n.		G-DC, G-DC	Coccinia abyssinica	unknown		N
Schimper, G.H.W.	s.n. [Sect. 2]		P [P05620576, digital image: P]	Coccinia abyssinica	Ethiopia	unclear	N
Westphal, E. & J.M.C.Westphal-Stevels	2314		M	Coccinia abyssinica	Ethiopia	unclear	N
Homblé, H.A.	992		BR [BR0000008887146, digital image: BR, JPS], BR [BR0000008887474, digital image: BR, JPS]	Coccinia adoensis var. adoensis	D.R. Congo	Katanga	Y	(10.51 S)	(25.63E)
Homblé, H.A.	992a		BR [BR0000008887528, digital image: BR, JPS, K neg. 4876]	Coccinia adoensis var. adoensis	D.R. Congo	Katanga	Y	(10.51 S)	(25.63E)
Schimper, G.H.W.	166		BM! [BM001010004], BR [BR0000008351036], BR! [BR0000008351039, digital image: BR, JPS], BR! [BR0000008886781, digital image: BR, JPS], G! [G00301597], G! [G00301598], G-DC!, HBG! [HBG506429, digital image: JPS], K! [K000542642, digital image: JPS, K], K! [K000542643, digital image: JPS, K], K! [K000542644, digital image: JPS, K], L! [L0057303, digital image: JPS, L], M! [M0105779, digital image: …	Coccinia adoensis var. adoensis	Ethiopia	Tigray	Y	(14.17 N)	(38.89 E)
Quartin-Dillon, R.	s.n.		P	Coccinia adoensis var. adoensis	Ethiopia	Tigray	Y	(14.17 N)	(38.89 E)
Schlieben, H.J.E.	3271		B, G, HBG, M [M-0210964], P [P05621242, digital image: P], S [S08-12183]	Coccinia adoensis var. adoensis	Tanzania	Morogoro	Y	(6.87 S)	(37.66 E)
Schweinfurth, G.A.	1878		B [destroyed], E! [E00303230], G!, K! [K000542640, digital image: JPS, K], PRE [PRE0592944-0, digital image: JPS], S! [S08-12060, digital image: S], Z! [Z-000073403, digital image: Z]	Coccinia adoensis var. adoensis	Southern Sudan	West Bahr al-Ghazal or Warab	Y	(7.37 N)	(28.6 E)
Junod, H.A.	2491		BR [BR0000008886811, digital image: BR, JPS], Z [Z-000004444, digital image: Z]	Coccinia adoensis var. adoensis	South Africa	Limpopo	Y	24.045 S	30.256 E
Schweinfurth, G.A.	1688		B [destroyed], K [K000542641, digital image: JPS, K], L	Coccinia adoensis var. adoensis	Southern Sudan	West Bahr al-Ghazal	Y	7.7 N	28.0 E
Petit, A.	s.n.		P	Coccinia adoensis var. adoensis	Ethiopia	Amhara?	Y
Quartin-Dillon, R. & A. Petit	s.n.		P [P05621226, digital image: P], P [P05621227, digital image: P]	Coccinia adoensis var. adoensis	Eritrea/Ethiopia	Gash-barka/Tigray	Y
Quartin-Dillon, R. & A. Petit	s.n.	dernier envoi 1844	P [P05621255, digital image: P]	Coccinia adoensis var. adoensis	Ethiopia	unknown	Y
Homblé, H.A.	1198		BR [BR0000008886927, digital image: BR], BR [BR0000008886859, digital image: BR, JPS]	Coccinia adoensis var. adoensis	D.R. Congo	Katanga	Y
Homblé, H.A.	1199		BR [BR0000008887177, digital image: BR, JPS], BR [BR0000008887504, digital image: BR, JPS], BR [BR0000008886842, digital image: BR, JPS, K neg. 4875]	Coccinia adoensis var. adoensis	D.R. Congo	Katanga	Y
Quartin-Dillon, R. & A. Petit	s.n.	Aug 1839	P [P00346263, digital image: JPS, P, K neg. 2990], P [P05621222, digital image: P]	Coccinia adoensis var. adoensis	Ethiopia	Tigray	Y
Quartin-Dillon, R.	s.n.		P [P00346260, digital image: JPS, P, K neg. 4467], P [P05621223, digital image: P]	Coccinia adoensis var. adoensis	Ethiopia	Tigray	Y
Burke, J.	408		BM [BM000815207], K [K000313227, digital image: JPS, K], K [K000313229, digital image: JPS, K], Z	Coccinia adoensis var. adoensis	South Africa	North West	Y
Zeyher, C.L.P.	588		K [K000313228, digital image: JPS, K], S [S08-12187, digital image: S]	Coccinia adoensis var. adoensis	South Africa	Gauteng/North West Province	Y
Böhm, R.	176		BR [0000008886804, digital image: BR, JPS]	Coccinia adoensis var. adoensis	Tanzania	Tabora	Y
Dehn, G.	188A		M [M-0105778, digital image: JPS]	Coccinia adoensis var. adoensis	Zimbabwe	Mashonaland East	Y
Williams, G.R.	168		K, MO	Coccinia adoensis var. adoensis	Kenya	Rift Valley Province	N	(0.2 N)	(35.0 E)
Taylor, G.	3787		S [S08-11840]	Coccinia adoensis var. adoensis	Kenya	Rift Valley Province	N	(1.115 N)	(34.65 E)
Jacobsen, W.	3549		PRE	Coccinia adoensis var. adoensis	Zimbabwe	Mashonaland West	N	(16.921 S)	(30.169 E)
Jacobsen, W.	3560		PRE	Coccinia adoensis var. adoensis	Zimbabwe	Mashonaland West	N	(16.921 S)	(30.169 E)
Bingham, M.G.	937		COI	Coccinia adoensis var. adoensis	Zimbabwe	Midlands	N	(17.48 S)	(29.08 E)
Schlieben, H.J.E.	1671		BR, G, P, Z [2 sheets]	Coccinia adoensis var. adoensis	Tanzania	Morogoro	N	(8.694 S)	(36.764 E)
de Witte, G.F.	5499		WAG [WAG0225523]	Coccinia adoensis var. adoensis	D.R. Congo	Katanga	N	(9.25 S)	(26.125 E)
Mogg, A.O.D.	30721		MO	Coccinia adoensis var. adoensis	South Africa	Mpumalanga	N	[25.43 S]	[29.27 E]
Gobbo, G.; et al.	740		MO	Coccinia adoensis var. adoensis	Tanzania	Arusha	N	[3.43 S]	[36.09 E]
Kuchar, P.	15187		EA	Coccinia adoensis var. adoensis	Kenya	Eastern Province	N	0.55 S	38.2 E
Vuyk, D.	551		WAG [WAG0234132]	Coccinia adoensis var. adoensis	Kenya	Nyanza	N	0.556 S	34.662 E
Robertson, S.A.	1925		MO	Coccinia adoensis var. adoensis	Kenya	Eastern Province	N	0.79 S	37.66 E
Maas Gersteranus, R.A.	4791		L, L	Coccinia adoensis var. adoensis	Kenya	Rift Valley Province	N	0.983 N	35.221 E
Williams, J.G.	B7664		K	Coccinia adoensis var. adoensis	Kenya	Central Province	N	1.02 N	37.02 E
Polhill, R.	400		K, PRE, S [S08-11811]	Coccinia adoensis var. adoensis	Kenya	Rift Valley Province	N	1.065 N	34.77 E
Napier, E.R.	1899		K [2 sheets]	Coccinia adoensis var. adoensis	Kenya	Rift Valley Province	N	1.234 N	35.12 E
Thomas, A.S.	2850		K	Coccinia adoensis var. adoensis	Uganda	Northern	N	1.904 N	34.655 E
Polhill, R. & S.Paulo	1013		B, PRE	Coccinia adoensis var. adoensis	Kenya	Rift Valley Province	N	1.97 S	36.79 E
van der Ben, D.	1428		P [P05621252, digital image: P]	Coccinia adoensis var. adoensis	D.R. Congo	Orientale	N	1.984 N	31.016 E
Jacques-Félix, H.	3553		P [P05621237, digital image: P]	Coccinia adoensis var. adoensis	Cameroon	North	N	10.06 N	13.305 E
Gereau, R.E. & C.J.Kayombo	3793		K, MO	Coccinia adoensis var. adoensis	Tanzania	Iringa	N	10.075 S	34.54 E
Wit, P.; et al.	1797		BR, MO, MO, P [P05621253, digital image: P], WAG [WAG0041392], WAG [WAG0041393]	Coccinia adoensis var. adoensis	Nigeria	Adamawa	N	10.261 N	13.129 E
Pawek, J.	11008		DSM, MO, PRE, WAG [WAG0234129]	Coccinia adoensis var. adoensis	Malawi	Northern Province	N	10.267 S	34.106 E
Malaisse, F.	6102		P [P05621215, digital image: P], P [P05621216, digital image: P]	Coccinia adoensis var. adoensis	D.R. Congo	Katanga	N	10.293 S	28.137 E
Schäfer, H.	2005/215		M	Coccinia adoensis var. adoensis	Tanzania	Lindi	N	10.373 S	38.761 E
Schäfer, H.	2005/216		M	Coccinia adoensis var. adoensis	Tanzania	Lindi	N	10.373 S	38.761 E
Pawek, J.	13573		MO	Coccinia adoensis var. adoensis	Malawi	Northern Province	N	10.4 S	34.2 E
Gillett, J.B.	17891		EA	Coccinia adoensis var. adoensis	Tanzania	Ruvuma	N	10.565 S	35.85 E
Hubbert, S.W.G.	2056		EA	Coccinia adoensis var. adoensis	Tanzania	Ruvuma	N	10.685 S	35.651 E
Malaisse, F.	6053		BR, P [P05621214, digital image: P], P [P05621217, digital image: P]	Coccinia adoensis var. adoensis	D.R. Congo	Katanga	N	10.782 S	27.778 E
Mhoro, B.E.	1749		DSM	Coccinia adoensis var. adoensis	Tanzania	Ruvuma	N	10.8 S	35.067 E
Fotius, G.	1985		P [P05621236, digital image: P]	Coccinia adoensis var. adoensis	Cameroon	Extreme North Region	N	10.866 N	13.785 E
Zerny, H.	41		W	Coccinia adoensis var. adoensis	Tanzania	Ruvuma	N	10.97 S	34.918 E
Thulin, M. & A.Hunde	4002		K, MO	Coccinia adoensis var. adoensis	Ethiopia	Benishangul-Gumuz	N	11.04 N	36.433 E
Homblé, H.A.	87		BR, BR	Coccinia adoensis var. adoensis	D.R. Congo	Katanga	N	11.463 S	27.67 E
Schmitz, A.	6438		BR, WAG [WAG0366709]	Coccinia adoensis var. adoensis	D.R. Congo	Katanga	N	11.55 S	27.3 E
Pawek, J.	10613		MO	Coccinia adoensis var. adoensis	Malawi	Northern Province	N	11.55 S	33.41 E
Malaisse, F.	6729		BR, P [P05590406, digital image: P]	Coccinia adoensis var. adoensis	D.R. Congo	Katanga	N	11.576 S	27.406 E
Malaisse, F.	8276		BR	Coccinia adoensis var. adoensis	D.R. Congo	Katanga	N	11.593 S	27.412 E
Milne-Redhead, E.	2595		BR, PRE	Coccinia adoensis var. adoensis	Zambia	Northwestern Province	N	11.66 S	24.093 E
Malaisse, F. & E.Robbrecht	2089		BR	Coccinia adoensis var. adoensis	D.R. Congo	Katanga	N	11.66 S	27.384 E
Quarré, P.	3618		B, BR [BR0000008913548], BR [BR0000008913876] , BR [BR0000008913975], BR [BR0000008914309], P [P05621220, digital image: P]	Coccinia adoensis var. adoensis	D.R. Congo	Katanga	N	11.66 S	27.41 E
Schwabe, W.	s.n.	15 Dec 1959	B	Coccinia adoensis var. adoensis	D.R. Congo	Katanga	N	11.67 S	27.48 E
Smith, P.P.	286		MO	Coccinia adoensis var. adoensis	Zambia	Northern Province	N	11.674 S	32.174 E
Schmitz, A.	3303		BR	Coccinia adoensis var. adoensis	D.R. Congo	Katanga	N	11.718 S	27.383 E
Luwiika, B.; et al.	93		MO	Coccinia adoensis var. adoensis	Zambia	Northwestern	N	11.741 S	24.265 E
Robyns, W.	1582		WAG [WAG0225499]	Coccinia adoensis var. adoensis	D.R. Congo	Katanga	N	11.8 S	27.49 E
Pawek, J.	10352		MO	Coccinia adoensis var. adoensis	Malawi	Northern Province	N	11.81 S	33.8 E
Schmitz, A.	3303		BR	Coccinia adoensis var. adoensis	D.R. Congo	Katanga	N	11.816 S	27.622 E
Phillips, E.	3039		MO, WAG [WAG0234130], Z	Coccinia adoensis var. adoensis	Malawi	Northern Province	N	11.83 S	33.87 E
Wickens, G.E.	3607		K	Coccinia adoensis var. adoensis	Sudan	West Darfur	N	12.768 S	23.44 E
Fanshawe, D.B.	9907		P [P05621212, digital image: P]	Coccinia adoensis var. adoensis	Zambia	Copperbelt	N	12.8 S	28.21 E
Wickens, G.E.	1800		K	Coccinia adoensis var. adoensis	Sudan	West Darfur	N	12.91 N	23.48 E
Angus, A.	918		BR	Coccinia adoensis var. adoensis	Zambia	Copperbelt	N	12.969 S	28.626 E
Salubeni, A.J.; et al.	2475		MO	Coccinia adoensis var. adoensis	Malawi	Central Province	N	13.03 S	33.685 E
Gomes e Sousa, A.F.	1634		COI	Coccinia adoensis var. adoensis	Mozambique	Niassa	N	13.086 S	35.197 E
Leteinturier, B.; et al.	438		BR	Coccinia adoensis var. adoensis	Zambia	Copperbelt	N	13.367 S	27.948 E
Gomes e Sousa, A.F.	1207		COI [2 sheets]	Coccinia adoensis var. adoensis	Mozambique	Niassa	N	13.88 S	35.43 E
Pedro, J.G. & J.Pedrogáo	3562		EA	Coccinia adoensis var. adoensis	Mozambique	Niassa	N	13.905 S	35.436 E
Robson, N.K.B.	760		MO, PRE	Coccinia adoensis var. adoensis	Zambia	Eastern Province	N	14.066 S	32.435 E
Banda, E.A.K.	1339		MO	Coccinia adoensis var. adoensis	Malawi	Northern Province	N	14.32 S	35.287 E
Patel, I.H. & K.Kaunda	4263		MO, MO	Coccinia adoensis var. adoensis	Malawi	Southern Province	N	14.5 S	35.25 E
Patel, I.H. & W.Nachamba	1779		MO	Coccinia adoensis var. adoensis	Malawi	Southern Province	N	14.71 S	35.8 E
Macuácua, L.	1441		MO, WAG [WAG0234131]	Coccinia adoensis var. adoensis	Mozambique	Tete	N	14.72 S	34.36 E
de Benedictis, A.	519		FT	Coccinia adoensis var. adoensis	Eritrea	Gash-Barka	N	14.8 N	38.25 E
Drummond, R.B. & A.J.Cookson	6722		COI [2 sheets]	Coccinia adoensis var. adoensis	Zambia	Central Province	N	14.923 S	25.528 E
Usi, L. & M.S.Thera	104		MO	Coccinia adoensis var. adoensis	Malawi	Southern Province	N	15.366 S	35.348 E
Angus, A.	2094		COI	Coccinia adoensis var. adoensis	Zambia	Lusaka	N	15.557 S	28.191 E
Simwanda, P.	83		COI	Coccinia adoensis var. adoensis	Zambia	Lusaka	N	15.557 S	28.191 E
Torre, A.R.; et al.	19037		PRE, WAG [WAG0361187]	Coccinia adoensis var. adoensis	Mozambique	Tete	N	15.577 S	32.723 E
Torre, A.R.; et al.	19038		MO	Coccinia adoensis var. adoensis	Mozambique	Tete	N	15.577 S	32.723 E
Harder, D.K. & M.G.Bingham	2584		K, MO	Coccinia adoensis var. adoensis	Zambia	Lusaka	N	15.6503 S	28.2375 E
Trapnell, C.G.	507		BR	Coccinia adoensis var. adoensis	Zambia	Southern	N	15.86 S	27.76 E
La Croix, I.F.	3396		MO	Coccinia adoensis var. adoensis	Malawi	Southern Province	N	15.93 S	35.08 E
Phipps, J.B.	2468		COI [2 sheets]	Coccinia adoensis var. adoensis	Zimbabwe	Mashonaland Central	N	16.215 S	31.574 E
Robinson, E.A.	2944		M	Coccinia adoensis var. adoensis	Zambia	Southern Province	N	16.253 S	26.909 E
Faulkner, H.G.	K248		BR, S [S08-12489]	Coccinia adoensis var. adoensis	Mozambique	Zambézia	N	16.75 S	36.95 E
Jacobsen, W.B.G.	2116		PRE	Coccinia adoensis var. adoensis	Zimbabwe	Mashonaland West	N	16.766 S	30.233 E
Nyariri, P.	724		E, MO	Coccinia adoensis var. adoensis	Zimbabwe	Mashonaland Central	N	16.784 S	30.916 E
Torre, A.R.	5337		M	Coccinia adoensis var. adoensis	Mozambique	Zambézia	N	17.33 S	35.585 E
Rutherford-Smith, R.O.B.	217		COI	Coccinia adoensis var. adoensis	Zimbabwe	Harare	N	17.771 S	31.046 E
Killick, D.J.B. & O.A.Leistner	3361		PRE	Coccinia adoensis var. adoensis	Namibia	Caprivi	N	17.78 S	25.2 E
Emanuelsson, E.	703		S [S08-11796]	Coccinia adoensis var. adoensis	Zimbabwe	Mashonaland East	N	17.79 S	31.229 E
Emanuelsson, E.	700		S [S08-11792]	Coccinia adoensis var. adoensis	Zimbabwe	Harare	N	17.794 S	31.055 E
Bayliss, R.D.A.	9031		DSM, MO, PRE	Coccinia adoensis var. adoensis	Zimbabwe	Harare	N	17.843 S	31.09 E
Venter, S.; et al.	143		PRE	Coccinia adoensis var. adoensis	Botswana	Northwest	N	18.331 S	25.458 E
Gonde, P.	256		E, G, MO, P [P05621269, digital image: P]	Coccinia adoensis var. adoensis	Zimbabwe	Matabeleland North	N	18.346 S	25.903 E
Rushworth, J.E.	1322		COI	Coccinia adoensis var. adoensis	Zimbabwe	Matabeleland North	N	18.848 S	26.928 E
Torre, A.R. & M.F.Correia	16500		MO	Coccinia adoensis var. adoensis	Mozambique	Nampula	N	18.856 S	33.2835 E
Balsinhas, A.	960 p.p.		COI	Coccinia adoensis var. adoensis	Mozambique	Sofala	N	18.98 S	34.352 E
Grandvaux Barbosa, L.A.	1323		LISC	Coccinia adoensis var. adoensis	Mozambique	Manica	N	19.032 S	33.43 E
Chase, N.C.	7388		COI [3 sheets]	Coccinia adoensis var. adoensis	Zimbabwe	Manicaland	N	19.117 S	32.781 E
Chase, N.C.	7240		MO, PRE	Coccinia adoensis var. adoensis	Zimbabwe	Manicaland	N	19.213 S	32.775 E
Biegel, H.M.	3625		COI	Coccinia adoensis var. adoensis	Zimbabwe	Manicaland	N	19.324 S	31.435 E
Biegel, H.M.	1480		MO	Coccinia adoensis var. adoensis	Zimbabwe	Midlands	N	19.5 S	29.9 E
Biegel, H.M.	1613		COI	Coccinia adoensis var. adoensis	Zimbabwe	Midlands	N	19.521 S	29.93 E
Williams, F.R.	43		S [S08-12184]	Coccinia adoensis var. adoensis	Zimbabwe	Manicaland	N	19.784 S	32.893 E
Story, R.	6283		M, PRE	Coccinia adoensis var. adoensis	Namibia	Otjozondjupa	N	19.805 S	20.574 E
van Someren, V.G.L.	276		K	Coccinia adoensis var. adoensis	Kenya	Rift Valley Province	N	2.032 S	37.356 E
Lejoly, J.	3368		BR	Coccinia adoensis var. adoensis	D.R. Congo	Orientale	N	2.163 N	30.65 E
Taton, A.	128		WAG [WAG0225527], WAG [WAG0225528]	Coccinia adoensis var. adoensis	D.R. Congo	Orientale	N	2.163 N	30.65 E
Liben, L.	192		BR, WAG [WAG0225522]	Coccinia adoensis var. adoensis	D.R. Congo	Orientale	N	2.232 N	30.855 E
Bamps, P.	2741		BR	Coccinia adoensis var. adoensis	Rwanda	Eastern Province	N	2.306 S	30.746 E
Tanner, R.E.S.	4903		BR, MO	Coccinia adoensis var. adoensis	Tanzania	Kagera	N	2.383 S	30.792 E
Akiley, F.	5015		EA	Coccinia adoensis var. adoensis	Tanzania	Kagera	N	2.633 S	31.31 E
Glegg, C.G.	19		EA	Coccinia adoensis var. adoensis	Tanzania	Mwanza	N	2.719 S	33.024 E
Okello-Degaouchii, J.P.T.	26		EA	Coccinia adoensis var. adoensis	Uganda	Northern Region	N	2.8331 N	32.1549 E
Greenway, P.J. & M.Turner	10929		BR, EA	Coccinia adoensis var. adoensis	Tanzania	Arusha	N	2.995 S	35.008 E
Cross, L.C.	300		MO, PRE	Coccinia adoensis var. adoensis	Zimbabwe	Bulawayo	N	20.1885 S	28.664 E
Norrgrann, G.	506		WAG [WAG0234121]	Coccinia adoensis var. adoensis	Zimbabwe	Bulawayo	N	20.262 S	28.657 E
Goldsmith, B.	22/62		COI	Coccinia adoensis var. adoensis	Zimbabwe	Manicaland	N	20.397 S	32.718 E
Miller, O.B.	3171		PRE	Coccinia adoensis var. adoensis	Zimbabwe	Matabeleland South	N	20.433 S	28.738 E
Norris-Rogers, A.J.	513		COI	Coccinia adoensis var. adoensis	Zimbabwe	Matabeleland South	N	21.383 S	28.987 E
Magalhães, J.	163		COI	Coccinia adoensis var. adoensis	Mozambique	Gaza	N	21.578 S	32.909 E
Breijer, H.G.	s.n. [TRV21541]	Jan 1920	PRE	Coccinia adoensis var. adoensis	South Africa	Limpopo	N	22.873 S	29.883 E
Breijer, H.G.	s.n. [TRV24213]	Dec 1922	PRE	Coccinia adoensis var. adoensis	South Africa	Limpopo	N	22.873 S	29.883 E
Schlieben, H.J.E.	7581		B, B, B, G, HBG, M	Coccinia adoensis var. adoensis	South Africa	Limpopo	N	22.973 S	30.004 E
Raal, P. & G.Raal	1343		PRE	Coccinia adoensis var. adoensis	South Africa	Limpopo	N	22.9965 S	29.722 E
Obermeyer, A.A.	s.n. [TRV30157]	Nov 1931	PRE	Coccinia adoensis var. adoensis	South Africa	Limpopo	N	23.048 S	30.306 E
van Warmelo, N.J.	s.n.	Mar 1960	PRE [PRE43090]	Coccinia adoensis var. adoensis	South Africa	Limpopo	N	23.058 S	30.318 E
Codd, L.E.W. & R.A.Dyer	9187		PRE	Coccinia adoensis var. adoensis	South Africa	Limpopo	N	23.062 S	28.85 E
Obermeyer, A.A.	934 [TRV29245]		PRE	Coccinia adoensis var. adoensis	South Africa	Limpopo	N	23.149 S	30.061 E
Obermeyer, A.A.	s.n. [TRV29244]	Dec 1930	PRE	Coccinia adoensis var. adoensis	South Africa	Limpopo	N	23.149 S	30.061 E
Scheepers, J.C.	113		M, PRE, Z	Coccinia adoensis var. adoensis	South Africa	Limpopo	N	23.725 S	30.099 E
Jenkins, T.J.	s.n. [TRV7453]	Nov 1909	PRE	Coccinia adoensis var. adoensis	South Africa	Limpopo	N	23.848 S	29.988 E
Gerstner, J.	5838		PRE	Coccinia adoensis var. adoensis	South Africa	Limpopo	N	23.871 S	30.01 E
Gerstner, J.	5850		L	Coccinia adoensis var. adoensis	South Africa	Limpopo	N	23.871 S	30.01 E
Rogers, F.A.	19042		Z	Coccinia adoensis var. adoensis	South Africa	Limpopo	N	23.945 S	29.94 E
Huntley, B.J.	1116		PRE	Coccinia adoensis var. adoensis	South Africa	Limpopo	N	24.031 S	29.169 E
Junod, H.A.	690		G, G, G, Z	Coccinia adoensis var. adoensis	South Africa	Limpopo	N	24.04 S	30.28 E
Junod, H.A.	1200		G	Coccinia adoensis var. adoensis	South Africa	Limpopo	N	24.04 S	30.28 E
Maguire, B.	2770		B [B 10 0019798]	Coccinia adoensis var. adoensis	South Africa	Limpopo	N	24.15 S	29.18 E
Stalmans, M.	448		PRE	Coccinia adoensis var. adoensis	South Africa	Limpopo	N	24.156 S	30.303 E
Stalmans, M.	418		PRE	Coccinia adoensis var. adoensis	South Africa	Limpopo	N	24.187 S	30.383 E
Thode, H.J.	A1704		PRE	Coccinia adoensis var. adoensis	South Africa	Limpopo	N	24.189 S	29.028 E
Jacobsen, N.	2011		PRE	Coccinia adoensis var. adoensis	South Africa	Limpopo	N	24.276 S	28.823 E
Rehmann, A.	5499		Z	Coccinia adoensis var. adoensis	South Africa	Limpopo	N	24.28 S	29.355 E
Galpin, E.E.	M131		PRE	Coccinia adoensis var. adoensis	South Africa	Limpopo	N	24.598 S	28.784 E
Bredenkamp, G.J.	1511		PRE	Coccinia adoensis var. adoensis	South Africa	Mpumalanga	N	24.606 S	31.475 E
Bredenkamp, G.J.	1196		PRE	Coccinia adoensis var. adoensis	South Africa	Mpumalanga	N	24.617 S	31.533 E
Retief, E.	1572		MO, PRE, WAG [WAG0234126]	Coccinia adoensis var. adoensis	South Africa	Limpopo	N	24.65 S	28.762 E
Rogers, F.A.	22524		PRE, Z	Coccinia adoensis var. adoensis	South Africa	Mpumalanga	N	24.82 S	31.29 E
Pienaar, B.J.	737		PRE	Coccinia adoensis var. adoensis	South Africa	Mpumalanga	N	24.926 S	31.017 E
Jacobsen, N.	1196		PRE	Coccinia adoensis var. adoensis	South Africa	Mpumalanga	N	24.96 S	30.637 E
Jacobsen, N.	1465		PRE	Coccinia adoensis var. adoensis	South Africa	Mpumalanga	N	24.963 S	30.627 E
Smuts, J.C. & M.C.Gillett	2496		PRE	Coccinia adoensis var. adoensis	South Africa	Mpumalanga	N	25.08 S	30.65 E
Smuts, J.C. & M.C.Gillett	2499		PRE	Coccinia adoensis var. adoensis	South Africa	Mpumalanga	N	25.08 S	30.65 E
Kräusel, R.	161		FR, M	Coccinia adoensis var. adoensis	South Africa	Mpumalanga	N	25.171 S	31.268 E
van der Schijff, H.P.	395		PRE	Coccinia adoensis var. adoensis	South Africa	Mpumalanga	N	25.171 S	31.268 E
van der Schijff, H.P.	2410		PRE	Coccinia adoensis var. adoensis	South Africa	Mpumalanga	N	25.171 S	31.268 E
Codd, L.E.W. & B.de Winter	5159		L, PRE	Coccinia adoensis var. adoensis	South Africa	Mpumalanga	N	25.221 S	31.372 E
Kluge, J.P.	345		PRE	Coccinia adoensis var. adoensis	South Africa	Mpumalanga	N	25.238 S	30.902 E
Rogers, F.A.	25002		Z	Coccinia adoensis var. adoensis	South Africa	Mpumalanga	N	25.32 S	31.02 E
Holt, W.E.	87		PRE	Coccinia adoensis var. adoensis	South Africa	Mpumalanga	N	25.35 S	31.068 E
Theron, G.K.	1053		PRE	Coccinia adoensis var. adoensis	South Africa	Mpumalanga	N	25.43 S	29.27 E
Theron, G.K.	2014		PRE	Coccinia adoensis var. adoensis	South Africa	Mpumalanga	N	25.43 S	29.27 E
Breijer, H.G.	s.n. [TRV22257]		PRE	Coccinia adoensis var. adoensis	South Africa	Mpumalanga	N	25.47 S	30.98 E
Breijer, H.G.	s.n. [TRV25225]		PRE	Coccinia adoensis var. adoensis	South Africa	Mpumalanga	N	25.47 S	30.98 E
Liebenberg, L.C.C.	2850		PRE	Coccinia adoensis var. adoensis	South Africa	Mpumalanga	N	25.47 S	30.98 E
Buitendag, E.	972		MO, PRE	Coccinia adoensis var. adoensis	South Africa	Mpumalanga	N	25.582 S	30.979 E
Retief, E.	1245		PRE	Coccinia adoensis var. adoensis	South Africa	Mpumalanga	N	25.585 S	30.973 E
Hofmeyer, G.T.	s.n.	Jan 1923	B, COI, PRE [PRE43054], Z	Coccinia adoensis var. adoensis	South Africa	Mpumalanga	N	25.59 S	30.69 E
Retief, E.	1264		PRE	Coccinia adoensis var. adoensis	South Africa	Mpumalanga	N	25.612 S	31.085 E
van Rooyen, N.	2551		PRE	Coccinia adoensis var. adoensis	South Africa	Gauteng	N	25.625 S	28.365 E
van Niekerk, L.R. & W.Wasserfall	74		MO, PRE	Coccinia adoensis var. adoensis	South Africa	Gauteng	N	25.627 S	28.171 E
van Rooyen, N.	2184		PRE	Coccinia adoensis var. adoensis	South Africa	Gauteng	N	25.63 S	28.355 E
van Rooyen, N.	2209		PRE	Coccinia adoensis var. adoensis	South Africa	Gauteng	N	25.63 S	28.355 E
Meyer, J.J.	2627		PRE	Coccinia adoensis var. adoensis	South Africa	Mpumalanga	N	25.63 S	30.3296 E
Rogers, F.A.	23994		Z	Coccinia adoensis var. adoensis	South Africa	Mpumalanga	N	25.64 S	30.33 E
Sutton, J.D.	837		PRE	Coccinia adoensis var. adoensis	South Africa	North West	N	25.646 S	26.691 E
Rogers, F.A.	25036		Z, Z	Coccinia adoensis var. adoensis	South Africa	Gauteng	N	25.67 S	28.52 E
Codd, L.E.W.	7635		PRE	Coccinia adoensis var. adoensis	South Africa	Limpopo	N	25.682 S	28.067 E
Galpin, E.E.	1173		PRE	Coccinia adoensis var. adoensis	South Africa	Mpumalanga	N	25.685 S	31.058 E
Schlieben, H.J.E.	7801		B, HBG	Coccinia adoensis var. adoensis	South Africa	Gauteng	N	25.68527 S	28.071 E
Leendertz, R.	s.n.	18 Oct 1904	COI	Coccinia adoensis var. adoensis	South Africa	Gauteng	N	25.69 S	28.288 E
Lotsy, J.P. & W.A.Goddijn	646		L	Coccinia adoensis var. adoensis	South Africa	Gauteng	N	25.695 S	28.19 E
Taat, E.	202		U, WAG [WAG0234125]	Coccinia adoensis var. adoensis	South Africa	Gauteng	N	25.705 S	27.98 E
Dryfhout, P.	750		PRE	Coccinia adoensis var. adoensis	South Africa	Gauteng	N	25.738 S	28.279 E
Mogg, A.O.D.	16023		PRE	Coccinia adoensis var. adoensis	South Africa	Gauteng	N	25.739 S	28.209 E
Story, R.	6516		PRE	Coccinia adoensis var. adoensis	South Africa	Gauteng	N	25.742 S	28.212 E
Mogg, A.O.D.	16668		P [P05621235, digital image: P], PRE	Coccinia adoensis var. adoensis	South Africa	North West	N	25.745 S	27.914 E
Acocks, J.P.H.	18740		PRE	Coccinia adoensis var. adoensis	South Africa	North West	N	25.75 S	27.365 E
Turner, F.A.S.	s.n.	29 Dec 1933	PRE [PRE43123]	Coccinia adoensis var. adoensis	South Africa	North West	N	25.75 S	27.38 E
Rehmann, A.	4190		Z	Coccinia adoensis var. adoensis	South Africa	Gauteng	N	25.767 S	28.195 E
Rehmann, A.	4191		Z	Coccinia adoensis var. adoensis	South Africa	Gauteng	N	25.767 S	28.195 E
Liebenberg, L.C.C.	8854		MO, PRE	Coccinia adoensis var. adoensis	South Africa	Gauteng	N	25.777 S	28.319 E
Meeuse, A.D.J.	9011		L, PRE	Coccinia adoensis var. adoensis	South Africa	Gauteng	N	25.7782 S	28.105 E
Nicholas, A.; et al.	2164		PRE	Coccinia adoensis var. adoensis	South Africa	Gauteng	N	25.781 S	28.195 E
de Swart, J.J.	s.n.	Mar 1982	PRE	Coccinia adoensis var. adoensis	South Africa	Gauteng	N	25.783 S	28.2 E
Mogg, A.O.D.	s.n.	26 Dec 1927	L, PRE [PRE43058]	Coccinia adoensis var. adoensis	South Africa	Gauteng	N	25.786 S	28.315 E
Verdoorn, I.C.	143		PRE	Coccinia adoensis var. adoensis	South Africa	Gauteng	N	25.786 S	28.25 E
Verdoorn, I.C.	569		PRE	Coccinia adoensis var. adoensis	South Africa	Gauteng	N	25.788 S	28.197 E
Verdoorn, I.C.	618		PRE	Coccinia adoensis var. adoensis	South Africa	Gauteng	N	25.788 S	28.197 E
Pott-Leendertz, R.	5452		PRE	Coccinia adoensis var. adoensis	South Africa	Mpumalanga	N	25.79 S	31.05 E
Hawes, F.N.	7		PRE	Coccinia adoensis var. adoensis	South Africa	Gauteng	N	25.8 S	28.2 E
van Vuuren, D.	434		PRE	Coccinia adoensis var. adoensis	South Africa	North West	N	25.819 S	27.775 E
Balsinhas, A.	3140		MO	Coccinia adoensis var. adoensis	South Africa	Mpumalanga	N	25.851 S	30.99 E
Merxmüller, H.	282		M, W	Coccinia adoensis var. adoensis	South Africa	Gauteng	N	25.864 S	28.443 E
Glen, R.P.	787		PRE	Coccinia adoensis var. adoensis	South Africa	Gauteng	N	25.868 S	28.34 E
Obermeyer, A.A.	121		PRE	Coccinia adoensis var. adoensis	South Africa	Gauteng	N	25.87 S	28.224 E
Obermeyer, A.A.	129		PRE	Coccinia adoensis var. adoensis	South Africa	Gauteng	N	25.87 S	28.224 E
McCallum, D.A. & C.Dehning	690		E [E00261889], MO	Coccinia adoensis var. adoensis	South Africa	Gauteng	N	26.0008 S	28.0333 E
Codd, L.E.W.	2551		PRE	Coccinia adoensis var. adoensis	South Africa	Limpopo	N	26.002 S	27.539 E
Story, R.	1812		L, M	Coccinia adoensis var. adoensis	South Africa	Gauteng	N	26.009 S	27.571 E
Retief, E.	1280		PRE	Coccinia adoensis var. adoensis	South Africa	Gauteng	N	26.085 S	27.84 E
Behr, C.M.	80		MO	Coccinia adoensis var. adoensis	South Africa	Gauteng	N	26.091 S	27.842 E
McMurtry, D.	2478		PRE	Coccinia adoensis var. adoensis	South Africa	Gauteng	N	26.169 S	27.997 E
Mogg, A.O.D.	37667		PRE	Coccinia adoensis var. adoensis	South Africa	Gauteng	N	26.169 S	28.002 E
Mogg, A.O.D.	37674		PRE	Coccinia adoensis var. adoensis	South Africa	Gauteng	N	26.169 S	28.002 E
Kemp, E.S.	659		MO	Coccinia adoensis var. adoensis	Swaziland	Hhohho	N	26.266 S	31.161 E
Hartley, I.H.; et al.	979		B	Coccinia adoensis var. adoensis	South Africa	Gauteng	N	26.286 S	28.02 E
Davidson, L.E.	3781		B, M	Coccinia adoensis var. adoensis	South Africa	Gauteng	N	26.32 S	27.97 E
Compton, R.H.	26397		PRE	Coccinia adoensis var. adoensis	Swaziland	Shiselweni	N	26.967 S	31.316 E
Pienaar, B.J.	766		PRE	Coccinia adoensis var. adoensis	South Africa	KwaZulu-Natal	N	27.527 S	30.866 E
Retief, E.	1693		PRE	Coccinia adoensis var. adoensis	South Africa	KwaZulu-Natal	N	28.553 S	29.077 E
Jordaan, M.	1122		PRE	Coccinia adoensis var. adoensis	South Africa	KwaZulu-Natal	N	28.999 S	29.958 E
Acocks, J.P.H.	9843		PRE	Coccinia adoensis var. adoensis	South Africa	KwaZulu-Natal	N	29.002 S	29.865 E
West, O.	1102		PRE	Coccinia adoensis var. adoensis	South Africa	KwaZulu-Natal	N	29.079 S	29.608 E
Kadesha, A.	5484		NHT	Coccinia adoensis var. adoensis	Tanzania	Kagera	N	3.033 S	31.76 E
Newbould, J.G.B.	5745		EA	Coccinia adoensis var. adoensis	Tanzania	Arusha	N	3.218 S	35.268 E
Lebrun, J.	3406		BR, WAG [WAG0225534]	Coccinia adoensis var. adoensis	D.R. Congo	Orientale	N	3.736 N	29.714 E
Chuwa, S.; et al.	5257		NHT	Coccinia adoensis var. adoensis	Tanzania	Manyara	N	3.743 S	36.074 E
Peterson, D.	360		EA	Coccinia adoensis var. adoensis	Tanzania	Manyara	N	3.76 S	36.425 E
Chuwa, S.; et al.	5236		NHT	Coccinia adoensis var. adoensis	Tanzania	Manyara	N	3.763 S	36.024 E
Troupin, G.	466		WAG [WAG0225535]	Coccinia adoensis var. adoensis	D.R. Congo	Orientale	N	4.367 N	29.783 E
Msagamasi, L.	3728		EA	Coccinia adoensis var. adoensis	Tanzania	Singida	N	4.511 S	33.17 E
Andrews, F.W.	1310		K	Coccinia adoensis var. adoensis	Southern Sudan	Central Equatoria	N	4.592 N	30.004 E
Mboya, E.I.; et al.	554		MO	Coccinia adoensis var. adoensis	Tanzania	Singida	N	4.88 S	35.18 E
Kuchar, P.	23442		MO	Coccinia adoensis var. adoensis	Tanzania	Singida	N	4.91 S	34.986 E
Kuchar, P.	23396		MO, MO	Coccinia adoensis var. adoensis	Tanzania	Singida	N	4.91 S	34.986 E
Gobbo, G.; et al.	184		MO	Coccinia adoensis var. adoensis	Tanzania	Kigoma	N	4.9176 S	29.608 E
Kuchar, P. & C.T.Kidua	25006		MO	Coccinia adoensis var. adoensis	Tanzania	Singida	N	5.044 S	34.472 E
Kuchar, P.	24301		MO	Coccinia adoensis var. adoensis	Tanzania	Singida	N	5.16 S	34.735 E
Kuchar, P.	24042		MO	Coccinia adoensis var. adoensis	Tanzania	Singida	N	5.267 S	34.783 E
Magogo, F.C.	355		EA, K	Coccinia adoensis var. adoensis	Tanzania	Tanga	N	5.336 S	38.549 E
Bidgood, S.; et al.	2859		DSM	Coccinia adoensis var. adoensis	Tanzania	Kigoma	N	5.688 S	29.921 E
Peter, A.	33404		B	Coccinia adoensis var. adoensis	Tanzania	Singida	N	5.717 S	34.984 E
Kuchar, P.	25046		MO	Coccinia adoensis var. adoensis	Tanzania	Singida	N	5.789 S	35.038 E
Kahurananga, J; et al.	2645		EA	Coccinia adoensis var. adoensis	Tanzania	Kigoma	N	5.906 S	29.967 E
Mhoro, B.E. & Mhinzi	4462		DSM	Coccinia adoensis var. adoensis	Tanzania	Morogoro	N	6.256 S	37.171 E
Shabani, S.	915		EA, M	Coccinia adoensis var. adoensis	Tanzania	Rukwa	N	6.27 S	30.977 E
van Rensburg, H.J.	648		EA	Coccinia adoensis var. adoensis	Tanzania	Dodoma	N	6.334 S	36.486 E
Hornby, H.I.E. & R.M.Hornby	468		EA	Coccinia adoensis var. adoensis	Tanzania	Dodoma	N	6.345 S	36.488 E
Licky, L.S.	4539		EA	Coccinia adoensis var. adoensis	Tanzania	Singida	N	6.508 S	34.182 E
Le Testu, G.	2963		P [P05621210, digital image: P]	Coccinia adoensis var. adoensis	Central African Republic	Haute-Kotto	N	6.51 N	23.25 E
Le Testu, G.	2642		P [P05621231, digital image: P]	Coccinia adoensis var. adoensis	Central African Republic	Haute-Kotto	N	6.51 N	23.25 E
Harris, B.J. & L.B.Mwasumbi	2116		DSM, EA, MO	Coccinia adoensis var. adoensis	Tanzania	Morogoro	N	6.548 S	37.572 E
Chabwela, H.	3982		EA	Coccinia adoensis var. adoensis	Tanzania	Singida	N	6.611 S	34.138 E
Milne-Redhead, E. & P.Taylor	7432		EA	Coccinia adoensis var. adoensis	Tanzania	Morogoro	N	6.747 S	37.876 E
Mhoro, B.E.	2503		DSM	Coccinia adoensis var. adoensis	Tanzania	Morogoro	N	6.777 S	37.039 E
Mhoro, B.E.	2511		DSM	Coccinia adoensis var. adoensis	Tanzania	Morogoro	N	6.777 S	37.039 E
Wingfield, R.C.	2666		DSM, EA	Coccinia adoensis var. adoensis	Tanzania	Morogoro	N	6.814 S	37.653 E
Rohrer, F.	s.n.	1913	Z, Z	Coccinia adoensis var. adoensis	Tanzania	Morogoro	N	6.82 S	37.66 E
Wingfield, R.C.	2279		DSM	Coccinia adoensis var. adoensis	Tanzania	Morogoro	N	7.017 S	37.564 E
Chevalier, A.J.B.	6325		P [P05621208, digital image: P]	Coccinia adoensis var. adoensis	Central African Republic	Nana-Grébizi	N	7.0N	19.18 E
Friis, I.; et al.	2276		K	Coccinia adoensis var. adoensis	Ethiopia	SNNPR	N	7.386 N	36.282 E
Mhoro, B.E.	417		DSM	Coccinia adoensis var. adoensis	Tanzania	Morogoro	N	7.68 S	36.97 E
Bjørnstad, A.	2110		DSM, EA	Coccinia adoensis var. adoensis	Tanzania	Mbeya	N	7.723 S	34.227 E
Pedersen, C.	491/a		DSM, K	Coccinia adoensis var. adoensis	Tanzania	Iringa	N	7.763 S	35.687 E
Pedersen, C.	491/b		DSM	Coccinia adoensis var. adoensis	Tanzania	Iringa	N	7.763 S	35.687 E
Friis, I.; et al.	8154		C	Coccinia adoensis var. adoensis	Ethiopia	Gambela	N	7.807 N	34.29 E
Sanane, M.	1393		WAG [WAG0234137]	Coccinia adoensis var. adoensis	Tanzania	Rukwa	N	7.88 S	31.703 E
Bullock, A.A.	1865		B, S [S08-11837]	Coccinia adoensis var. adoensis	Tanzania	Rukwa	N	7.892 S	31.71 E
Kayombo, C.J. & D.Hearn	3490		MO	Coccinia adoensis var. adoensis	Tanzania	Iringa	N	8.013 S	35.583 E
Boaler, S.B.	794		BR, EA	Coccinia adoensis var. adoensis	Tanzania	Mbeya	N	8.07 S	33.26 E
Jensen, M.; et al.	B1/17		C	Coccinia adoensis var. adoensis	Ethiopia	Gambela	N	8.16 N	34.583 E
Friis, I.; et al.	2435		C, K	Coccinia adoensis var. adoensis	Ethiopia	Gambela	N	8.182 N	34.584 E
Mbago, F.M.	3299		DSM	Coccinia adoensis var. adoensis	Tanzania	Iringa	N	8.225 S	34.943 E
Ash, J.W.	909		K	Coccinia adoensis var. adoensis	Ethiopia	SNNPR	N	8.253 N	37.616 E
Friis, I.; et al.	7996		C, K	Coccinia adoensis var. adoensis	Ethiopia	Gambela	N	8.27 N	34.43 E
Brummitt, R.K.; et al.	18151		K	Coccinia adoensis var. adoensis	Tanzania	Iringa	N	8.27 S	35.317 E
Ash, J.W.	3498		WAG [WAG0225519]	Coccinia adoensis var. adoensis	Ethiopia	Gambela	N	8.292 N	34.486 E
Vollesen, K.	4320		DSM, EA, WAG [WAG0234136]	Coccinia adoensis var. adoensis	Tanzania	Lindi	N	8.388 S	38.517 E
Chevalier, A.J.B.	7985bis		P [P05621207, digital image: P]	Coccinia adoensis var. adoensis	Central African Republic	Bamingui-Bangoran	N	8.41 N	20.65 E
Chevalier, A.J.B.	8229		P [P05621198, digital image: P]	Coccinia adoensis var. adoensis	Central African Republic	Bamingui-Bangoran	N	8.41 N	20.65 E
Chevalier, A.J.B.	8291bis		P [P05621205, digital image: P], P [P05621206, digital image: P]	Coccinia adoensis var. adoensis	Central African Republic	Bamingui-Bangoran	N	8.424 N	20.622 E
Chevalier, A.J.B.	8292		P [P05621196, digital image: P]	Coccinia adoensis var. adoensis	Central African Republic	Bamingui-Bangoran	N	8.424 N	20.622 E
Chevalier, A.J.B.	8293		P [P05621201, digital image: P]	Coccinia adoensis var. adoensis	Central African Republic	Bamingui-Bangoran	N	8.424 N	20.622 E
Harder, D.K.	1366		K	Coccinia adoensis var. adoensis	Tanzania	Rukwa	N	8.463 S	31.422 E
Vollesen, K.	MRC 3384		DSM, EA, WAG [WAG0234135]	Coccinia adoensis var. adoensis	Tanzania	Lindi	N	8.465 S	38.55 E
Vollesen, K.	3182		DSM, EA, WAG [WAG0234133]	Coccinia adoensis var. adoensis	Tanzania	Lindi	N	8.465 S	38.55 E
Vollesen, K.	3212		DSM, EA, WAG [WAG0234134]	Coccinia adoensis var. adoensis	Tanzania	Lindi	N	8.465 S	38.55 E
Chevalier, A.J.B.	8285		P [P05621200, digital image: P]	Coccinia adoensis var. adoensis	Central African Republic	Bamingui-Bangoran	N	8.477 N	20.53 E
Kayombo, C.J.	1769		MO	Coccinia adoensis var. adoensis	Tanzania	Morogoro	N	8.572 S	36.502 E
Richards, H.M. (Mrs.)	19686		B, K	Coccinia adoensis var. adoensis	Tanzania	Rukwa	N	8.583 S	31.2295 E
Mooney, H.F.	6898		K	Coccinia adoensis var. adoensis	Ethiopia	Oromia	N	8.645 N	34.845 E
Mhoro, B.E.	5609		MO	Coccinia adoensis var. adoensis	Tanzania	Morogoro	N	8.689 S	36.723 E
Audry, P.	A 59		P [P05621219, digital image: P]	Coccinia adoensis var. adoensis	Chad	Logone Occidental	N	8.711 N	15.877 E
Mullenders, W.	1146		BR	Coccinia adoensis var. adoensis	D.R. Congo	Katanga	N	8.735 S	25.0 E
Lovett, J.C. & C.J.Kayombo	3434		MO	Coccinia adoensis var. adoensis	Tanzania	Mbeya	N	8.839 S	33.323 E
Wingfield, R.C.	490A		DSM	Coccinia adoensis var. adoensis	Tanzania	Mbeya	N	8.841 S	33.506 E
Lovett, J.C.; et al.	3929		MO	Coccinia adoensis var. adoensis	Tanzania	Mbeya	N	8.849 S	33.284 E
Lovett, J.C. & C.J.Kayombo	5022		MO	Coccinia adoensis var. adoensis	Tanzania	Mbeya	N	8.849 S	33.284 E
Wingfield, R.C.	534b		EA	Coccinia adoensis var. adoensis	Tanzania	Mbeya	N	8.852 S	33.5 E
Lovett, J.C.; et al.	3842		MO	Coccinia adoensis var. adoensis	Tanzania	Mbeya	N	8.853 S	33.262 S
Bidgood, S.	638		DSM, NHT	Coccinia adoensis var. adoensis	Tanzania	Mbeya	N	8.87 S	34.034 E
Jansen, P.C.M.	6296		M, WAG [WAG0112160], WAG [WAG0112161]	Coccinia adoensis var. adoensis	Ethiopia	Oromia	N	9.043 N	36.694 E
de Wilde, W.J.J.O. & B.E.E.de Wilde-Duyfjes	6262		WAG [WAG0225517], WAG [WAG0225518]	Coccinia adoensis var. adoensis	Ethiopia	Oromia	N	9.043 N	36.694 E
Harder, D.K.	1459		MO, PE [00868416]	Coccinia adoensis var. adoensis	Tanzania	Mbeya	N	9.188 S	33.3 E
Aleljung, S.-O.	37		DSM	Coccinia adoensis var. adoensis	Tanzania	Mbeya	N	9.489 S	34.026 E
de Troyer, ?	XLI		BR	Coccinia adoensis var. adoensis	D.R. Congo	Katanga	N	9.55 S	25.805 E
Pawek, J.	7717		MO	Coccinia adoensis var. adoensis	Malawi	Northern Province	N	9.954 S	33.887 E
Pawek, J.	6124		MO	Coccinia adoensis var. adoensis	Malawi	Northern Province	N	9.962 S	33.81 E
Curson, H.H.	784		M	Coccinia adoensis var. adoensis	Botswana	North-West District	N
Jacques-Félix, H.	3765		P [P05621238, digital image: P]	Coccinia adoensis var. adoensis	Cameroon	unknown	N
Schimper, G.H.W.	1280		P [P05621239, digital image: P], P [P05621240, digital image: P]	Coccinia adoensis var. adoensis	Ethiopia	Amhara	N
Chiovenda, E.	581		FT	Coccinia adoensis var. adoensis	Ethiopia	Tigray	N
Hall-Martin, A.	1528		PRE	Coccinia adoensis var. adoensis	Malawi	Central Province	N
Torre, A.R. & J. Paiva	9201		BR	Coccinia adoensis var. adoensis	Mozambique	Sofala	N
Lambinon, J.	74/1568		M, MO, WAG [WAG0225516]	Coccinia adoensis var. adoensis	Rwanda	Eastern Province	N
Andrews, F.W.	1601		K	Coccinia adoensis var. adoensis	Southern Sudan	Western Equatoria	N
Gereau, R.E. & C.J. Kayombo	3582		MO	Coccinia adoensis var. adoensis	Tanzania	Iringa	N
Milne-Redhead, E. & P. Taylor	7950		B, EA, K, P [P05621243, digital image: P], S [S08-11819]	Coccinia adoensis var. adoensis	Tanzania	Ruvuma	N
Milne-Redhead, E. & P. Taylor	7876		EA	Coccinia adoensis var. adoensis	Tanzania	Ruvuma	N
Burtt, B.D.	5079		EA, K	Coccinia adoensis var. adoensis	Tanzania	Shinyanga	N
Dehn, G.	s.n.		M, M	Coccinia adoensis var. adoensis	Zimbabwe	Mashonaland East	N
Wild, H.	4341		MO	Coccinia adoensis var. adoensis	Zimbabwe	Midlands	N
Curson, H.H.	726		L, PRE	Coccinia adoensis var. adoensis	Botswana	Northwest	N
Malaisse, F.	12450		BR	Coccinia adoensis var. adoensis	D.R. Congo	Katanga	N
Quarré, P.	75		G, PR	Coccinia adoensis var. adoensis	D.R. Congo	Katanga	N
Bamps, P.	124		WAG [WAG0225531]	Coccinia adoensis var. adoensis	D.R. Congo	Orientale	N
de Saeger, H.	1287		BR, BR [BR0000008913999], BR, BR, WAG [WAG0225532]	Coccinia adoensis var. adoensis	D.R. Congo	Orientale	N
Lebrun, J.	3166 p.p.		WAG [WAG0225526]	Coccinia adoensis var. adoensis	D.R. Congo	Orientale	N
Noirfalise, A.	37		WAG [WAG0225533]	Coccinia adoensis var. adoensis	D.R. Congo	Orientale	N
Troupin, G.	570		BR, WAG [WAG0225536]	Coccinia adoensis var. adoensis	D.R. Congo	Orientale	N
Troupin, G.	691		WAG [WAG0225529], WAG [WAG0225530]	Coccinia adoensis var. adoensis	D.R. Congo	Orientale	N
Ash, J.W.	1090		K	Coccinia adoensis var. adoensis	Ethiopia	Gambela	N
Ash, J.W.	2004		K	Coccinia adoensis var. adoensis	Ethiopia	unclear	N
Quartin-Dillon, L.R. & A.Petit	s.n.	dernier envoi 1844	P [P05621254, digital image: P], P	Coccinia adoensis var. adoensis	Ethiopia	unclear	N
Quartin-Dillon, L.R. & A.Petit	s.n.		P [P05621229, digital image: P]	Coccinia adoensis var. adoensis	Ethiopia	unclear	N
Quartin-Dillon, L.R. & A.Petit	s.n.		P [P05621228, digital image: P]	Coccinia adoensis var. adoensis	Ethiopia	unclear ("Etchelicote")	N
Quartin-Dillon, L.R. & A.Petit	s.n.		P [P05621225, digital image: P]	Coccinia adoensis var. adoensis	Ethiopia	unclear ("Ouedj" [=Hawash river?])	N
Schimper, G.H.W.	332		P [P05621245, digital image: P], P [P05621248, digital image: P], P [P05621249, digital image: P], P [P05621250, digital image: P]	Coccinia adoensis var. adoensis	Ethiopia	unclear	N
Napier, E.R.	2004		K	Coccinia adoensis var. adoensis	Kenya	Rift Valley Province	N
Padwa, S.H.	290		K	Coccinia adoensis var. adoensis	Kenya	Rift Valley Province	N
Symes, Y.E.	283		K	Coccinia adoensis var. adoensis	Kenya	Rift Valley Province	N
Tweedie, E.M.	2478		K	Coccinia adoensis var. adoensis	Kenya	Rift Valley Province	N
Lugard, E.J. & C.Lugard	542		K	Coccinia adoensis var. adoensis	Kenya	unclear	N
Skene, E.	100		G	Coccinia adoensis var. adoensis	Kenya	unclear	N
Skene, E.	110		G	Coccinia adoensis var. adoensis	Kenya	unclear	N
Banda, E.A.K.	701		COI	Coccinia adoensis var. adoensis	Malawi	Central Province	N
Natani, R. & I.H.Patel	88		MO	Coccinia adoensis var. adoensis	Malawi	Central Province	N
Patel, I.H.; et al.	1697		MO	Coccinia adoensis var. adoensis	Malawi	Central Province	N
Patel, I.H.; et al.	1708		MO	Coccinia adoensis var. adoensis	Malawi	Central Province	N
Pawek, J.	13431		MO	Coccinia adoensis var. adoensis	Malawi	Northern Province	N
Patel, I.H.	143		G	Coccinia adoensis var. adoensis	Malawi	Northern Province	N
Phillips, E.	660		MO, WAG [WAG0234123]	Coccinia adoensis var. adoensis	Malawi	Northern Province	N
Chirambo, P.C.	99		MO	Coccinia adoensis var. adoensis	Malawi	Southern Province	N
Kathumba, E.S. & E.J.Tawakali	8		MO, PRE	Coccinia adoensis var. adoensis	Malawi	Southern Province	N
Watt, J.M. & G.M.[Breyer-]Brandwijk	409		PRE	Coccinia adoensis var. adoensis	Malawi	Southern Province	N
Buchanan, J.	1368		HBG	Coccinia adoensis var. adoensis	Malawi	unclear	N
Dahlstrand, K.Å.	1736		W	Coccinia adoensis var. adoensis	South Africa	Gauteng	N
Gilfillan, D.F.	206		PRE	Coccinia adoensis var. adoensis	South Africa	Gauteng	N
Lavranos, J.J.	23638		MO, WAG [WAG0234127]	Coccinia adoensis var. adoensis	South Africa	Gauteng	N
Liebenberg, L.C.C.	3249		PRE	Coccinia adoensis var. adoensis	South Africa	Gauteng	N
Meebold, A.	13151		M	Coccinia adoensis var. adoensis	South Africa	Gauteng	N
Merxmüller, H.	42		M	Coccinia adoensis var. adoensis	South Africa	Gauteng	N
Mogg, A.O.D.	s.n.	8 Dec 1934	PRE, S [S08-11831], S [S08-11835]	Coccinia adoensis var. adoensis	South Africa	Gauteng	N
Mogg, A.O.D.	23106		PRE	Coccinia adoensis var. adoensis	South Africa	Gauteng	N
Prosser, L.N.	s.n. [JBG1558]	11 Nov 1948	PRE	Coccinia adoensis var. adoensis	South Africa	Gauteng	N
Rehmann, A.	4353		Z	Coccinia adoensis var. adoensis	South Africa	Gauteng	N
Repton, J.E.	91		PRE	Coccinia adoensis var. adoensis	South Africa	Gauteng	N
Scott Elliott, G.F.	1464		E	Coccinia adoensis var. adoensis	South Africa	Gauteng	N
Smith, C.A.	1576		PRE	Coccinia adoensis var. adoensis	South Africa	Gauteng	N
Stent, L.	592		PRE	Coccinia adoensis var. adoensis	South Africa	Gauteng	N
Verdoorn, I.C.	642		PRE	Coccinia adoensis var. adoensis	South Africa	Gauteng	N
Krook, P.	Herb. A.Penther 2964		W	Coccinia adoensis var. adoensis	South Africa	KwaZulu-Natal	N
Anon.	2411		Z	Coccinia adoensis var. adoensis	South Africa	KwaZulu-Natal	N
Immelman, K.L.	246		PRE	Coccinia adoensis var. adoensis	South Africa	Limpopo	N
Meeuse, A.D.J.	9431		PRE	Coccinia adoensis var. adoensis	South Africa	Limpopo	N
Meeuse, A.D.J.	9931		U	Coccinia adoensis var. adoensis	South Africa	Limpopo	N
Rehmann, A.	6299		Z	Coccinia adoensis var. adoensis	South Africa	Limpopo	N
Rehmann, A.	6300		Z	Coccinia adoensis var. adoensis	South Africa	Limpopo	N
Rehmann, A.	6301		Z, Z	Coccinia adoensis var. adoensis	South Africa	Limpopo	N
Rehmann, A.	6302		Z	Coccinia adoensis var. adoensis	South Africa	Limpopo	N
Scheepers, J.C.	s.n.	Mar 1960	PRE [PRE43082]	Coccinia adoensis var. adoensis	South Africa	Limpopo	N
Scheepers, J.C.	s.n.	Mar 1960	S [S08-11799]	Coccinia adoensis var. adoensis	South Africa	Limpopo	N
van der Schijff, H.P.	6355		W	Coccinia adoensis var. adoensis	South Africa	Limpopo	N
Werdermann, E. & H.-D.Oberdieck	1733 p.p		B	Coccinia adoensis var. adoensis	South Africa	Limpopo	N
Werdermann, E. & H.-D.Oberdieck	1755		B, B	Coccinia adoensis var. adoensis	South Africa	Limpopo	N
Buitendag, E.	987		PRE	Coccinia adoensis var. adoensis	South Africa	Mpumalanga	N
Galpin, E.E.	14641		PRE	Coccinia adoensis var. adoensis	South Africa	Mpumalanga	N
Mogg, A.O.D.	s.n.	2 Dec 1926	B, COI, L	Coccinia adoensis var. adoensis	South Africa	Mpumalanga	N
Rogers, F.A.	14837		Z	Coccinia adoensis var. adoensis	South Africa	Mpumalanga	N
Schlechter, R.	3843		Z	Coccinia adoensis var. adoensis	South Africa	Mpumalanga	N
Schlechter, R.	4272		Z	Coccinia adoensis var. adoensis	South Africa	Mpumalanga	N
Williamson, E.	123		PRE	Coccinia adoensis var. adoensis	South Africa	Mpumalanga	N
Williamson, E.	s.n.	Sep 1937	PRE [PRE43044]	Coccinia adoensis var. adoensis	South Africa	Mpumalanga	N
de Beer, H.	207		HEID	Coccinia adoensis var. adoensis	South Africa	North West	N
Mogg, A.O.D.	s.n.	8 Dec 1934	PRE, PRE [PRE43073], S	Coccinia adoensis var. adoensis	South Africa	North West	N
Conrath, P.	305		Z	Coccinia adoensis var. adoensis	South Africa	unclear	N
Janse, A.T.J.	s.n. [TRV2818]	6 Jun 1907	PRE	Coccinia adoensis var. adoensis	South Africa	unclear	N
Lotsy, J.P. & W.A.Goddijn	780		L	Coccinia adoensis var. adoensis	South Africa	unclear	N
van der Schijff, H.P.	2152		PRE	Coccinia adoensis var. adoensis	South Africa	unclear	N
van der Schijff, H.P.	3220		PRE	Coccinia adoensis var. adoensis	South Africa	unclear	N
Schlechter, R.	3643		Z, Z	Coccinia adoensis var. adoensis	South Africa	unclear	N
Schlechter, R.	6886		Z	Coccinia adoensis var. adoensis	South Africa	unclear	N
Andrews, F.W.	[not noted]		K	Coccinia adoensis var. adoensis	Southern Sudan	Western Equatoria	N
Compton, R.H.	28472		PRE	Coccinia adoensis var. adoensis	Swaziland	Hhohho	N
Compton, R.H.	32181		PRE	Coccinia adoensis var. adoensis	Swaziland	Hhohho	N
Compton, R.H.	32209		PRE	Coccinia adoensis var. adoensis	Swaziland	Hhohho	N
Peter, A.	43556		B	Coccinia adoensis var. adoensis	Tanzania	Arusha	N
Richards, H.M. (Mrs.) & S.Arasululu	29099		EA, K	Coccinia adoensis var. adoensis	Tanzania	Dodoma	N
Procter, J.	1686		EA	Coccinia adoensis var. adoensis	Tanzania	Iringa	N
Tallantire, A.C.	901		EA	Coccinia adoensis var. adoensis	Tanzania	Iringa	N
Braun, K.	5517		EA	Coccinia adoensis var. adoensis	Tanzania	Kagera	N
Tanner, R.E.S.	5640		K	Coccinia adoensis var. adoensis	Tanzania	Kagera	N
Peter, A.	39002		B	Coccinia adoensis var. adoensis	Tanzania	Kigoma	N
Bjørnstad, A.	1828		DSM	Coccinia adoensis var. adoensis	Tanzania	Mbeya	N
Leedal, G.P.	852		EA	Coccinia adoensis var. adoensis	Tanzania	Mbeya	N
Lovett, J.C. & C.J.Kayombo	3773		MO	Coccinia adoensis var. adoensis	Tanzania	Mbeya	N
Lovett, J.C.; et al.	4011		MO	Coccinia adoensis var. adoensis	Tanzania	Mbeya	N
Lovett, J.C.; et al.	4045		MO	Coccinia adoensis var. adoensis	Tanzania	Mbeya	N
Lovett, J.C. & C.J.Kayombo	3512		MO	Coccinia adoensis var. adoensis	Tanzania	Mbeya	N
Wingfield, R.C.	490		DSM	Coccinia adoensis var. adoensis	Tanzania	Mbeya	N
Wingfield, R.C.	534a		K	Coccinia adoensis var. adoensis	Tanzania	Mbeya	N
Furuya, K.	71		EA	Coccinia adoensis var. adoensis	Tanzania	Morogoro	N
Haerdi, F.	563/0		BR [BR0000008914620], EA	Coccinia adoensis var. adoensis	Tanzania	Morogoro	N
Harris, B.J.; et al.	DSM315		EA	Coccinia adoensis var. adoensis	Tanzania	Morogoro	N
Peter, A.	32132		B	Coccinia adoensis var. adoensis	Tanzania	Morogoro	N
Peter, A.	39236		B, B	Coccinia adoensis var. adoensis	Tanzania	Morogoro	N
Peter, A.	56934		B	Coccinia adoensis var. adoensis	Tanzania	Morogoro	N
Bock, K.	239		M	Coccinia adoensis var. adoensis	Tanzania	Rukwa	N
Hoffmann, ?	s.n. [in herb. A.Peter 56661]		B	Coccinia adoensis var. adoensis	Tanzania	Rukwa	N
Leedal, G.P.	3168		DSM	Coccinia adoensis var. adoensis	Tanzania	Rukwa	N
Hammond, M.M.	141		EA	Coccinia adoensis var. adoensis	Tanzania	Singida	N
Hammond, M.M.	196		EA	Coccinia adoensis var. adoensis	Tanzania	Singida	N
Peter, A.	33645		B	Coccinia adoensis var. adoensis	Tanzania	Singida	N
Peter, A.	33798a		B	Coccinia adoensis var. adoensis	Tanzania	Singida	N
Peter, A.	33810		B	Coccinia adoensis var. adoensis	Tanzania	Singida	N
Peter, A.	33839		B	Coccinia adoensis var. adoensis	Tanzania	Singida	N
Peter, A.	45735		B	Coccinia adoensis var. adoensis	Tanzania	Singida	N
Meyer, H.	1122		JE	Coccinia adoensis var. adoensis	Tanzania	unclear	N
Peterson, D.	275		EA	Coccinia adoensis var. adoensis	Tanzania	unclear	N
Chancellor, R.T.	230		K	Coccinia adoensis var. adoensis	Uganda	Northern	N
Liebenberg, L.C.C.	812		BR	Coccinia adoensis var. adoensis	Uganda	unclear	N
Sanane, M.	375		M	Coccinia adoensis var. adoensis	Zambia	Northern	N
Robinson, E.A.	5857		B	Coccinia adoensis var. adoensis	Zambia	Southern	N
Scudder, T.	56		PRE	Coccinia adoensis var. adoensis	Zambia	Southern	N
Richards, H.M. (Mrs.)	36641		BR	Coccinia adoensis var. adoensis	Zambia	unclear	N
Dehn, G.	188a'/52		M	Coccinia adoensis var. adoensis	Zimbabwe	Manicaland	N
Dehn, G.	s.n. [SRGH40258]		B, K, S [S08-12483]	Coccinia adoensis var. adoensis	Zimbabwe	Manicaland	N
Ngoni, J.F.	31		COI	Coccinia adoensis var. adoensis	Zimbabwe	Manicaland	N
Dehn, G.	s.n.		M	Coccinia adoensis var. adoensis	Zimbabwe	Mashonaland East	N
Dehn, G.	s.n.		M	Coccinia adoensis var. adoensis	Zimbabwe	Mashonaland East	N
Dehn, G.	188		K, SRGH [SRGH0040842-0, digital image: JPS]	Coccinia adoensis var. adoensis	Zimbabwe	Mashonaland East	N
Jacobsen, W.B.G.	3677A		PRE	Coccinia adoensis var. adoensis	Zimbabwe	Mashonaland West	N
Loveridge, J.P.	563		COI	Coccinia adoensis var. adoensis	Zimbabwe	Midlands	N
Dehn, G.	s.n.		M	Coccinia adoensis var. adoensis	Zimbabwe	unclear	N
Lanjouw, J.	1141		U	Coccinia adoensis var. adoensis	Zimbabwe	unclear	N
Wild, H.	3677		NY	Coccinia adoensis var. adoensis	Zimbabwe	unclear	N
Busse, W.	631		EA	Coccinia adoensis var. adoensis	unknown		N
Busse, W.	1322		EA	Coccinia adoensis var. adoensis	unknown		N
Schultka, W.	262		FR	Coccinia adoensis var. adoensis	unknown		N
Lindblom, G.	s.n.	Jul 1920	S [S08-12157]	Coccinia adoensis var. adoensis	unknown	[Kitosh people around Mt. Elgon]	N
Tanner, R.E.S.	4903		BR, MO	Coccinia adoensis var. adoensis	unknown		N
Vasse, G.	314		P [P05621193, digital image: P], P [P05621194, digital image: P], P [P05621195, digital image: P]	Coccinia adoensis var. adoensis	Mozambique	unclear	N
Chevalier, A.J.B.	8315		P [P05621202, digital image: P]	Coccinia adoensis var. adoensis	Central African Republic	unclear	N
Tisserant, C.	s.n.		P [P05621232, digital image: P]	Coccinia adoensis var. adoensis	Central African Republic	unclear	N
Chevalier, A.J.B.	9101		P [P05621203, digital image: P]	Coccinia adoensis var. adoensis	Chad	unclear	N
Chevalier, A.J.B.	8503		P [P05621199, digital image: P], P [P05621209, digital image: P], P [P05621233, digital image: P], P [P05621234, digital image: P]	Coccinia adoensis var. adoensis	Chad	unclear	N
Tisserant, C.	1482		P [P05621230, digital image: P]	Coccinia adoensis var. adoensis	Central African Republic	Ouaka	N
Gaillard, R. [Dr.]	s.n.	May 1912	P [P05621251, digital image: P]	Coccinia adoensis var. adoensis	Southern Sudan	unclear	N
Le Testu, G.	2963		P [P05621211, digital image: P]	Coccinia adoensis var. adoensis	Central African Republic	unclear	N
Tanner, R.E.S.	1902		BR, EA, K, K	Coccinia adoensis var. aurantiaca	Tanzania	Mwanza	Y	2.565 S	32.894 E
Tanner, R.E.S.	1068		BR, COI, COI, EA, K, NY	Coccinia adoensis var. aurantiaca	Tanzania	Mwanza	Y	2.917 S	32.85 E
Koritschoner, H.	1823		EA, EA, K	Coccinia adoensis var. aurantiaca	Tanzania	Shinyanga	Y	3.66 S	33.42 E
Polhill, R. & S.Paulo	1221		B [B 10 0154922, digital image: B, JPS], B [B 10 0154923, digital image: B, JPS], BR [BR0000008887252, digital image: BR, JPS], EA, EA, K [K000313236, digital image: JPS, K], PRE![PRE0592951-1, digital image: JPS], PRE [PRE0592951-2, digital image: JPS]	Coccinia adoensis var. aurantiaca	Tanzania	Dodoma	Y	5.088 S	35.805 E
Polhill, R. & S.Paulo	1274		B [B 10 0154921, digital image: B, JPS], BR, EA, K, K, K, P p.p., PRE, S [S08-11841, digital image: S]	Coccinia adoensis var. aurantiaca	Tanzania	Dodoma	Y	6.208 S	35.747 E
Tanner, R.E.S.	646		K	Coccinia adoensis var. aurantiaca	Tanzania	Mwanza	Y
Bax, R.D.	57		K, K	Coccinia adoensis var. aurantiaca	Tanzania	Shinyanga	Y
Burtt, B.D.	2517		K	Coccinia adoensis var. aurantiaca	Tanzania	Shinyanga	Y
Richards, H.M. (Mrs.)	24817		EA, K	Coccinia adoensis var. aurantiaca	Tanzania	Manyara	N	3.762 S	36.0 E
Richards, H.M. (Mrs.)	28275		EA	Coccinia adoensis var. aurantiaca	Tanzania	Dodoma	N	4.451 S	35.741 E
Macha, E.S.	600		NHT	Coccinia adoensis var. aurantiaca	Tanzania	Dodoma	N	4.911 S	35.725 E
Holstein, N.; et al.	85		DSM, M	Coccinia adoensis var. aurantiaca	Tanzania	Dodoma	N	5.5732 S	35.84364 E
Holstein, N.; et al.	86		M	Coccinia adoensis var. aurantiaca	Tanzania	Dodoma	N	5.5732 S	35.84364 E
Harris, B.J. & E.Shishira	6129		DSM, EA	Coccinia adoensis var. aurantiaca	Tanzania	Dodoma	N	6.095 S	35.752 E
Anderson, B.	313		EA	Coccinia adoensis var. aurantiaca	Tanzania	Dodoma	N	6.2 S	36.414 E
Lovett, J.C. & T.C.E.Congdon	2931		K, MO	Coccinia adoensis var. aurantiaca	Tanzania	Morogoro	N	7.361 S	36.714 E
Taylor, C.M.; et al.	8485		K, MO	Coccinia adoensis var. aurantiaca	Tanzania	Iringa	N	7.49 S	36.335 E
Taylor, C.M.; et al.	8501		K, MO	Coccinia adoensis var. aurantiaca	Tanzania	Iringa	N	7.532 S	36.417 E
Luke, P.A. & W.R.Q.Luke	9345		EA	Coccinia adoensis var. aurantiaca	Tanzania	Iringa	N	7.585 S	36.621 E
Greenway, P.J. & Kanuri, K.	14811		EA [2 sheets], K [2 sheets], M	Coccinia adoensis var. aurantiaca	Tanzania	Iringa	N	7.684 S	34.93 E
Taylor, C.M.; et al.	8404		MO	Coccinia adoensis var. aurantiaca	Tanzania	Iringa	N	7.78 S	35.196 E
Mahinda, H.S.	414		EA, K	Coccinia adoensis var. aurantiaca	Tanzania	Manyara	N
Napper, D.M.	1205		EA, K	Coccinia adoensis var. aurantiaca	Tanzania	Dodoma	N
Newman, J.L.	62		EA	Coccinia adoensis var. aurantiaca	Tanzania	Dodoma	N
Peter, A.	33052A		K	Coccinia adoensis var. aurantiaca	Tanzania	Dodoma	N
Richards, H.M. (Mrs.)	20987		BR, EA, K	Coccinia adoensis var. aurantiaca	Tanzania	Iringa	N
Richards, H.M. (Mrs.)	21065		K	Coccinia adoensis var. aurantiaca	Tanzania	Iringa	N
Chambers, S.A.	46		EA, K	Coccinia adoensis var. aurantiaca	Tanzania	unclear	N
Lovett, J.C.	1597		EA, MO	Coccinia adoensis var. jeffreyana	Tanzania	Iringa	Y	8.497 S	35.262 E
Kerfoot, O.	1729		EA	Coccinia adoensis var. jeffreyana	Tanzania	Mbeya	N	(8.847 S)	(33.419 E)
Pawek, J.	10404		MO, WAG [WAG0234128]	Coccinia adoensis var. jeffreyana	Malawi	Northern Region	N	11.461 S	33.992 E
Holstein, N.	125		M	Coccinia adoensis var. jeffreyana	cult. [Germany, ex Kenya]		N	2.541 S	36.791 E
Holstein, N.	130		M	Coccinia adoensis var. jeffreyana	cult. [Germany, ex Kenya]		N	2.541 S	36.791 E
Kuchar, P.	23919		MO, S [S08-12129]	Coccinia adoensis var. jeffreyana	Tanzania	Singida	N	4.777 S	34.666 E
Kuchar, P.	22631		MO	Coccinia adoensis var. jeffreyana	Tanzania	Singida	N	4.962 S	35.195 E
Polhill, R. & S.Paulo	1722		B, EA, P [P05621244, digital image: P], PRE	Coccinia adoensis var. jeffreyana	Tanzania	Iringa	N	8.325 S	35.203 E
Lovett, J.C.	1594		MO, NHT	Coccinia adoensis var. jeffreyana	Tanzania	Iringa	N	8.497 S	35.262 E
Bidgood, S.; et al.	824		DSM	Coccinia adoensis var. jeffreyana	Tanzania	Iringa	N	8.5 S	35.1 E
Bidgood, S.	280		MO, NHT	Coccinia adoensis var. jeffreyana	Tanzania	Iringa	N	8.517 S	35.167 E
Kayombo, C.J.	296		MO	Coccinia adoensis var. jeffreyana	Tanzania	Iringa	N	8.517 S	35.167 E
Kayombo, C.J.	335		MO	Coccinia adoensis var. jeffreyana	Tanzania	Iringa	N	8.517 S	35.167 E
Taylor, C.M.; et al.	8313		K, MO	Coccinia adoensis var. jeffreyana	Tanzania	Iringa	N	8.517 S	35.167 E
Taylor, C.M.; et al.	8348		MO	Coccinia adoensis var. jeffreyana	Tanzania	Iringa	N	8.517 S	35.167 E
Polhill, R. & S.Paulo	1910A		B, BR, EA	Coccinia adoensis var. jeffreyana	Tanzania	Iringa	N	8.566 S	34.85 E
Stolz, A.F.	504		JE, M, U, W	Coccinia adoensis var. jeffreyana	Tanzania	Mbeya	N	9.285 S	33.65 E
Gereau, R.E. & C.J. Kayombo	3535		DSM, EA, MO, NHT, PRE	Coccinia adoensis var. jeffreyana	Tanzania	Iringa	N	9.953 S	34.685 E
Abdallah, R.	1384		EA, NHT	Coccinia adoensis var. jeffreyana	Tanzania	Iringa	N
Carmichael, W.	171		EA	Coccinia adoensis var. jeffreyana	Tanzania	Iringa	N
Chambers, S.A.	40		EA	Coccinia adoensis var. jeffreyana	Tanzania	Iringa	N
Chambers, S.A.	45		EA	Coccinia adoensis var. jeffreyana	Tanzania	Iringa	N
Magogo, F.C.	2333		EA, NHT	Coccinia adoensis var. jeffreyana	Tanzania	Iringa	N
Paget-Wilkes, C.F.	72		EA, MO	Coccinia adoensis var. jeffreyana	Tanzania	Iringa	N
Paget-Wilkes, C.F.	286		EA	Coccinia adoensis var. jeffreyana	Tanzania	Iringa	N
Renvoize, S.A. & R.A.Abdallah	2046		EA	Coccinia adoensis var. jeffreyana	Tanzania	Iringa	N
Barter, C.	1525		K	Coccinia barteri	Nigeria	unknown	Y	(9.1 N)	(5.2 E)
Bates, G.L.	1469		BM	Coccinia barteri	Cameroon	South Region	Y	3.01 N	12.355 E
Luja, E.	205		BR [BR0000008888570, digital image: BR, JPS, photo: K	Coccinia barteri	D.R. Congo	unknown	Y
Luja, E.	125		BR [BR0000008888228, digital image: BR, JPS]	Coccinia barteri	D.R. Congo	unknown	Y
Garçia, J.G.	84		LISC	Coccinia barteri	Mozambique	Manica	N	(18.984 S)	(33.638 E)
Mpom, B.	in Herb. R.Letouzey 8417		P [P05620601, digital image: P], P [P05620602, digital image: P]	Coccinia barteri	Cameroon	South Region	N	(2.38 N)	(12.67 E)
Mpom, B.	in Herb. R.Letouzey 8420		P [P05621139, digital image: P], P [P05621140, digital image: P], P [P05621141, digital image: P], P [P05621142, digital image: P]	Coccinia barteri	Cameroon	South Region	N	(2.38 N)	(12.67 E)
Mezili, P.	145		P [P05621117, digital image: P]	Coccinia barteri	Cameroon	Centre	N	(3.41 N)	(11.49 E)
Gossweiler, J.	6670		LISC [LISC 031413, digital image: IICT], LISU, LISU	Coccinia barteri	Angola	Cabinda	N	(4.77 S)	(12.55 E)
Le Testu, G.	4315		BR, P [P05620606, digital image: P], P [P05621176, digital image: P]	Coccinia barteri	Central African Republic	Haut-Kotto	N	(6.233 N)	(23.133 E)
Emwiogbon, J.A.	FHI 61627		MO [acc.no. 2042205], MO [acc.no. 5986413]	Coccinia barteri	Nigeria	Edo	N	(6.31 N)	(5.37 E)
Chevalier, A.J.B.	22628		P [P05620591, digital image: P]	Coccinia barteri	Ivory Coast	Moyen-Comoé	N	(6.388 N)	(3.39 W)
Chevalier, A.J.B.	22628bis		P [P05620590, digital image: P]	Coccinia barteri	Ivory Coast	Moyen-Comoé	N	(6.388 N)	(3.39 W)
Chevalier, A.J.B.	22426		P [P05620589, digital image: P], P [P05620592, digital image: P]	Coccinia barteri	Ivory Coast	Lacs	N	(6.574 N)	(5.053 W)
Morton, J.K. & D.Gledhill	SL1886		WAG [WAG0225480], WAG [WAG0225481]	Coccinia barteri	Sierra Leone	Kono	N	(8.933 N)	(10.755 W)
Adam, J.G.	22493		MO	Coccinia barteri	Sierra Leone	Koinadugu	N	(9.181 N)	(11.13 W)
Couteaux, C.	269		L	Coccinia barteri	D.R. Congo	Equateur	N	0.05 N	18.32 E
Germain, R.	1751		S [S08-11844]	Coccinia barteri	D.R. Congo	Equateur	N	0.05 N	18.32 E
Leonard, J.	6782		P [P05621174, digital image: P]	Coccinia barteri	D. R. Congo	Equateur	N	0.05 N	18.32 E
Lebrun, J.	994		M, Z	Coccinia barteri	D.R. Congo	Equateur	N	0.067 S	18.17 E
Lebrun, J.	1145		EA	Coccinia barteri	D.R. Congo	Equateur	N	0.067 S	18.17 E
Chandler, P.	2006		EA, P [P05621123, digital image: P]	Coccinia barteri	Uganda	Central Region	N	0.217 N	32.539 E
Pauwels, L.	6694		M	Coccinia barteri	D.R. Congo	Orientale	N	0.519 N	25.196 E
Wieringa, J.J.	6047		M	Coccinia barteri	Gabon	Ogooué-Lolo	N	0.738667 S	12.970833 E
Kesler, W.	1034		BR [BR 0000008914798], EA	Coccinia barteri	D.R. Congo	Orientale	N	0.76 N	24.49 E
Wieringa, J.J.; et al.	6387		M, WAG [WAG0250956], WAG [WAG0250957], WAG [WAG0250958]	Coccinia barteri	Gabon	Haut-Ogooué	N	0.766 S	13.784 E
Bolema, D.	1091		G	Coccinia barteri	D.R. Congo	Orientale	N	0.77 N	24.44 E
Louis, J.	10139		EA, P [P05621185, digital image: P], WAG [WAG0225494], WAG [WAG0225495]	Coccinia barteri	D.R. Congo	Orientale	N	0.77 N	24.44 E
Louis, J.	10167		BR [BR0000008914484], EA, WAG [WAG0225500]	Coccinia barteri	D.R. Congo	Orientale	N	0.77 N	24.44 E
Louis, J.	11790		BR [BR0000008913555], EA, WAG [WAG0225496], WAG [WAG0225497]	Coccinia barteri	D.R. Congo	Orientale	N	0.77 N	24.44 E
Louis, J.	6701		P [P05621172, digital image: P]	Coccinia barteri	D. R. Congo	Orientale	N	0.77 N	24.50 E
Louis, J.	12452		BR [BR0000008913883], BR [BR0000008914156], EA, WAG [WAG0225506]	Coccinia barteri	D.R. Congo	Orientale	N	0.836 N	24.27 E
Purseglove, J.W.	3464		EA	Coccinia barteri	Uganda	Western Region	N	0.836 S	29.682 E
Breteler, F.J. & B.J.M.Breteler-Klein Breteler	12293		WAG [WAG0285704], WAG [WAG0285705]	Coccinia barteri	Gabon	Ogooué-Lolo	N	0.856 S	13.137 E
Gutzwiller, R.	3268		COI	Coccinia barteri	D.R. Congo	North Kivu	N	1.248 S	28.748 E
Bequaert, J.C.	1914		BR	Coccinia barteri	D.R. Congo	Orientale	N	1.318 N	27.544 E
Achigan-Dako, E.	06 NIA 294		GAT	Coccinia barteri	Guinea	Mamou	N	10.37114 N	12.07363 W
Adam, J.-G.	14682		P [P05620626, digital image: P]	Coccinia barteri	Guinea	Mamou	N	11.10 N	12.74 W
Adam, J.G.	11755		MO	Coccinia barteri	Guinea	Labé	N	11.322 N	12.29 W
Schmitz, A.	7431		BR	Coccinia barteri	D.R. Congo	Katanga	N	11.754 S	27.531 E
Schmitz, A.	4465		EA [2 sheets], WAG [WAG0225507], WAG [WAG0225508]	Coccinia barteri	D.R. Congo	Katanga	N	11.983 S	27.474 E
Chase, N.C.	6593		K	Coccinia barteri	Mozambique	Manica	N	19.018 S	33.13 E
Müller, T. & T.Gordon	1770		K	Coccinia barteri	Mozambique	Manica	N	19.518 S	33.132 E
Ndolo Ebika, S.T.	401		E [E00486113, digital image: E]	Coccinia barteri	R. Congo	Sangha	N	2.1975 N	16.518 E
Letouzey, R.	10028		P [P05621135, digital image: P], P [P05621136, digital image: P]	Coccinia barteri	Cameroon	South Region	N	2.302 N	11.393 E
Harris, D.J. & J.M.Fay	1192		MO	Coccinia barteri	Central African Republic	Sangha-Mbaéré	N	2.367 N	16.167 E
Goldsmith, B.	39/62		COI, K, NY	Coccinia barteri	Zimbabwe	Manicaland	N	20.417 S	32.7 E
Bates, G.L.	1450		BM [BM000757410]	Coccinia barteri	Cameroon	Centre	N	3.01 N	12.355 E
Zenker, G.A.	1657		E, G, G, G, G, HBG, P [P05621189, digital image: P], P [P05621192, digital image: P], W [digital image: WU], Z	Coccinia barteri	Cameroon	South Region	N	3.08 N	10.41 E
Asonganyi, J.N.	19		P	Coccinia barteri	Cameroon	South Region	N	3.3 N	11.85 E
Karmann, ? In Herb. C.d'Alleizette	2638		L	Coccinia barteri	Gabon	Nyanga	N	3.434 S	10.652 E
Léonard, A.	5615		L	Coccinia barteri	D.R. Congo	Maniema	N	3.594 S	26.67 E
de Carvalho, M.F.; et al.	10094		G, G	Coccinia barteri	Equatorial Guinea	Bioko norte	N	3.718 N	8.784 E
Fernández Casas, F.J.	12077		BM, MA n.v. [MA-555726], MO, WAG [WAG0069018]	Coccinia barteri	Equatorial Guinea	Bioko Norte	N	3.751 N	8.831 E
de Wilde, W.J.J.O.; et al.	3726		MO, P [P05620660, digital image: P], WAG [WAG0234159], WAG [WAG0234160]	Coccinia barteri	Cameroon	Centre Region	N	3.863 N	11.502 E
Tisserant, C.; (Équipe)	2176		BM, P [P05620598, digital image: P], P [P05621175, digital image: P]	Coccinia barteri	Central African Republic	Lobaye	N	3.902 N	17.92 E
Tisserant, C.; (Équipe)	2250		G, G, P [P05620603, digital image: P], P [P05620604, digital image: P], P [P05621177, digital image: P], P [P05621178, digital image: P]	Coccinia barteri	Central African Republic	Lobaye	N	3.902 N	17.92 E
Letouzey, R.	14927		P [P05621162, digital image: P], P [P05621165, digital image: P], P [P05621166, digital image: P], P [P05621167, digital image: P]	Coccinia barteri	Cameroon	Littoral	N	4.11 N	9.761 E
Leeuwenberg, A.J.M.	6988		P [P05621161, digital image: P], WAG [WAG0225511], WAG [WAG0225512]	Coccinia barteri	Cameroon	Southwest Region	N	4.122 N	9.242 E
Lebrun, J.	2325		P [P05621173, digital image: P]	Coccinia barteri	D. R. Congo	Orientale	N	4.195 N	22.8 E
Gobbo, G.; et al.	471		MO	Coccinia barteri	Tanzania	Kigoma	N	4.653 S	29.636 E
Okoli, B.E.	150		IFE n.v. (cited and picture of plant in Okoli 1984)	Coccinia barteri	Nigeria	Rivers	N	4.785 N	7.01 E
Letouzey, R.	9642		P [P05621137, digital image: P], P [P05621138, digital image: P]	Coccinia barteri	Cameroon	Centre	N	4.81 N	11.017 E
Leeuwenberg, A.J.M.	8836		MO, WAG [WAG0225509], WAG [WAG0225510]	Coccinia barteri	Cameroon	Littoral	N	4.869 N	9.9 E
Thomas, D.W.	2358		MO, P, WAG [WAG0366017]	Coccinia barteri	Cameroon	Southwest Region	N	4.88333 N	8.783333 E
Achigan-Dako, E.	06 NIA 062		GAT	Coccinia barteri	Ghana	Western	N	4.903040 N	2.135450 W
Letouzey, R.	4949		P [P05621190, digital image: P], P [P05621191, digital image: P], WAG [WAG0225513]	Coccinia barteri	Cameroon	East Region	N	4.975 N	14.042 E
Achigan-Dako, E.	06 NIA 025		GAT, GAT	Coccinia barteri	Ghana	Western Region	N	5.09532 E	1.64668 W
Devred, R.	2762		M, MO, P [P05621170, digital image: P], W	Coccinia barteri	D.R. Congo	Bandundu	N	5.318 S	18.924 E
Achigan-Dako, E.	07 NIA 748		GAT, GAT	Coccinia barteri	Ghana	Western	N	5.330730 N	2.723010 W
de Wilde, W.J.J.O.	272		WAG [WAG0225490], WAG [WAG0225491]	Coccinia barteri	Ivory Coast	Bas Sassandra	N	5.338 N	6.1 W
de Wilde, W.J.J.O.	274		WAG [WAG0225488], WAG [WAG0225489]	Coccinia barteri	Ivory Coast	Bas Sassandra	N	5.338 N	6.1 W
Aké Assi, L.	4978		G	Coccinia barteri	Ivory Coast	Lagunes	N	5.34 N	4.135 W
de Koning, J.	6144B		WAG [WAG0099439]	Coccinia barteri	Ivory Coast	Lagunes	N	5.362 N	4.045 W
de Wilde, W.J.J.O.	520		P [P05620596, digital image: P], WAG [WAG0225486], WAG [WAG0225487], Z	Coccinia barteri	Ivory Coast	Lagunes	N	5.37 N	4.15 W
de Koning, J.	2827		WAG [WAG0059092]	Coccinia barteri	Ivory Coast	Lagunes	N	5.3842 N	4.0533 W
Thijssen, M.T.	123		WAG [WAG0225484], WAG [WAG0225485])	Coccinia barteri	Ivory Coast	Bas Sassandra	N	5.386 N	6.035 W
Onyeachusim, H.D. & J.L.Latilo	s.n. [FHI54255]		BR	Coccinia barteri	Nigeria	Cross River	N	5.524 N	8.756 E
de Wilde, W.J.J.O.	173		WAG [WAG0225482], WAG [WAG0225483]	Coccinia barteri	Ivory Coast	Bas Sassandra	N	5.667 N	6.2835 W
Schäfer, H.	2006/20		M	Coccinia barteri	Nigeria	Cross River	N	5.668 N	8.22 E
Schäfer, H.	2006/21A		M	Coccinia barteri	Nigeria	Cross River	N	5.668 N	8.22 E
Schäfer, H.	2006/21B		M	Coccinia barteri	Nigeria	Cross River	N	5.668 N	8.22 E
Chevalier, A.J.B.	6040		P [P05621164, digital image: P], P [P05621168, digital image: P]	Coccinia barteri	Central African Republic	Kémo	N	5.73 N	19.08 E
Chevalier, A.J.B.	19129		P [P05620656, digital image: P]	Coccinia barteri	Ivory Coast	Bas-Sassandra	N	5.78 N	6.61 W
Uehara, S.	522		EA, EA	Coccinia barteri	Tanzania	Kigoma	N	6.089 S	29.729 E
Letouzey, R.	8829		P [P05621130, digital image: P], [P05621132, digital image: P]	Coccinia barteri	Cameroon	Northwest Region	N	6.344 N	10.95 E
Achigan-Dako, E.	07 NIA 809		GAT, GAT, GAT, GAT	Coccinia barteri	Ghana	Eastern	N	6.531581 N	0.731560 W
Esnou, J.-P.; et al.	1740		WAG [WAG0314944]	Coccinia barteri	Benin	Atlantique	N	6.73 N	2.134 E
Akoègninou, A. & F.Bada	2992		WAG [WAG0314946]	Coccinia barteri	Benin	Atlantique	N	6.742 N	2.116 E
Schmidt, H.H.	2192		K, MO	Coccinia barteri	Ghana	Volta	N	7.113 N	0.59 E
Gillett, J.B.	15298		P [P05621126, digital image: P]	Coccinia barteri	Nigeria	Ondo	N	7.115 N	5.12 E
van Eijnatten, C.L.M.	1648		WAG [WAG0225476]	Coccinia barteri	Nigeria	Oyo	N	7.138 N	3.89 E
Fotius, G.	2756		P [P05590094, digital image: P]	Coccinia barteri	Cameroon	Adamawa	N	7.262 N	13.575 E
Fotius, G.	2757		P [P05590095, digital image: P]	Coccinia barteri	Cameroon	Adamawa	N	7.262 N	13.575 E
Jongkind, C.C.H.	3017		WAG [WAG0094263], WAG [WAG0094264]	Coccinia barteri	Ghana	Brong-Afaho	N	7.795 N	2.1 W
Achigan-Dako, E.	07 NIA 899		GAT, GAT, GAT	Coccinia barteri	Guinea	Nzérékoré	N	8.48068 N	8.70129 W
Achigan-Dako, E.	07 NIA 875		GAT, GAT	Coccinia barteri	Guinea	Kankan	N	8.976611 N	8.9666 W
Pauwels, L.	7854		WAG [WAG0077500]	Coccinia barteri	Benin	Donga	N	9.083 N	1.617 E
Gossweiler, J.	5492		COI, LISC [LISC 031404, digital image: IICT], LISU	Coccinia barteri	Angola	Cuanza Norte	N	9.326 S	14.9085 E
Gossweiler, J.	5507		LISC [LISC 031406, digital image: IICT], LISU	Coccinia barteri	Angola	Cuanza Norte	N	9.326 S	14.9085 E
Achigan-Dako, E.	07 NIA 862		GAT, GAT	Coccinia barteri	Guinea	Kankan	N	9.572920 N	9.019560 W
Irvine, F.R.	2604		E, E	Coccinia barteri	Ghana	Eastern Region	N
Chevalier, A.J.B.	21636		P [P05620588, digital image: P], P [P05620593, digital image: P]	Coccinia barteri	Ivory Coast	Dix-Huit Montagnes	N
Adam, J.G.	21605		P [P05621180, digital image: P]	Coccinia barteri	Liberia	Nimba	N
Conrads, H.A.	5012		COI	Coccinia barteri	Tanzania	Mara or Mwanza	N
Dinklage, M.	820		HBG, HBG	Coccinia barteri	Cameroon	South Region	N
Dinklage, M.	979		HBG	Coccinia barteri	Cameroon	South Region	N
Dinklage, M.	1299		HBG, HBG	Coccinia barteri	Cameroon	South Region	N
Mildbraed, J.	5604		HBG [2 sheets], P [P05621181, digital image: P]	Coccinia barteri	Cameroon	South Region	N
Jungner, J.R.	39		S [S08-11843]	Coccinia barteri	Cameroon	Southwest Region	N
Nemba, J. & P.Mambo	685		MO, NY	Coccinia barteri	Cameroon	Southwest Region	N
Tisserant, C.	s.n.		P [P05620594, digital image: P], P [P05620631, digital image: P]	Coccinia barteri	Central African Republic	Lobaye	N
Chevalier, A.J.B.	5150		P [P05620628, digital image: P]	Coccinia barteri	Central African Republic	unknown	N
Pierlot, R.	1909		EA	Coccinia barteri	D.R. Congo	North Kivu	N
Gérard, P.	3115		EA	Coccinia barteri	D.R. Congo	Orientale	N
Gérard, P.	4365		BR, EA	Coccinia barteri	D.R. Congo	Orientale	N
Lebrun, J.	2830		EA, WAG [WAG0225505]	Coccinia barteri	D.R. Congo	Orientale	N
Leonard, A.	1053		BR	Coccinia barteri	D.R. Congo	Orientale	N
Louis, J.	2253		BR [BR0000008914477]	Coccinia barteri	D.R. Congo	Orientale	N
Lebrun, J.	4129		EA	Coccinia barteri	D.R. Congo	Orientale	N
Louis, J.	3608		BR [BR0000008913852], EA, WAG [WAG225502]	Coccinia barteri	D.R. Congo	Orientale	N
Louis, J.	10412		BR [BR0000008914217], BR, WAG [WAG0225498]	Coccinia barteri	D.R. Congo	Orientale	N
Schweinfurth, G.A.	3581		G, P [P05621133, digital image: P]	Coccinia barteri	D.R. Congo	Orientale	N
Devred, R.	1390		EA	Coccinia barteri	D.R. Congo	unclear	N
Luja, E.	67		BR	Coccinia barteri	D.R. Congo	unclear	N
Luja, E.	70		BR	Coccinia barteri	D.R. Congo	unclear	N
de Carvalho, M.F. & F.J.Fernandez Casas	3226-1		K	Coccinia barteri	Equatorial Guinea	unclear [Bioko]	N
Mann, G.	N199		K	Coccinia barteri	Equatorial Guinea	unclear [Bioko]	N
Mann, G.	N1166		K	Coccinia barteri	Equatorial Guinea	unclear [Bioko]	N
Achigan-Dako, E.	07 NIA 737		GAT, GAT, GAT	Coccinia barteri	Ghana	Western	N
Morton, J.K.	A4674b		K, WAG [WAG0225475]	Coccinia barteri	Ghana	unclear	N
Adam, J.-G.	11683bis		MO	Coccinia barteri	Guinea	Labé	N
Chevalier, A.J.B.	18404		P [P05620627, digital image: P]	Coccinia barteri	Guinea	Mamou	N
Achigan-Dako, E.	07 NIA 890		GAT	Coccinia barteri	Guinea	Nzérékoré	N
Chevalier, A.J.B.	20793		P [P05620650, digital image: P], P [P05620654, digital image: P]	Coccinia barteri	Guinea	Nzérékoré	N
Chevalier, A.J.B.	20852		P [P05620630, digital image: P]	Coccinia barteri	Guinea	Nzérékoré	N
Pobéguin, C.H.O.	1606		P [P05621134, digital image: P]	Coccinia barteri	Guinea	unclear	N
Aké Assi, L.	8209		G	Coccinia barteri	Ivory Coast	unclear	N
Adam, J.-G.	22326		MO	Coccinia barteri	Sierra Leone	Koinadugu	N
Jaeger, P.	8431		G, P [P05621182, digital image: P]	Coccinia barteri	Sierra Leone	Koinadugu	N
Morton, J.K. & D.Gledhill	SL1837		WAG [WAG0225478], WAG [WAG0225479]	Coccinia barteri	Sierra Leone	Kono	N
Morton, J.K. & D.Gledhill	SL3077		WAG [WAG0225477]	Coccinia barteri	Sierra Leone	Kono	N
Deighton, F.C.	4838		P [P05620625, digital image: P]	Coccinia barteri	Sierra Leone	unclear	N
Conrads, H.A.	s.n.	1 Feb 1929	EA [EA13303]	Coccinia barteri	Tanzania	unclear	N
Synott, T.J.	603		EA	Coccinia barteri	Uganda	Western	N
Müller, T.	2357		MO	Coccinia barteri	Zimbabwe	Manicaland	N
Roberty, G.	17672		G	Coccinia barteri	unknown		N
Ladurantie, ? [Mme.]	ME 9 p.p.		P [P05621188, digital image: P]	Coccinia barteri	Cameroon	unclear	N
Jaeger, P.	7398		P [P05590100, digital image: P], P [P05590101, digital image: P], P [P05590104, digital image: P]	Coccinia barteri	Sierra Leone	Koinadugu	N
Jaeger, P.	8431		P [P05590103, digital image: P]	Coccinia barteri	Sierra Leone	Koinadugu	N
Binuyo, A. & B.O.Daramola	s.n. [FH3558]		P [P05621179, digital image: P]	Coccinia barteri	Cameroon	Southwest	N
Anon.	s.n.	1951	P [P05620609, digital image: P]	Coccinia barteri	Central African Republic	unclear	N
Berg, C.C.	181 p.p.		WAG	Coccinia barteri	Ivory Coast	Lagunes	N
Winkler, [H.J.P.?]	3611		BR	Coccinia grandiflora	Tanzania	Tanga	Y
Garçia, J.G.	522A		LISC, MO	Coccinia grandiflora	Mozambique	Manica	N	(18.921 S)	(33.159 E)
Fironi, D.; et al.	144		NHT	Coccinia grandiflora	Tanzania	Tanga	N	(4.85 S)	(38.5 E)
Semsei, S.R.	4060		BR, EA, K	Coccinia grandiflora	Tanzania	Tanga	N	(4.85 S)	(38.5 E)
Thulin, M. & B.E.Mhoro	2877		DSM, EA, K, MO	Coccinia grandiflora	Tanzania	Morogoro	N	(6.365 S)	(36.969 E)
Rodgers, W.A.	1067		EA	Coccinia grandiflora	Tanzania	Lindi	N	(8.641 S)	(38.107 E)
Schlieben, H.J.E.	5905		B, HBG, G, M, S [S08-12068], Z [2 sheets]	Coccinia grandiflora	Tanzania	Lindi	N	10.018 S	39.466 E
Robson, N.K.B. & B. Steele	1711		K	Coccinia grandiflora	Malawi	Central	N	13.368 S	33.997 E
Brummitt, R.K.	9443		K	Coccinia grandiflora	Malawi	Central Province	N	13.38 S	34.005 E
Brummitt, R.K. & I.H.Patel	18534		K, WAG [WAG0361192]	Coccinia grandiflora	Malawi	Southern	N	15.6945 S	35.137 E
Brummitt, R.K.; et al.	14855		K	Coccinia grandiflora	Malawi	Southern Province	N	15.698 S	35.158 E
Chase, N.C.	8008		COI, K, LISC, MO	Coccinia grandiflora	Zimbabwe	Manicaland	N	18.956 S	32.644 E
Goldsmith, B.	2/63		B, BR, S [S08-12072]	Coccinia grandiflora	Zimbabwe	Manicaland	N	20.429 S	32.727 E
Greenway, P.J. & Kanuri, K.	13444		EA, K, M, PRE	Coccinia grandiflora	Tanzania	Arusha	N	3.271 S	36.927 E
Gilbert, V.C.	2602		EA	Coccinia grandiflora	Tanzania	Arusha	N	3.2785 S	36.915 E
Kayombo, C.J. & G.Leliyo	1306		MO [2 sheets]	Coccinia grandiflora	Tanzania	Arusha	N	3.294722 S	36.920833 E
Mkeya, A.S. & J.Laizer	982		MO	Coccinia grandiflora	Tanzania	Arusha	N	3.2954 S	36.903 E
Faden, R.B.; et al.	799		EA, WAG [WAG0234141]	Coccinia grandiflora	Kenya	Coast Province	N	3.311 S	38.45 E
Leliyo, G. & W.H.Ntundu	NPGRC/MSB62		K	Coccinia grandiflora	Tanzania	Arusha	N	3.3167 S	36.8467 E
Beentje, H.J.; et al.	879		EA, K	Coccinia grandiflora	Kenya	Coast Province	N	3.485 S	38.347 E
Abdallah, R.	814		EA, NHT	Coccinia grandiflora	Tanzania	Kilimanjaro	N	4.267 S	37.883 E
Kindeketa, W.J.	630		MO	Coccinia grandiflora	Tanzania	Kilimanjaro	N	4.267 S	37.883 E
Luke, W.R.Q. & S.A.Robertson	2366		EA, K	Coccinia grandiflora	Kenya	Coast Province	N	4.41 S	39.477 E
Drummond, R.B. & J.H.Hemsley	3874		BR, EA, K	Coccinia grandiflora	Kenya	Coast Province	N	4.53 S	39.22 E
Drummond, R.B. & J.H.Hemsley	2783		B, EA, K, S [S08-12075]	Coccinia grandiflora	Tanzania	Tanga	N	4.5366 S	38.253 E
Fandey, H.; et al.	TTSA/MSB79		K	Coccinia grandiflora	Tanzania	Tanga	N	4.70855 S	38.2867 E
Williams, G.R.	43		EA, MO	Coccinia grandiflora	Tanzania	Tanga	N	4.782 S	38.365 E
Peter, A.	56489		B	Coccinia grandiflora	Tanzania	Tanga	N	4.8 S	38.3 E
Mwangoka, M.A. & A.Kalage	1578		MO, NHT	Coccinia grandiflora	Tanzania	Tanga	N	4.988056 S	38.67 E
Magogo, F.C.	45		EA	Coccinia grandiflora	Tanzania	Tanga	N	5.012 S	38.644 E
Kabuye, C.H.S.	185		BR, EA, MO	Coccinia grandiflora	Tanzania	Tanga	N	5.075 S	38.637 E
Peter, A.	56865		B	Coccinia grandiflora	Tanzania	Tanga	N	5.078 S	38.596 E
Grote, M.	in Herb. A.Peter 56944		B	Coccinia grandiflora	Tanzania	Tanga	N	5.097 S	38.636 E
Zimmermann, P.W.A.	G6597		EA	Coccinia grandiflora	Tanzania	Tanga	N	5.097 S	38.636 E
Zimmermann, P.W.A.	G6598		EA	Coccinia grandiflora	Tanzania	Tanga	N	5.097 S	38.636 E
Mwangoka, M.A.	436		MO	Coccinia grandiflora	Tanzania	Tanga	N	5.0975 S	38.429444 E
Holstein, N.; et al.	96		B, DSM, M	Coccinia grandiflora	Tanzania	Tanga	N	5.099528 S	38.653111 E
Holstein, N.; et al.	97		BR, DSM, M	Coccinia grandiflora	Tanzania	Tanga	N	5.099528 S	38.653111 E
Holstein, N.; et al.	98		DSM, M, WAG	Coccinia grandiflora	Tanzania	Tanga	N	5.099528 S	38.653111 E
Holstein, N.; et al.	99		DSM, M	Coccinia grandiflora	Tanzania	Tanga	N	5.099528 S	38.653111 E
Holstein, N.; et al.	100		M	Coccinia grandiflora	Tanzania	Tanga	N	5.099528 S	38.653111 E
Peter, A.	56472		B, B	Coccinia grandiflora	Tanzania	Tanga	N	5.1 S	38.626 E
Peter, A.	56761		B	Coccinia grandiflora	Tanzania	Tanga	N	5.1 S	38.682 E
Faulkner, H.G.	1345		K, S [S08-12062]	Coccinia grandiflora	Tanzania	Tanga	N	5.133 S	38.582 E
Greenway, P.J.	1025		EA	Coccinia grandiflora	Tanzania	Tanga	N	5.145 S	38.613 E
Manktelow, S.J. & U.Swenson	91214/D		K	Coccinia grandiflora	Tanzania	Morogoro	N	6.07 S	37.4686 E
Mwangoka, M.A.; et al.	3307		MO, NHT	Coccinia grandiflora	Tanzania	Morogoro	N	6.0778 S	37.546944 E
Sacleux, C.	1911		P [P05621121, digital image: P]	Coccinia grandiflora	Tanzania	Morogoro	N	6.13 S	37.58 E
Mwangoka, M.A.; et al.	3353		MO	Coccinia grandiflora	Tanzania	Morogoro	N	6.2275 S	37.520278 E
Mhoro, B.E.	UMBCP 5		MO	Coccinia grandiflora	Tanzania	Morogoro	N	6.883 S	37.9167 E
Mhoro, B.E.	UMBCP 46		K, MO	Coccinia grandiflora	Tanzania	Morogoro	N	6.883 S	37.9167 E
Harris, B.J. & T.Pocs	4528		DSM, EA	Coccinia grandiflora	Tanzania	Morogoro	N	6.9 S	37.783 E
Harris, B.J. & T.Pocs	4605		DSM, EA	Coccinia grandiflora	Tanzania	Morogoro	N	6.9 S	37.783 E
Bodine, S.; et al.	145		EA	Coccinia grandiflora	Tanzania	Morogoro	N	6.947 S	36.628 E
Holstein, N.; et al.	59		DSM, M	Coccinia grandiflora	Tanzania	Morogoro	N	7.022528 S	37.810333 E
Festo, L.; et al.	2267		EA	Coccinia grandiflora	Tanzania	Morogoro	N	7.027 S	37.8086 E
Mwasumbi, L.B.; et al.	12430		DSM	Coccinia grandiflora	Tanzania	Morogoro	N	7.027 S	37.8086 E
Padwa, J.H.	311		BR, EA	Coccinia grandiflora	Tanzania	Morogoro	N	7.027 S	37.8086 E
Festo, L. & M.A.Mwangoka	2047		MO	Coccinia grandiflora	Tanzania	Iringa	N	7.703056 S	36.875833 E
Luke, W.R.Q.; et al.	8060		EA, K	Coccinia grandiflora	Tanzania	Iringa	N	7.737 S	36.859 E
Luke, W.R.Q.; et al.	10421		EA, K	Coccinia grandiflora	Tanzania	Iringa	N	7.7833 S	36.4847 E
Luke, W.R.Q.; et al.	6686		EA, K	Coccinia grandiflora	Tanzania	Iringa	N	7.8 S	36.537 E
Dowsett-Lemaire, F.	664		K	Coccinia grandiflora	Malawi	Northern	N	9.653 S	33.552 E
Haerdi, F.	617/0		BR [BR0000008914712], EA, G, K, P [P05620665, digital image: P], WAG [WAG0234142], WAG [WAG0234143]	Coccinia grandiflora	Tanzania	Morogoro	N
Richards, H.M. (Mrs.)	17871A		K	Coccinia grandiflora	Tanzania	Mtwara	N
Bally, P.R.O.	B13759		EA, EA, G	Coccinia grandiflora	Kenya	Coast Province	N
Verdcourt, B.	3649		BR, EA, K	Coccinia grandiflora	Tanzania	Arusha	N
Abdallah, R.	1016A		NHT	Coccinia grandiflora	Tanzania	Morogoro	N
Harris, B.J. & L.B.Mwasumbi	2668		EA	Coccinia grandiflora	Tanzania	Morogoro	N
Robertson, S.A.	432		EA	Coccinia grandiflora	Tanzania	Morogoro	N
Braun, K.	696		EA	Coccinia grandiflora	Tanzania	Tanga	N
Braun, K.	714		EA	Coccinia grandiflora	Tanzania	Tanga	N
Drummond, R.B. & J.H.Hemsley	3346		EA, K	Coccinia grandiflora	Tanzania	Tanga	N
Drummond, R.B. & J.H.Hemsley	3407		B, K, EA, PRE, S [S08-12064]	Coccinia grandiflora	Tanzania	Tanga	N
Faulkner, H.G.	1490		K	Coccinia grandiflora	Tanzania	Tanga	N
Kabuye, C.H.S.	198		BR, EA, K	Coccinia grandiflora	Tanzania	Tanga	N
Kibuna, S.P.	6027		NHT	Coccinia grandiflora	Tanzania	Tanga	N
Paulo, S.	816		BR, EA	Coccinia grandiflora	Tanzania	Tanga	N
Peter, A.	56478		B	Coccinia grandiflora	Tanzania	Tanga	N
Peter, A.	56488		B	Coccinia grandiflora	Tanzania	Tanga	N
Peter, A.	56492		B	Coccinia grandiflora	Tanzania	Tanga	N
Peter, A.	56519		B	Coccinia grandiflora	Tanzania	Tanga	N
Peter, A.	56598		B	Coccinia grandiflora	Tanzania	Tanga	N
Peter, A.	56616		B	Coccinia grandiflora	Tanzania	Tanga	N
Peter, A.	56618		B	Coccinia grandiflora	Tanzania	Tanga	N
Peter, A.	56626		B	Coccinia grandiflora	Tanzania	Tanga	N
Peter, A.	56681		B	Coccinia grandiflora	Tanzania	Tanga	N
Peter, A.	56683		B	Coccinia grandiflora	Tanzania	Tanga	N
Peter, A.	56692		B	Coccinia grandiflora	Tanzania	Tanga	N
Peter, A.	56710		B, B, K	Coccinia grandiflora	Tanzania	Tanga	N
Peter, A.	56713		B	Coccinia grandiflora	Tanzania	Tanga	N
Peter, A.	56733		B	Coccinia grandiflora	Tanzania	Tanga	N
Peter, A.	56753		B	Coccinia grandiflora	Tanzania	Tanga	N
Peter, A.	56794		B	Coccinia grandiflora	Tanzania	Tanga	N
Peter, A.	56805		B	Coccinia grandiflora	Tanzania	Tanga	N
Peter, A.	56815		B	Coccinia grandiflora	Tanzania	Tanga	N
Renvoize, S.A. & R.A.Abdallah	1571		EA	Coccinia grandiflora	Tanzania	Tanga	N
Schäfer, H.	05/302		M	Coccinia grandiflora	Tanzania	Tanga	N
Schäfer, H.	2005/396A		M	Coccinia grandiflora	Tanzania	Tanga	N
Schäfer, H.	2005/396B		M	Coccinia grandiflora	Tanzania	Tanga	N
Tanner, R.E.S.	3498		K	Coccinia grandiflora	Tanzania	Tanga	N
Zimmermann, P.W.A.	G6596		EA	Coccinia grandiflora	Tanzania	Tanga	N
Botanischer Garten Berlin-Dahlem	s.n.	Sep 1921	B, B	Coccinia grandiflora	cult.		N
Holstein, N.	11		M, M, M	Coccinia grandiflora	cult. [ex Tanzania]		N
Holstein, N.	114		EA, M	Coccinia grandiflora	cult. [ex Tanzania]		N
Horsfield, T.	s.n.		U	Coccinia grandis	Indonesia	Central Java	Y	(7.572 S)	(110.831 E)
Wight, R.	1124		E [E00174666, digital image: E, JPS]	Coccinia grandis	India	Tamil Nadu	Y	10.765 N	79.842 E
Anon. [J.G.Klein, B.Heyne or J.P.Rottler]	Herb. Klein 177	Nov 1793	B-W [B-W 18065], digital image [B], K	Coccinia grandis	India	Tamil Nadu	Y	10.828 N	78.696 E
Wight, R.	1124		E [E00174667, digital image: E, JPS]	Coccinia grandis	India	Tamil Nadu	Y	13.023 N	80.228 E
Forsskål, P.	660		C [C10002122, digital image: JPS, microfiche IDC: 35 II, 7–8]	Coccinia grandis	Yemen	Al-Hudaydah	Y	15.666 N	42.966 E
Forsskål, P.	663		C [microfiche: IDC 110 I, 1–2]	Coccinia grandis	Yemen	Al-Hudaydah	Y	15.703 N	42.69 E
Forsskål, P.	662		C [microfiche: IDC 109 III, 7–8]	Coccinia grandis	Yemen	Al-Hudaydah	Y	15.703 N	42.69 E
Forsskål, P.	663		C [microfiche: IDC 110 I, 3–4]	Coccinia grandis	Yemen	Al-Hudaydah	Y	15.703 N	42.69 E
Anon. in Herb. Linn.	1153.12		LINN [digital image: LINN]	Coccinia grandis	India	Gujarat	Y	21.195 N	72.819 E
Anon. in Herb. Linn.	1153.2		LINN [digital image: LINN]	Coccinia grandis	India	unknown	Y
Anon. in Herb. Linn.	1153.3		LINN [digital image: LINN]	Coccinia grandis	India	unknown	Y
Anon. in Herb. Linn.	1153.13		LINN [digital image: LINN]	Coccinia grandis	India	unknown	Y
Blume, K.L.	1012		L [L 0587745]	Coccinia grandis	Indonesia	unknown	Y
Binder, F.	s.n.		W [K neg. 4838]	Coccinia grandis	Southern Sudan	unknown	Y
Hansal, M.L.	s.n.		W [K neg. 4837]	Coccinia grandis	Southern Sudan	unknown	Y
Schimper, G.H.W.	1215		P, P	Coccinia grandis	Ethiopia	unknown	Y
Schimper, G.H.W.	1215		P	Coccinia grandis	Ethiopia	unknown	Y
Schimper, G.H.W.	1215		P	Coccinia grandis	Ethiopia	unknown	Y
Schimper, G.H.W.	1215		P	Coccinia grandis	Ethiopia	unknown	Y
Schimper, G.H.W.	1215		BR [BR0000005113958, digital image: BR, JPS], BR [BR0000005114641, digital image: BR], BR [BR0000008251053, digital image: BR, JPS], BR [BR0000008351050], G-DC	Coccinia grandis	Ethiopia	unknown	Y
Schimper, G.H.W.	1215		BR [BR0000005111923, digital image: BR]	Coccinia grandis	Ethiopia	unknown	Y
Anon. [J.G.Klein, B.Heyne or J.P.Rottler] in Herb. Madras	s.n.		E [E00174668, digital image: E, JPS]	Coccinia grandis	India	Tamil Nadu	Y
Wight, R.	1124		E [E00174664], NY [00172358, digital image: NY]	Coccinia grandis	unknown	unknown	Y
Chandler, P. & G.L.R.Hancock	2630		B, BR, P [P05620546, digital image: P]	Coccinia grandis	Uganda	Western Region	N	(0.12 S)	(30.05 E)
Fredericq, H.	in Herb. G.F.de Witte 8586		WAG [WAG0225468]	Coccinia grandis	D.R. Congo	North Kivu	N	(0.133 S)	(29.646 E)
Kimani, Z.J.	241		BR	Coccinia grandis	Kenya	Eastern Province	N	(0.35 N)	(37.583 E)
Okebiro, D.N. & D.O.Nyamongo	001/034/2001		K	Coccinia grandis	Kenya	Rift Valley Province	N	(0.437 N)	(36.003 E)
Powys, J.G.	175		PRE	Coccinia grandis	Kenya	Rift Valley Province	N	(0.833 N)	(36.25 E)
van der Ben, D.	1171		BR, P [P05620464, digital image: P]	Coccinia grandis	D.R. Congo	Orientale	N	(1.237 N)	(30.351 E)
Harmsen, R.	6466		WAG [WAG0234152]	Coccinia grandis	Kenya	Rift Valley Province	N	(1.6 S)	(36.38 E)
Padwa, S.H.	71		PRE	Coccinia grandis	Kenya	Rift Valley Province	N	(1.778 N)	(35.017 E)
Friis, I.; et al.	4596B		FT	Coccinia grandis	Somalia	Shabeellaha Hoose	N	(1.78 N)	(44.77 E)
Mathew, B.	6350		K	Coccinia grandis	Kenya	Rift Valley Province	N	(1.838 N)	(36.166 E)
de Wilde, W.J.J.O.; et al.	5152		MO, WAG [WAG0234155]	Coccinia grandis	Chad	Chari-Baguirmi	N	(12.027 N)	(15.118 E)
de Wilde, W.J.J.O.; et al.	5197		MO, WAG [WAG0234156]	Coccinia grandis	Chad	Chari-Baguirmi	N	(12.076 N)	(15.102 E)
Poilane, E.	2937		L [L 0587647], P [P06394665, digital image: P]	Coccinia grandis	Vietnam	Khánh Hòa	N	(12.21 N)	(109.28 E)
D'Alleizette, A.C.	s.n.	Jun 1909	L [L 0587645]	Coccinia grandis	Vietnam	Khánh Hòa	N	(12.23 N)	(109.19 E)
Specht, R.L.	771		AD n.v., BRI ["279785"], DNA, L, PERTH [PERTH 03820645]	Coccinia grandis	Australia	Northern Territory	N	(12.48 S)	(136.73 E)
Russell-Smith, J. & D.Lucas	5020		DNA, DNA, DNA	Coccinia grandis	Australia	Northern Territory	N	(12.6 S)	(136.58 E)
Parnell, J.A.N.; et al.	95-405		L [L 0587999], L [L 0589219]	Coccinia grandis	Thailand	Phetchaburi	N	(12.879 N)	(99.586 E)
Meebold, A.	3189		L [L 0587635]	Coccinia grandis	India	Tamil Nadu	N	(13.06 N)	(80.249 E)
Zimmermann, R.	66		B, B, BR [BR0000009938878], G, G, H, L [L 0587657], M, MO, P [P06394565, digital image: P], PR [PR 801377], PRC, S [S08-11869], U, W	Coccinia grandis	Thailand	Bangkok	N	(13.75 N)	(100.49 E)
Schimper, G.H.W.	"1570"	23 Apr 1841	P [P05620544, digital image: P], specimens from BM, G, MO, S [S08-12147], and W [W 0011063] might also be from this location	Coccinia grandis	Ethiopia	Tigray	N	(13.813 N)	(38.374 E)
Wieringa, J.J. & D.H.Wieringa-Brants	987		WAG [WAG0234009]	Coccinia grandis	Thailand	Kanchanaburi	N	(14.33 N)	(98.968 E)
de Wilde, J.J.F.E.	4507		WAG [WAG0225451], WAG [WAG0225452]	Coccinia grandis	Eritrea	Central Region	N	(15.25 N)	(39.033 E)
Boudet, G.	6371		P [P05620472, digital image: P]	Coccinia grandis	Mali	Ségou	N	(15.254 N)	(5.523 W)
Pappi, A.	3107		FT	Coccinia grandis	Eritrea	Northern Red Sea	N	(15.331 N)	(39.23 E)
Pappi, A.	3970		G, MO, P [P05620558, digital image: P], S [S08-12133], W [digital image: WU]	Coccinia grandis	Eritrea	Northern Red Sea Region	N	(15.513 N)	(39.122 E)
Ritchie, D.	306		E [E00303177]	Coccinia grandis	India	Karnataka	N	(15.857 N)	(74.523 E)
Clemens, J. & M.S.Clemens	3257		A n.v., G, MO, P [P06394668, digital image: P], U, W, Z	Coccinia grandis	Vietnam	Da Nang	N	(16.066 N)	(108.21 E)
Squires, R.W.	199		BM, E n.v. [E00416157], W	Coccinia grandis	Vietnam	Thừa Thiên-Huế	N	(16.463 N)	(107.585 E)
Lu, P.F. [呂碧鳳]	15657		TAIF [digital image: TAIF]	Coccinia grandis	Thailand	Phitsanulok	N	(16.822 N)	(100.262 E)
Buchanan, A.	s.n.	31 May 1920	MO [acc. no. 1667128]	Coccinia grandis	Niger	Agadez	N	(17.685 N)	(8.775 E)
Fagerström, K.	423		S [S08-12078]	Coccinia grandis	Saudi Arabia	Asir	N	(18.102 N)	(42.543 E)
Lin, H.	212		IBSC [0207544, digital image: CVH]	Coccinia grandis	China [P.R.]	Hainan	N	(18.716 N)	(108.824 E)
How, F.C. [侯宽昭]	71350		GH n.v., IBK [IBK00115967, digital image: CVH], IBSC [0207539, digital image: CVH], MO	Coccinia grandis	China [P.R.]	Hainan	N	(18.797 N)	(110.383 E)
Hepper, F.N. & P.M.L.Jaeger	7190		P	Coccinia grandis	Kenya	Eastern Province	N	(2.606 N)	(36.942 N)
How, F.C. [侯宽昭]	71276		IBSC [0207534, digital image: CVH], MO	Coccinia grandis	China [P.R.]	Hainan	N	(20.068 N)	(110.361 E)
D'Alleizette, A.C.	s.n.	Jul 1908	L	Coccinia grandis	Vietnam	Hanoi	N	(21.03 N)	(105.85 E)
D'Alleizette, A.C.	s.n.	Apr 1909	L [L 0587644], P [P06394633, digital image: P]	Coccinia grandis	Vietnam	Hanoi	N	(21.03 N)	(105.85 E)
Lace, J.H.	4935		E, E	Coccinia grandis	Myanmar	Magway	N	(21.335 N)	(95.084 E)
Wang, C.W. [王启无]	76988		A n.v., IBSC [0207527, digital image: CVH], KUN n.v., PE [01178321], PE [01178322]	Coccinia grandis	China [P.R.]	Yunnan	N	(22.034 N)	(100.238 E)
Jung, M.-J.	5199		TAIF [digital image: TAIF], TAIF [digital image: TAIF]	Coccinia grandis	China [R.]	Taitung County	N	(22.035 N)	(121.575 E)
Murray, G.W.	3884		K [K000037308, digital image: K]	Coccinia grandis	Egypt	Red Sea Governorate	N	(22.161 N)	(36.68 E)
Hillebrand, W.	s.n.		G	Coccinia grandis	China [P.R.]	Macau	N	(22.202 N)	(113.544 E)
Hu, S.Y. & P.But	19966		A n.v., L [L 0587629]	Coccinia grandis	China [P.R.]	Macau	N	(22.202 N)	(113.544 E)
ul-Abedin, S.	5814		E, KUH n.v.	Coccinia grandis	Pakistan	Sindh	N	(24.8 N)	(67.8 E)
Koelz, W.	11340		E	Coccinia grandis	India	Bihar	N	(25.614 N)	(85.135 E)
Ernst, D.	16		ZT	Coccinia grandis	India	Delhi	N	(28.613 N)	(77.23 E)
Rodin, R.J.	8033		W [digital image: WU]	Coccinia grandis	India	Delhi	N	(28.64 N)	(77.199 E)
Nair, V.J.	s.n. [Fl.Haryana 3665]		L [L 0587639]	Coccinia grandis	India	Haryana	N	(29.149 N)	(75.722 E)
Kimani, Z.J.	214		BR, LISC	Coccinia grandis	Kenya	Coast Province	N	(3.273 S)	(40.044 E)
Carr, C.J. & C.Matolo	867		MO	Coccinia grandis	Ethiopia	SNNPR	N	(4. 85 N)	(36.07 E)
Gilli, A.	363		W	Coccinia grandis	Kenya	Coast Province	N	(4.04 S)	(39.67 E)
de Wilde, W.J.J.O. & B.E.E.de Wilde-Duyfjes	21739		L [L 0587612]	Coccinia grandis	Indonesia	South Sulawesi Province	N	(4.126 S)	(120.03 E)
Faulkner, H.G.	1571		B, S [S08-12091]	Coccinia grandis	Tanzania	Tanga	N	(5.13 S)	(39.106 E)
de Wilde, W.J.J.O. & B.E.E.de Wilde-Duyfjes	21734		BO n.v., L [3 sheets: L 0587613, L 0587614, L 0589254]	Coccinia grandis	Indonesia	South Sulawesi	N	(5.21 S)	(119.455 E)
Elbert, J.	2578		L [L 0587541]	Coccinia grandis	Indonesia	Southeast Sulawesi	N	(5.974 S)	(124.019 E)
van Heurn, W.C.	s.n.	1933	L [5 sheets]	Coccinia grandis	Indonesia	Jakarta	N	(6.17 S)	(106.82 E)
Westphal, E. & J.M.C.Westphal-Stevels	2926		BR, MO, WAG [WAG0225457], WAG [WAG0225458], WAG [WAG0225459]	Coccinia grandis	Ethiopia	SNNPR	N	(6.436 N)	(37.739 E)
Jansen, P.C.M.	3716		WAG [WAG0112124], WAG [WAG0112125], WAG [WAG0112238]	Coccinia grandis	Ethiopia	SNNPR	N	(6.587 N)	(37.834 E)
Bakhuizen van den Brink Sr, R.C.	7235		L [L 0587579]	Coccinia grandis	Indonesia	West Java	N	(6.595 S)	(106.793 E)
Boerlage, J.G.	s.n.	28 Oct 1888	L [L 0587555]	Coccinia grandis	Indonesia	West Java	N	(6.595 S)	(106.793 E)
Jenman, G.S.	5129		BM	Coccinia grandis	Guyana	Demerara-Mahaica	N	(6.82 N)	(58.16 W)
Harris, B.J. & A.Rodgers	4014		DSM	Coccinia grandis	Tanzania	Pwani	N	(7.243 S)	(39.146 E)
de Wilde, W.J.J.O. & B.E.E.de Wilde-Duyfjes	21694		BO n.v., L [L 0589253]	Coccinia grandis	Indonesia	East Java	N	(7.637 S)	(112.911 E)
de Wilde, W.J.J.O. & B.E.E.de Wilde-Duyfjes	21805		BO n.v., L [L 0589250]	Coccinia grandis	Indonesia	West Java	N	(7.691 S)	(108.648 E)
Zollinger, H.	s.n. ["3789"]	31 Aug 1856	W	Coccinia grandis	Indonesia	East Java	N	(8.314 S)	(114.287 E)
Anon. [Zollinger, H. ?]	s.n. ["3789"]	May 1857	W	Coccinia grandis	Indonesia	East Java	N	(8.314 S)	(114.287 E)
Zollinger, H.	s.n. ["3789"]	May 1858	L [L 0587546]	Coccinia grandis	Indonesia	East Java	N	(8.314 S)	(114.287 E)
Zollinger, H.	s.n. ["16947"]	31 Aug 1856	W	Coccinia grandis	Indonesia	East Java	N	(8.314 S)	(114.287 E)
Elbert, J.	1500		L [L 0587532]	Coccinia grandis	Indonesia	West Nusa Tenggara	N	(8.366 S)	(116.521 E)
Corrà, M.	JGL-3		MO	Coccinia grandis	Ethiopia	Oromia	N	(8.779 N)	(42.773 E)
Kostermans, A.J.G.H.	22079		L [L 0587522]	Coccinia grandis	Indonesia	East Nusa Tenggara	N	(8.816 S)	(120.613 E)
Ebba, T.	624		WAG [WAG0225462], WAG [WAG0225463]	Coccinia grandis	Ethiopia	Somali	N	(9.557 N)	(41.347 E)
Military in Herb. P.R.O.Bally	3147		G, K	Coccinia grandis	Somalia	Woqooyi Galbeed	N	(9.56 N)	(44.06 E)
de Wilde, J.J.F.E.	7376		BR, M, WAG [WAG0102839], WAG [WAG0102840]	Coccinia grandis	Ethiopia	Afar	N	(9.78 N)	(40.69 E)
Rogers, C.G.	534		BR, S [S08-12117]	Coccinia grandis	Kenya	Nyanza	N	0.09 S	34.76 E
Achigan-Dako, E.	06 NIA 702		GAT	Coccinia grandis	Kenya	Nyanza	N	0.09 S	34.76 E
Bakker, W.	s.n.	17 Nov 1968	WAG [WAG0361190], WAG [WAG0361191]	Coccinia grandis	Kenya	Nyanza	N	0.09 S	34.76 E
Breyne, H.	3867		BR	Coccinia grandis	D.R. Congo	North Kivu	N	0.136 S	29.603 E
de Witte, G.F.	10121		BR	Coccinia grandis	D.R. Congo	North Kivu	N	0.153 S	29.555 E
Bakker, W.	117		WAG [WAG0361188], WAG [WAG0361189]	Coccinia grandis	Kenya	Nyanza	N	0.174 S	34.92 E
Opiko, B.	B722		G	Coccinia grandis	Kenya	Nyanza	N	0.174 S	34.937 E
Geissler, P.	6484		G	Coccinia grandis	Uganda	Western Region	N	0.194 S	29.9 E
Gillett, J.B.	12506		S [S08-12182]	Coccinia grandis	Kenya	Eastern Province	N	0.35 N	37.583 E
Gillett, J.B.	12517		B, S [S08-12181]	Coccinia grandis	Kenya	Eastern Province	N	0.35 N	37.583 E
Katende, A.B. & K.Lye	K303		MO	Coccinia grandis	Uganda	Western Region	N	0.5833 S	30.5 E
Rwaburindore, P.K.	3874		BR, WAG [WAG0195619]	Coccinia grandis	Uganda	Central Region	N	0.612 N	32.615 E
van der Ben, D.	955		P [P05620466, digital image: P]	Coccinia grandis	D. R. Congo	North Kivu	N	0.64 S	29.45 E
Kessler, P.J.A.; et al.	PK3104		K n.v. [K000517484], L [L 0333970]	Coccinia grandis	Indonesia	Central Sulawesi	N	0.729972 S	119.909944 E
Hanid, M.A. & Kiniaruh	764		MO	Coccinia grandis	Kenya	Nyanza	N	0.854 S	34.191 E
Noerta, S.	in Herb. W.Meijer 10160		L [L 0587538]	Coccinia grandis	Indonesia	Central Sulawesi	N	0.895 S	119.86 E
Meijer, W.	9180		L [L 0587539]	Coccinia grandis	Indonesia	Central Sulawesi	N	0.896 S	119.896 E
Ramadhanil	202		L	Coccinia grandis	Indonesia	Central Sulawesi	N	0.953 S	119.792 E
Sinclair, J.	5434		E, L [L 0587600], P [P0639450, digital image: P]	Coccinia grandis	Singapore	South East District	N	1.331 N	103.869 E
Lebrun, J.	4054		EA, WAG [WAG0225467]	Coccinia grandis	D.R. Congo	Orientale	N	1.393 N	30.443 E
Lebrun, J.	4074		EA, WAG [WAG0225469]	Coccinia grandis	D.R. Congo	Orientale	N	1.393 N	30.443 E
Gillett, J.B.	21270		EA, PRE	Coccinia grandis	Kenya	North Eastern Province	N	1.747 N	40.076 E
Friis, I.; et al.	4642		BR	Coccinia grandis	Somalia	Shabeellaha Hoose	N	1.783 N	44.75 E
Pecler, C.H.	3		BR	Coccinia grandis	Kenya	Rift Valley Province	N	1.787 S	36.057 E
Bally, P.R.O.	B5473		G	Coccinia grandis	Kenya	Eastern Province	N	1.813 N	37.858 E
Kirika, P.; et al.	NMK 198		K	Coccinia grandis	Kenya	Coast Province	N	1.824 S	40.108 E
Luke, W.R.Q.; et al.	TPR 173		MO	Coccinia grandis	Kenya	Coast Province	N	1.912 S	40.122 E
Medley, K.	399		MO	Coccinia grandis	Kenya	Coast Province	N	1.926 S	40.136 E
Tweedie, E.M.	2940		K	Coccinia grandis	Uganda	Northern Region	N	1.954 N	34.945 E
Lawlor, D.W. & J.B.Hall	437		P [P05620623, digital image: P]	Coccinia grandis	Nigeria	Bauchi	N	10.111 N	9.205 E
Chevalier, A.J.B.	9009		P [P05620499, digital image: P]	Coccinia grandis	Chad	Moyen-Chari	N	10.134 N	19.333 E
McDonald, J.A. & Sunaryo	4478		A n.v., L [L 0587625]	Coccinia grandis	Indonesia	East Nusa Tenggara	N	10.231 S	120.54 E
Gillett, J.B.	4976		P [P05620505, digital image: P]	Coccinia grandis	Somalia	Awdal	N	10.25 N	43.294 E
Geoffray, C.	188		P [P06394603, digital image: P]	Coccinia grandis	Cambodia	Kampot	N	10.605 N	104.18 E
Bounougou, E.	31		P [P05620559, digital image: P]	Coccinia grandis	Cameroon	Extreme North	N	10.733 N	14.6 E
Debeaux, G.	s.n.	24 Feb 1898	P [P06394646, digital image: P]	Coccinia grandis	Vietnam	Hồ Chí Minh	N	10.77 N	106.65 E
Debeaux, G.	s.n.	2 Jan 1901	P [P06394645, digital image: P]	Coccinia grandis	Vietnam	Hồ Chí Minh	N	10.77 N	106.65 E
Chevalier, A.J.B.	40170		P [P06394651, digital image: P]	Coccinia grandis	Vietnam	Hồ Chí Minh	N	10.77 N	106.65 E
Hiêp, N.T.	638		L [L 0587648], P [P06394647, digital image: P], P [P06394648, digital image: P], P [P06394649, digital image: P]	Coccinia grandis	Vietnam	Hồ Chí Minh	N	10.788 N	106.706 E
de Wilde, W.J.J.O.; et al.	5035		WAG [WAG0225474]	Coccinia grandis	Cameroon	Extreme North	N	10.793 N	14.296 E
Fotius, G.	2856		P [P05590112, digital image: P], P [P05590113, digital image: P]	Coccinia grandis	Cameroon	Extreme North	N	10.807 N	14.67 E
Letouzey, R.	7019		P [P05620563, digital image: P], P [P05620564, digital image: P]	Coccinia grandis	Cameroon	Extreme North Region	N	10.886 N	14.066 E
Chevalier, A.J.B.	29904		P [P06394654, digital image: P]	Coccinia grandis	Vietnam	Đồng Nai	N	10.94 N	107.38 E
Rottler, J.P.	s.n. ["3741"]	1799	M [“445”], M [“446”], M [M-0189828, “450”], M [M-0189829, “745”]	Coccinia grandis	India	Tamil Nadu	N	11.026 N	79.854 E
Anon. [J.P.Rottler?]	49		M [M-0189827, “433”]	Coccinia grandis	India	Tamil Nadu	N	11.026 N	79.854 E
Bon, H.F.	41		P [P06394610, digital image: P]	Coccinia grandis	Vietnam	Đồng Nai	N	11.033 N	107.175 E
Bon, H.F.	122		P [P06394611, digital image: P]	Coccinia grandis	Vietnam	Đồng Nai	N	11.033 N	107.175 E
Chevalier, A.J.B.	9441		P [P05620501, digital image: P], P [P05620640, digital image: P], P [P05620543, digital image: P]	Coccinia grandis	Chad	Chari-Baguirmi	N	11.11 N	16.6 E
Geerling, C. & J.Néné	4978		HEFG n.v., WAG [WAG0330339], WAG [WAG0330340]	Coccinia grandis	Cameroon	Extreme North	N	11.115 N	14.095 E
Philcox, D. & A.Raynal	7854		P [P06394469, digital image: P]	Coccinia grandis	Trinidad and Tobago	Tobago	N	11.17 N	60.755 W
Middleton, D.J.; et al.	2650		E [E00348170], L [L 0128780], L [L 0586185]	Coccinia grandis	Thailand	Prachuap Khiri Khan	N	11.195 N	99.578 E
Smith, H.H.	1604		MO	Coccinia grandis	Colombia	Magdalena Department	N	11.246 N	74.204 W
Manoharan, C.	s.n. [RHT22607]		L [L 0587637]	Coccinia grandis	India	Tamil Nadu	N	11.2576 N	78.5982 E
Poilane, E.	5599		P [P06394663, digital image: P]	Coccinia grandis	Vietnam	Ninh Thuận	N	11.338 N	108.89 E
Poilane, E.	20894		P [P06394666, digital image: P]	Coccinia grandis	Vietnam	Ninh Thuận	N	11.338 N	108.89 E
Poilane, E.	17862		P [P06394664, digital image: P]	Coccinia grandis	Vietnam	Ninh Thuận	N	11.338 N	108.89 E
Mohan, A.	s.n. [RHT11193]		L [L 0587598]	Coccinia grandis	India	Tamil Nadu	N	11.385 N	79.706 E
Chevalier, A.J.B.	9527		G, P [P05620497, digital image: P]	Coccinia grandis	Chad	Chari-Baguirmi	N	11.4 N	16.167 E
Chevalier, A.J.B.	9596		P [P05620493, digital image: P]	Coccinia grandis	Chad	Chari-Baguirmi	N	11.4 N	16.167 E
Schmid, B.	330		B	Coccinia grandis	India	Tamil Nadu	N	11.412 N	76.695 E
Martin, M.A.	596		P [P06394615, digital image: P]	Coccinia grandis	Cambodia	Phnom Penh	N	11.55 N	104.9 E
Soejarto, D.D.; et al.	DDS_14689		P [P05514290, digital image: P]	Coccinia grandis	Vietnam	Ninh Thuận	N	11.69 N	109.163 E
Shimizu, T.; et al.	7657		L [L 0587605]	Coccinia grandis	Thailand	Prachuap Khiri Khan	N	11.75 N	99.796 E
Poilane, E.	9881		P [P06394662, digital image: P]	Coccinia grandis	Vietnam	Ninh Thuận	N	11.78 N	109.076 E
Müller, R.	135		L [L 0587646], P [P06394608, digital image: P]	Coccinia grandis	Cambodia	Kampong Cham	N	11.826 N	106.18 E
Wright, B.I.	84		L, M	Coccinia grandis	Southern Sudan	Upper Nile	N	11.843 N	32.776 E
Cesar, J.	2984		P [P05590109, digital image: P]	Coccinia grandis	Djibouti	Tadjoura	N	11.918 N	42.653 E
Hoyle, A.C.	943		L	Coccinia grandis	Southern Sudan	Upper Nile State	N	11.923 N	32.893 E
Leschenault de la Tour, J.B.L.T.	242		P [P06394516, digital image: P], P [P06394523, digital image: P]	Coccinia grandis	India	Union Territory of Pondicherry	N	11.928 N	79.822 E
Delessert, A.	s.n.		L [L0587556]	Coccinia grandis	India	Union Territory of Pondicherry	N	11.93 N	79.79 E
Lépine, J.	s.n.	1860	P [P06394504, digital image: P]	Coccinia grandis	India	Union Territory of Pondicherry	N	11.93 N	79.79 E
Anon. [name not readable]	s.n.	Oct 1893	P [P06394488, digital image: P]	Coccinia grandis	India	Union Territory of Pondicherry	N	11.93 N	79.79 E
Leschenault de la Tour, J.B.L.T.	629 & 875		P [P06394477, digital image: P], P [P06394518, digital image. P]	Coccinia grandis	India	Union Territory of Pondicherry	N	11.93 N	79.79 E
Leschenault de la Tour, J.B.L.T.	874		P [P06394517, digital image: P]	Coccinia grandis	India	Union Territory of Pondicherry	N	11.93 N	79.79 E
Chevalier, A.J.B.	38482		P [P06394659, digital image: P]	Coccinia grandis	Vietnam	Lâm Đồng	N	11.94 N	108.45 E
Fotius, G.	796		P [P05620465, digital image: P], P [P05620470, digital image: P]	Coccinia grandis	Chad	Chari-Baguirmi	N	11.974 N	15.152 E
Waterhouse, B.M.	6338		BRI ["AQ0731099"], CANB [CANB 552855]	Coccinia grandis	Australia	Queensland	N	12.038217 S	143.299 E
van Friedrichsthal, E.	s.n.	1841	W	Coccinia grandis	Nicaragua	Chontales	N	12.069 N	85.092 W
Anon. in Herb. d'Alleizette	2644		L [L 0587617]	Coccinia grandis	Chad	N'Djamena	N	12.11 N	15.05 E
Creac'h, P.	31		P [P05620459, digital image: P]	Coccinia grandis	Chad	N'Djamena	N	12.11 N	15.05 E
Creac'h, P.	37		P [P05620567, digital image: P]	Coccinia grandis	Chad	N'Djamena	N	12.11 N	15.05 E
Maley, J.	90		P [P05620638, digital image: P]	Coccinia grandis	Chad	N'Djamena	N	12.11 N	15.05 E
Chevalier, A.J.B.	10349		P [P05620492, digital image: P]	Coccinia grandis	Chad	N'Djamena	N	12.11 N	15.05 E
Letouzey, R.	7052		P [P05620565, digital image: P], P [P05620566, digital image: P], WAG [WAG0234154]	Coccinia grandis	Cameroon	Extreme North	N	12.179 N	14.822 E
Letouzey, R.	7052bis		P [P05620561, digital image: P], P [P05620562, digital image: P], WAG [WAG0225473]	Coccinia grandis	Cameroon	Extreme North	N	12.179 N	14.822 E
Booth, R.	2090		DNA [D0130769]	Coccinia grandis	Australia	Northern Territory	N	12.193333 S	136.706389 E
Newman, M.F.; et al.	1199		A n.v., E [E00136304]	Coccinia grandis	Thailand	Prachuap Khiri Khan	N	12.226667 N	99.9325 E
Cowie, I.	7037		DNA [D0127149]	Coccinia grandis	Australia	Northern Territory	N	12.3125 S	136.930556 E
Waterhouse, B.M.	3346		DNA [D0120744]	Coccinia grandis	Australia	Northern Territory	N	12.346389 S	136.962222 E
Dunlop, C. & C.Wightman	9765		DNA [D70897]	Coccinia grandis	Australia	Northern Territory	N	12.36 S	136.95 E
Barritt, M.J.	1822		DNA [D0121966]	Coccinia grandis	Australia	Northern Territory	N	12.360833 S	136.921111 E
Stobo, J.	s.n.	23 Feb 1995	DNA [D0124046]	Coccinia grandis	Australia	Northern Territory	N	12.385 S	130.843 E
Mitchell, A.A.	4900		DNA	Coccinia grandis	Australia	Northern Territory	N	12.389167 S	130.923611 E
Brennan, K.	2401		DNA	Coccinia grandis	Australia	Northern Territory	N	12.418889 S	136.895 E
Brennan, K.	2497		DNA [D72760]	Coccinia grandis	Australia	Northern Territory	N	12.515278 S	136.788889 E
Couderc, P.	s.n.	Mar 1883–1885	P [P06394602, digital image: P]	Coccinia grandis	Cambodia	Pursat	N	12.53 N	103.92 E
Couderc, P.	s.n.	Mar 1883–1885	P [P06394607, digital image: P], P [P06394609, digital image: P]	Coccinia grandis	Cambodia	Pursat	N	12.53 N	103.92 E
Mitchell, A.A.	5625		CANB [CANB 551653], DNA	Coccinia grandis	Australia	Northern Territory	N	12.532222 S	136.763889 E
Poilane, E.	6081		P [P06394667, digital image: P]	Coccinia grandis	Vietnam	Khánh Hòa	N	12.535 N	109.23 E
de Wilde, W.J.J.O. & B.E.E.de Wilde-Duyfjes	3627		WAG [WAG0225472]	Coccinia grandis	Cameroon	Extreme North	N	12.569 N	14.447 E
Waterhouse, B.M.	4822		BRI ["AQ0538731"]	Coccinia grandis	Australia	Northern Territory	N	12.575 S	131.1 E
Schweinfurth, G.A.	Iter Centrali-Africanum 1037		P [P05621125, digital image: P]	Coccinia grandis	Southern Sudan	White Nile	N	12.595 N	32.82 E
Waterhouse, B.M.	5427		BRI ["AQ0682127"], CANB [CANB 529782]	Coccinia grandis	Australia	Queensland	N	12.5967 S	143.41 E
Waterhouse, B.M.	6054		BRI ["AQ0730056"]	Coccinia grandis	Australia	Queensland	N	12.597933 S	143.4102 E
Waterhouse, B.M.	5428		CANB [CANB 532970]	Coccinia grandis	Australia	Queensland	N	12.603 S	143.402 E
Waterhouse, B.M.	7428		BRI ["AQ0738206"], CANB [CANB 682857]	Coccinia grandis	Australia	Queensland	N	12.624444 S	141.8775 E
Waterhouse, B.M.	6865		BRI ["AQ0575897"], CANB [CANB 583877]	Coccinia grandis	Australia	Queensland	N	12.62855 S	141.878283 E
Maxwell, J.F.	72-422		L [L 0587656]	Coccinia grandis	Thailand	Chonburi	N	12.692 N	100.861 E
Collard, D.J.	s.n.		P [P06394601, digital image: P]	Coccinia grandis	Cambodia	Kampong Thom	N	12.71 N	104.89 E
Waring, J.	87		BM	Coccinia grandis	Yemen	Adan	N	12.812 N	45.034 E
Gaillard, R. [Dr.; in Mission Tilho]	s.n.	Aug 1908	P [P05620517, digital image: P]	Coccinia grandis	Chad	Hadjer-Lamis	N	12.83 N	14.567 E
Creac'h, P.	s.n.	17 Apr 1937	P [P05620646, digital image: P]	Coccinia grandis	Chad	Hadjer-Lamis	N	12.878 N	14.838 E
Gaston, A.	817		P [P05621218, digital image: P]	Coccinia grandis	Chad	Ouaddaï	N	12.955 N	21.17 E
Cleghorn, H.F.C.	s.n.		E [E00303194 and E00303196]	Coccinia grandis	India	Tamil Nadu	N	13.034 N	80.278 E
Krauss, N.L.H.	1182		US	Coccinia grandis	Barbados	St. Michael	N	13.1 N	59.615 W
Macintosh, A.E.S.	s.n.	Sep 1935	P [P06394468, digital image: P]	Coccinia grandis	Barbados	St. Michael	N	13.125 N	59.606 W
Macintosh, A.E.S.	s.n.	Oct 1935	BAR [BAR00002589, digital image: BAR], BAR [BAR00002592, digital image: BAR]	Coccinia grandis	Barbados	St. Michael	N	13.125 N	59.606 W
Gooding, E.G.B.	s.n.	Aug 1941	BAR [BAR00002590, digital image: BAR]	Coccinia grandis	Barbados	St. Michael	N	13.146 N	59.606 W
Pfund, J.D.C.	163		P [P06780348, digital image: P]	Coccinia grandis	Sudan	North Kurdufan	N	13.18 N	30.22 E
Duvall, C.S.	130		MO, MO	Coccinia grandis	Mali	Kayes	N	13.180783 N	10.437667 W
Duvall, C.S.	67		MO	Coccinia grandis	Mali	Kayes	N	13.180783 N	10.437667 W
Stehlé, H.	2962		NY [1688604; digital image: NY], P [P05590093, digital image: P]	Coccinia grandis	Barbados	St. Andrew	N	13.225 N	59.588 W
Howard, R.A. & E.S.Howard	18736		NY [1688605, digital image: NY], US [00871787]	Coccinia grandis	Barbados	St. Andrew	N	13.285 N	59.577 W
Martin, M.A.	615		P [P06394600, digital image: P]	Coccinia grandis	Cambodia	Siem Reap	N	13.35 N	103.85 E
Long, C.; et al.	CL215		P [P00626142, digital image: P]	Coccinia grandis	Cambodia	Siem Reap	N	13.429444 N	103.763611 E
Schäfer, H.	2010/21		L [L 0586062]	Coccinia grandis	Cambodia	Siem Reap	N	13.4302 N	103.903 E
Schweinfurth, G.A.	Iter Centrali-Africanum 981		S [S08-12086]	Coccinia grandis	Sudan	White Nile	N	13.465 N	32.63 E
Schäfer, H.	2010/28		L [L 0586066]	Coccinia grandis	Cambodia	Stung Treng	N	13.5313 N	105.984 E
Schäfer, H.	2010/27		L [L 0586064]	Coccinia grandis	Cambodia	Stung Treng	N	13.532 N	105.959 E
Raulerson, L.	7446		BISH [digital image: www.hear.org]	Coccinia grandis	USA	Guam	N	13.5353 N	144.8957 W
Müller, R.	s.n.	Aug 1999	MSB	Coccinia grandis	Sudan	Sinnar	N	13.567 N	33.567 E
Wood, J.R.T.	Y/74/55		BM	Coccinia grandis	Yemen	Ta'izz	N	13.5677 N	44.0134 E
Kotschy, K.G.T.	Iter Nub. 308		BM, BR, BR, E, G, G, G-DC, GOET, K, L, M [“400”], M [“401”], M [“782”], MO, P [P05620478, digital image: P], P [P05620484, digital image: P], P [P05620578, digital image: P], PRC, S [S08-12152], TUB [TUB004721, digital image: JPS], TUB [TUB004722, digital image: JPS], W [W 0011066, digital image: WU], W, W, WAG [WAG0234161]	Coccinia grandis	Sudan	North Kurdufan	N	13.62 N	30.427 E
Boulos, L.; et al.	16690		BM	Coccinia grandis	Yemen	Lahij	N	13.621 N	44.85 E
Schweinfurth, G.A.	[Iter Centrali-Africanum] 964		G	Coccinia grandis	Sudan	White Nile State	N	13.748 N	32.498 E
Kerr, A.F.G.	3946A		BM	Coccinia grandis	Thailand	Bangkok	N	13.75 N	100.5 E
Wawra von Fernsee, H.	301		W [0014094]	Coccinia grandis	Thailand	Bangkok	N	13.75 N	100.5 E
Larsen, K.; et al.	42017		AAU [digital image: AAU]	Coccinia grandis	Thailand	Bangkok	N	13.75 N	100.5 E
Wawra von Fernsee, H.	381		W [W 0014095, digital image: WU], W [W 0014096]	Coccinia grandis	Thailand	Bangkok	N	13.75 N	100.5 E
de Wilde, W.J.J.O.; et al.	5316		WAG [WAG0234157], WAG [WAG0234158]	Coccinia grandis	Chad	Oaddaï	N	13.841 N	20.807 E
Fischer, W.	988		FR	Coccinia grandis	Thailand	Bangkok	N	13.851 N	100.5667 E
Whistler, A.	9916		PTBG n.v.	Coccinia grandis	Samoa	Tuamasaga	N	13.86 S	171.792 E
Space, J.; et al.	6968		PTBG n.v. [www.hear.org]	Coccinia grandis	Samoa	Tuamasaga	N	13.868 S	171.757 W
de Wilde, W.J.J.O. & B.E.E.de Wilde-Duyfjes	22270		L [L 0587609]	Coccinia grandis	Thailand	Bangkok	N	13.8837 N	100.6004 E
de Wilde, W.J.J.O. & B.E.E.de Wilde-Duyfjes	22271A		L [L 0587608]	Coccinia grandis	Thailand	Bangkok	N	13.8837 N	100.6004 E
Ezanno, J.-F.	Cucurbitaceae 9		P [P05620642, digital image: P]	Coccinia grandis	Senegal	Thiès	N	14.153 N	16.823 W
Ezanno, J.-F.	Cucurbitaceae 9bis		P [P05620641, digital image: P]	Coccinia grandis	Senegal	Thiès	N	14.153 N	16.823 W
Jaeger, P.	5327		P [P05590049, digital image: P]	Coccinia grandis	Mali	Mopti	N	14.335 N	3.555 W
Trochain, J.	4179		P [P05620621, digital image: P], [P05620622, digital image: P]	Coccinia grandis	Senegal	Thiès	N	14.347 N	16.93 W
Pruesapan, K.; et al.	KP-73		L [2 sheets: L 0587652, L 0587653]	Coccinia grandis	Thailand	Kachanaburi	N	14.369 N	99.145 E
Raynal, J. & A.Raynal	6123		P [P05621119, digital image: P]	Coccinia grandis	Senegal	Thiès	N	14.482 N	17.056 W
Smitinand, T.; et al.	1335		L [L 0587649]	Coccinia grandis	Thailand	Saraburi	N	14.608 N	101.064 E
Boudet, G.	7431		P [P05620473, digital image: P]	Coccinia grandis	Mali	Mopti	N	14.664 N	4.173 W
Raynal, J. & A.Raynal	6130		P [P05621270, digital image: P]	Coccinia grandis	Senegal	Dakar	N	14.726 N	17.433 W
Pilát, A.	s.n.	Jul 1927	PRC, PRC	Coccinia grandis	Senegal	Dakar	N	14.726 N	17.433 W
Pilát, A.	s.n.	Jul 1927	PRC, PRC	Coccinia grandis	Senegal	Dakar	N	14.73 N	17.325 W
Adam, J.-G.	1806 p.p.		MO, MO, [non P [P00694028/P05590411, digital image: P], which is a Citrullus sp.]	Coccinia grandis	Senegal	Dakar	N	14.745 N	17.486 W
Beusekom, C.F.; et al.	3417		L [L 0587606], P [P06394506, digital image: P]	Coccinia grandis	Thailand	Kachanaburi	N	14.76 N	98.95 E
Achigan-Dako, E.	06 NIA 363		GAT	Coccinia grandis	Senegal	Dakar	N	14.78632 E	17.20999 W
Raynal, J. & A.Raynal	5802		P [P05621118, digital image: P]	Coccinia grandis	Senegal	Dakar	N	14.799 N	17.337 W
Jaeger, P.	5511		P [P05590048, digital image: P]	Coccinia grandis	Mali	Mopti	N	14.8855 N	2.891 W
Vidal, J.E.	5125		P [P06394560, digital image: P]	Coccinia grandis	Thailand	Nakhon Ratchasima	N	14.96 N	101.754 E
Schweinfurth, G.A.	Arabia Felix 1607		BR n.v. [BR0000009939172], G	Coccinia grandis	Yemen	Sanaa	N	15.075 N	43.74 E
Schweinfurth, G.A. & D.Riva	1007		G, P [P05620556, digital image: P], Z	Coccinia grandis	Eritrea	Southern Region	N	15.08 N	39.235 E
Schweinfurth, G.A.	Arabia Felix 630		G, P [P06394544, digital image: P]	Coccinia grandis	Yemen	Al-Hudaydah	N	15.30 N	43.195 E
Beccari, N.	118		FT	Coccinia grandis	Eritrea	Gash-Barka	N	15.343 N	38.224 E
Baldrati, I.	185		FT	Coccinia grandis	Eritrea	Central Region	N	15.346 N	39.007 E
Pooma, R.	2941		L [L 0487610]	Coccinia grandis	Thailand	Chayaphum	N	15.3794 N	101.4111 E
Schweinfurth, G.A.	268		M ["918"]	Coccinia grandis	Eritrea	Northern Red Sea	N	15.447 N	39.097 E
de Wilde, J.J.F.E.	4605		BR, WAG [WAG0225453], WAG [WAG0225454]	Coccinia grandis	Eritrea	Northern Red Sea	N	15.451 N	39.114 E
Pappi, A.	7395		FT	Coccinia grandis	Eritrea	Gash-Barka	N	15.477 N	38.15 E
Chevalier, A.J.B.	2996		P [P05620487, digital image: P]	Coccinia grandis	Mali	Mopti	N	15.522 N	4.312 W
Seegeler, C.J.P.	3047		WAG [WAG0112225], WAG [WAG0112226]	Coccinia grandis	Eritrea	Northern Red Sea	N	15.561 N	39.229 E
Seegeler, C.J.P.	3050		M, WAG [WAG0112223], WAG [WAG0112224]	Coccinia grandis	Eritrea	Northern Red Sea	N	15.561 N	39.229 E
Hemprich, F.W.	s.n.	28–30 Mar 1825	P [P06394550, digital image: P], S [S08-12138]	Coccinia grandis	Yemen	Al-Hudaydah	N	15.666 N	42.966 E
Ehrenberg, C.G.	s.n.	1820–1826	P [P06394538, digital image: P]	Coccinia grandis	Yemen	Al-Hudaydah	N	15.666 N	42.966 E
Steudner, C.T.H.	826		S [S08-12153], Z	Coccinia grandis	Eritrea	Anseba	N	15.78 N	38.452 E
Chevalier, A.J.B.	2994		P [P05620488, digital image: P]	Coccinia grandis	Mali	Tombouctou	N	15.85 N	4.32 W
Chudeau, R.	s.n.	15 Sep 1909	P [P05620540, digital image: P]	Coccinia grandis	Mali	Tombouctou	N	15.931 N	3.99 W
Heudelot, J.	528		G, P [P05620535, digital image: P], P [P05620542, digital image: P], P [P05620547, digital image: P]	Coccinia grandis	Senegal	Saint-Louis	N	16.015 N	16.487 W
Rogeon, J.F. & A.Leclercq	185		P [P05620548, digital image: P]	Coccinia grandis	Mali	Tombouctou	N	16.048 N	3.325 W
Rogeon, J.F. & A.Leclercq	170		P [P05620454, digital image: P]	Coccinia grandis	Mali	Tombouctou	N	16.09 N	3.235 W
Valenza, J.	252		P [P05620474, digital image: P]	Coccinia grandis	Senegal	Saint-Louis	N	16.165 N	15.474 E
Murata, G.; et al.	T-16608		L [L 0587607]	Coccinia grandis	Thailand	Kamphaeng Phet	N	16.213 N	99.703 E
Baldrati, I.	1731		FT	Coccinia grandis	Eritrea	Northern Red Sea	N	16.214 N	38.708 E
Malaisse, F. & J.Matera	310		BR, WAG [WAG0331485]	Coccinia grandis	Senegal	Saint-Louis	N	16.320833 N	16.293333 W
Li, Z.	5443		IBSC [0207535, digital image: CVH]	Coccinia grandis	Paracel Islands	-	N	16.448 N	111.508 E
Adam, J.-G.	19269		MO, PRE	Coccinia grandis	Senegal	Saint-Louis	N	16.469 N	15.693 W
Jago, R.L.	6901		BRI ["AQ0843177"]	Coccinia grandis	Australia	Queensland	N	16.476278 S	145.348306 E
Pike, R.	s.n.	17 May 1999	BRI ["AQ0496028"]	Coccinia grandis	Australia	Queensland	N	16.565 S	145.445 E
Chudeau, R.	s.n.	? Jan 1908	P [P06394542, digital image: P]	Coccinia grandis	Mauretania	Brakna	N	16.592 N	14.267 W
Peyre de Fabrègues, B.	1546		P [P05620512, digital image: P], P [P05620524, digital image: P]	Coccinia grandis	Niger	Agadez	N	16.97 N	7.98 E
Peyre de Fabrègues, B.	1484		P [P05620521, digital image: P]	Coccinia grandis	Niger	Agadez	N	16.97 N	7.98 E
Ritchie, K.	s.n.	16 Oct 2003	BRI ["AQ0762264"]	Coccinia grandis	Australia	Queensland	N	17.005 S	145.42045 E
Schweinfurth, G.A.	86		BM, P [P05620553, digital image: P]	Coccinia grandis	unclear [Sudan or Eritrea]		N	17.084 N	37.073 E
Lamarche, B. & A.C.Sakho	248		P	Coccinia grandis	Mauretania	Assaba or Tagant	N	17.196067 N	12.248717 W
Filipowicz, N.; et al.	13		M	Coccinia grandis	India	Maharashtra	N	17.213 N	74.168 E
Venkanna, P.	Flora of Krishna - Andhra Pradesh 5459	5 Dec 1984	BRI ["AQ0512842"]	Coccinia grandis	India	Andhra Pradesh	N	17.283 S	82.406 E
van der Maesen, L.J.G.	2375		P [P06394547, digital image: P]	Coccinia grandis	India	Andhra Pradesh	N	17.49 N	78.273 E
Van Haaren, P.E.	36		BRI ["AQ0508217"]	Coccinia grandis	Australia	Queensland	N	17.598 S	145.995 E
Van Haaren, P.E.	26		BRI ["AQ0471484"]	Coccinia grandis	Australia	Queensland	N	17.598 S	145.995 E
Parham, J.W.	Flora of Fiji 14363	20 May 1965	BRI ["AQ0310092"]	Coccinia grandis	Fiji	Western Division	N	17.61 S	177.45 E
Lhote, H.	2		P [P05620457, digital image: P]	Coccinia grandis	Niger	Agadez	N	17.652 N	8.752 E
Acevedo-Rodriguez, P.	11460		MAPR n.v., NY [00839819, digital image: NY], US, UPRRP n.v.	Coccinia grandis	USA	Virgin Islands	N	17.7228 N	64.7927 W
Raunkiær, C.	s.n.	24 Dec 1905	P [P06394466, digital image: P]	Coccinia grandis	USA	Virgin Islands	N	17.732196 N	64.861257 W
Koroiveibau, D.	9693		BISH n.v. [www.hear.org]	Coccinia grandis	Fiji	Western Division	N	17.8 S	177.416 E
Vidal, J.E.	988 B		P [P06394606, digital image: P]	Coccinia grandis	Laos	Vientiane	N	17.956 N	102.613 E
Mitchell, A.A.	2535		PERTH [PERTH 03149420]	Coccinia grandis	Australia	Western Australia	N	17.967 S	122.219 E
Dureau, D.	48		PERTH [PERTH 03150224]	Coccinia grandis	Australia	Western Australia	N	17.967 S	122.219 E
Sousa, A. & M.V. Silber	1		M	Coccinia grandis	India	Andhra Pradesh	N	18.028 N	79.552 E
Sousa, A. & M.V. Silber	2		M	Coccinia grandis	India	Andhra Pradesh	N	18.028 N	79.552 E
Sousa, A. & M.V. Silber	3		M	Coccinia grandis	India	Andhra Pradesh	N	18.028 N	79.552 E
Chudeau, R.	s.n.	20 Jun 1911	P [P05620541, digital image: P]	Coccinia grandis	Mauretania	Tagant	N	18.055 N	11.945 W
Koroiveibau, D.	16706		BISH n.v. [www.hear.org], BRI ["AQ0310093"]	Coccinia grandis	Fiji	Western Division	N	18.143 S	177.505 E
Gardner, R.O.	454157		BISH n.v. [www.hear.org]	Coccinia grandis	Fiji	Central Division	N	18.144 S	178.426 E
Chang, H.T. [张宏达]	4009		IBSC [0207541, digital image: CVH]	Coccinia grandis	China [P.R.]	Hainan	N	18.232 N	109.534 E
Chen, B. [陈炳辉]	313		IBSC [0207528, digital image: CVH]	Coccinia grandis	China [P.R.]	Hainan	N	18.239 N	109.65 E
Wang, C. [黄志]	34892		IBK [IBK00115964, digital image: CVH], IBSC [0207540, digital image: CVH]	Coccinia grandis	China [P.R.]	Hainan	N	18.255 N	109.531 E
Wang, C. [黄志]	34977		A n.v., IBK [IBK00115957, digital image: CVH], IBK [IBK00115966, digital image: CVH], IBSC [0207557, digital image: CVH]	Coccinia grandis	China [P.R.]	Hainan	N	18.255 N	109.531 E
Chun, N.K. [Chen Nian-qu/陈念劬] & J.L.Zuo	44661		IBK [IBK00115970, digital image: CVH], IBSC [0207537, digital image: CVH], KUN n.v., MO, P [P06394497, digital image: P], PE [01178309, digital image: PE]	Coccinia grandis	China [P.R.]	Hainan	N	18.297 N	109.189 E
Lau, S.K. [Liu Xin-qi/刘心祈]	264		A n.v., B, E, G, LBG [digital image: CVH], NTUF n.v., P [P06394534, digital image: P], PE [01178312, digital image: PE], PE [01178313, digital image: PE], PE [01178314, digital image: PE]	Coccinia grandis	China [P.R.]	Hainan	N	18.297 N	109.189 E
Lau, S.K. [Liu Xin-qi/刘心祈]	5843		A n.v., E, IBSC [0207554, digital image: CVH]	Coccinia grandis	China [P.R.]	Hainan	N	18.297 N	109.189 E
Wang, C. [黄志]	34826		IBSC [0207545, digital image: CVH]	Coccinia grandis	China [P.R.]	Hainan	N	18.401 N	109.75 E
Wang, C. [黄志]	34870		IBK [IBK00115963, digital image: CVH], IBSC [0207536, digital image: CVH]	Coccinia grandis	China [P.R.]	Hainan	N	18.401 N	109.75 E
National Geographic Society Hainan Expedition	149		MO	Coccinia grandis	China [P.R.]	Hainan	N	18.6275 N	110.209722 E
Maxwell, J.F.	90-858		A n.v., L [L 0587604]	Coccinia grandis	Thailand	Chiang Mai	N	18.761 N	98.908 E
Kerr, A.F.G.	1343		E [E00416158], L, P [P06394559, digital image: P], TCD [TCD0017100, digital image: JPS]	Coccinia grandis	Thailand	Chiang Mai	N	18.79 N	98.96 E
Ko, S.P. [高锡朋]	52128		B, GH, n.v., IBK [IBK00115960, digital image: CVH], IBK [IBK00115965, digital image: CVH], IBSC [0207542, digital image: CVH], P [P06394496, digital image: P]	Coccinia grandis	China [P.R.]	Hainan	N	18.804 N	110.422 E
Schweinfurth, G.A.	Iter Centrali-Africanum 214		G, K, L, P [P05620555, digital image: P], S [S08-12137], Z	Coccinia grandis	Sudan	Red Sea	N	18.833 N	36.835 E
Dastur, R.H.	s.n.	1926	Z, Z	Coccinia grandis	India	Maharashtra	N	18.978 N	72.836 E
Schweinfurth, G.A.	85		P [P05620554, digital image: P], W	Coccinia grandis	Sudan	Red Sea State	N	19.108 N	37.335 E
Lau, S.K. [Liu Xin-qi/刘心祈]	3008		GH n.v., P [P06394498, digital image: P], S [S08-11867]	Coccinia grandis	China [P.R.]	Hainan	N	19.143 N	109.063 E
Liang, H.Y. [梁向日]	66577		E, IBK [IBK00115956, digital image: CVH], IBK [IBK00115969, digital image: CVH], IBSC [0207551, digital image: CVH], M, MO, PE [01178310, digital image: PE]	Coccinia grandis	China [P.R.]	Hainan	N	19.152 N	108.684 E
Liang, H.Y. [梁向日]	66578		IBK [IBK00115958, digital image: CVH], IBK [IBK00115968, digital image: CVH], IBSC [0207538, digital image: CVH], MO	Coccinia grandis	China [P.R.]	Hainan	N	19.152 N	108.684 E
Gardiner, C.	T167		BRI ["AQ0738918"]	Coccinia grandis	Australia	Queensland	N	19.2565 S	146.7939 E
Gardiner, C.	T426		BRI ["AQ0748584"]	Coccinia grandis	Australia	Queensland	N	19.2773 S	146.7967 E
Herbst, D.R.	9852		BISH n.v. [www.hear.org]	Coccinia grandis	USA	Wake Island	N	19.305 N	166.637 E
Lorence, D.H. & T.Flynn	5505		MO, PTBG n.v.	Coccinia grandis	USA	Hawaii	N	19.638 N	155.9926 W
Lorence, D.H. & T.Flynn	5506		MO, PTBG n.v.	Coccinia grandis	USA	Hawaii	N	19.638 N	155.9926 W
Telford, I.R.	10278		CBG ["8602454"]	Coccinia grandis	USA	Hawaii	N	19.643 N	155.992 E
Telford, I.R.	10279		CBG ["8602455"]	Coccinia grandis	USA	Hawaii	N	19.643 N	155.992 E
Telford, I.R.	10280		CBG ["8602456"], CBG ["8602456"]	Coccinia grandis	USA	Hawaii	N	19.643 N	155.992 E
Telford, I.R.	10246		CBG ["8602630"]	Coccinia grandis	USA	Hawaii	N	19.643 N	155.992 E
Fu, G.A. [符国瑗]	5923		IBSC [0207532, digital image: CVH]	Coccinia grandis	China [P.R.]	Hainan	N	19.764 N	110.9 E
Dupuy, C.	135		P [P06394604, digital image: P]	Coccinia grandis	Laos	Louangphrabang	N	19.89 N	102.14 E
Allen, J.B. & A.A.Emi	212		E	Coccinia grandis	Somalia	Shabeellaha Hoose	N	2.10164 N	45.1338 E
Hansen, O.J.	6057		WAG [WAG0234145]	Coccinia grandis	Somalia	Shabeellaha Hoose	N	2.137 N	45.115 E
Lebrun, J.	3800		BR, BR, EA, WAG [WAG0225470]	Coccinia grandis	D.R. Congo	Orientale	N	2.157 N	31.226 E
van der Ben, D.	1314		P [P05620527, digital image: P], WAG [WAG0102853], WAG [WAG0102854]	Coccinia grandis	D.R. Congo	Orientale	N	2.157 N	31.226 E
Greenway, P.J. & M.Turner	10618		EA [2 sheets]	Coccinia grandis	Tanzania	Mara	N	2.172 S	34.17 E
Lavranos, J.J. & S.Carter	23258		MO	Coccinia grandis	Somalia	Shabeellaha Dhexe	N	2.2 N	45.4 E
Tanner, R.E.S.	537		K	Coccinia grandis	Tanzania	Mwanza	N	2.498 S	33.483 E
Sitoni, D.; et al.	1230		MO, NHT	Coccinia grandis	Tanzania	Mwanza	N	2.528333 S	33.415 E
Hardy, S. & P.R.O.Bally	10787		G	Coccinia grandis	Uganda	Northern Region	N	2.53 N	34.661 E
Sitoni, D.; et al.	1059		MO	Coccinia grandis	Tanzania	Mwanza	N	2.580278 S	33.461667 E
Polhill, R. & S.Paulo	578		B, S [S08-12112]	Coccinia grandis	Kenya	Coast Province	N	2.702 S	40.167 E
Richards, H.M. (Mrs.)	23616		EA, K n.v.	Coccinia grandis	Tanzania	Arusha	N	2.72 S	36.697 E
Kayombo, C.J.; et al.	4196		MO, S [S08-12077]	Coccinia grandis	Tanzania	Arusha	N	2.73 S	36.693056 E
Richards, H.M. (Mrs.)	24218		M	Coccinia grandis	Tanzania	Arusha	N	2.771 S	36.208 E
Adams, C.D. & A.Shafeeg	15114		BM	Coccinia grandis	Maledives	Meemu Atoll	N	2.946 N	73.585 E
Zhang, H. [张海道]	1375		IBSC [0207549, digital image: CVH]	Coccinia grandis	China [P.R.]	Hainan	N	20.004 N	110.365 E
Bullock, T.L.	s.n.	1877	BM	Coccinia grandis	China [P.R.]	Hainan	N	20.03 N	110.325 E
Guého, J.	MAU13799		K, P [P05621879, digital image: P]	Coccinia grandis	Mauritius	Black River	N	20.261 S	57.394 E
Ye, H.-G. [叶华谷]	7784		IBSC [0207515, digital image: CVH]	Coccinia grandis	China [P.R.]	Guangdong	N	20.265 N	110.277 E
Vlais, B.	(APB Pt Hedland) 1		PERTH [PERTH 04696506]	Coccinia grandis	Australia	Western Australia	N	20.312 S	118.595 E
Mouret, M.	73		P [P06394622, digital image: P]	Coccinia grandis	Vietnam	Nam Định	N	20.417 N	106.167 E
Dubost, J.-M.	200		P [P06773335, digital image: P]	Coccinia grandis	Laos	Bokeo	N	20.432 N	100.884 E
Khalil, A.	s.n.	1893	G	Coccinia grandis	Myanmar	Shan States	N	20.58 N	96.944 E
Khalil, A.	s.n.	1896	G	Coccinia grandis	Myanmar	Shan States	N	20.58 N	96.944 E
Cadet, T.	6223		P [P05621880, digital image: P]	Coccinia grandis	France	Réunion	N	20.9 S	55.48 E
Cadet, T.	6753		P [P05621881, digital image: P], P [P06240723, digital image: P]	Coccinia grandis	France	Réunion	N	20.9 S	55.48 E
Tsiang, Y. [蒋英]	2581		IBSC [0207516, digital image: CVH], IBSC [0207517, digital image: CVH]	Coccinia grandis	China [P.R.]	Guangdong	N	20.915 N	110.08 E
Balansa, B.	4662		E [E00416159], G, P [P06394628, digital image: P], P [P06394634, digital image: P], P [P06394635, digital image: P]	Coccinia grandis	Vietnam	Hanoi	N	21.03 N	105.85 E
Lemarie, [C.?]	55		P [P06394619, digital image: P]	Coccinia grandis	Vietnam	Hanoi	N	21.03 N	105.85 E
Balansa, B.	4698		P [P06394636, digital image: P]	Coccinia grandis	Vietnam	Hanoi	N	21.03 N	105.85 E
Chevalier, A.J.B.	39373		P [P06394627, digital image: P]	Coccinia grandis	Vietnam	Hanoi	N	21.03 N	105.85 E
Brousmiche, E.	14		P [P06394625, digital imge: P]	Coccinia grandis	Vietnam	Hanoi	N	21.032 N	105.839 E
Brousmiche, E.	17		P [P06394626, digital imge: P]	Coccinia grandis	Vietnam	Hanoi	N	21.032 N	105.839 E
Balansa, B.	1369		G, G, G, P, [P06394629, digital image: P], P [P06394643, digital image: P]	Coccinia grandis	Vietnam	Quảng Ninh	N	21.035 N	106.78 E
Balansa, B.	1370		P [P06394623, digital image: P], P [P06394637, digital image: P]	Coccinia grandis	Vietnam	Quảng Ninh	N	21.035 N	106.78 E
MacGregor, R.W.	561		E	Coccinia grandis	Myanmar	Shan State	N	21.29 N	99.606 E
Kennedy, B.	47		MO, US [00674433]	Coccinia grandis	USA	Hawaii	N	21.298 N	157.815 W
Lau, J.	1929		CBG ["9009723"]	Coccinia grandis	USA	Hawaii	N	21.303 N	157.816 E
Herbst, D.R. & S.Ishikawa	5048		L, US n.v. [00443135]	Coccinia grandis	USA	Hawaii	N	21.333 N	157.802 W
Fayed, A.A.	1266		M	Coccinia grandis	Saudi Arabia	Mecca	N	21.358 N	40.241 E
Sinclair, J.	3695		E	Coccinia grandis	Bangladesh	Chittagong	N	21.432 N	91.977 E
Cowan, J.M.	1869		E	Coccinia grandis	Bangladesh	Chittagong	N	21.438 N	92.205 E
Zhou, S.-S. [周仕顺]	1218		HITBC, digital image [CVH])	Coccinia grandis	China [P.R.]	Yunnan	N	21.928 N	101.254 E
Murray, G.W.	3857		K [K000037307, digital image: K]	Coccinia grandis	Egypt	Red Sea Governorate	N	22.017 N	36.267 E
Xing, F.-W. [邢福武] & H.G.Ye [叶华谷]	8685		IBSC [0207522, digital image: CVH]	Coccinia grandis	China [P.R.]	Macau	N	22.1249 N	113.5655 E
Jack, J.G.	8281		IBSC [0207525, digital image: CVH]	Coccinia grandis	Cuba	Cienfuegos	N	22.125 N	80.325 W
Jack, J.G.	5373		P [P06394467, digital image: P]	Coccinia grandis	Cuba	Cienfuegos	N	22.125 N	80.325 W
Li, N.H.	66		L [L 0587630]	Coccinia grandis	China [P.R.]	Macau	N	22.187 N	113.535 E
Bodinier, E.M.	1367		E, P [P06394535, digital image: P]	Coccinia grandis	China [P.R.]	Hong Kong	N	22.265 N	114.186 E
Cheng, Y.-P. [鄭育斌]	4603		BR [BR0000005164189], TAIF [digital image: TAIF]	Coccinia grandis	China [R.]	Pingtung County	N	22.47 N	120.55 E
Voigt, J.O.	424		IBSC [0207523, digital image: CVH]	Coccinia grandis	India	West Bengal	N	22.56 N	88.293 E
Anon.	s.n.		P [P06394510, digital image. P]	Coccinia grandis	India	West Bengal	N	22.56 N	88.293 E
Hallier, J.G.	s.n.		M ["999"]	Coccinia grandis	India	West Bengal	N	22.563 N	88.294 E
Anon.	s.n.	Nov 1896	G, G	Coccinia grandis	India	West Bengal	N	22.563 N	88.294 E
Krone, M.	May		P [P06394524, digital image: P]	Coccinia grandis	China [P.R.]	Guangdong	N	22.57778 N	113.87028 E
Sinclair, J.	4414		E	Coccinia grandis	India	West Bengal	N	22.75 N	88.365 E
Chung, S.-W. [鐘詩文]	8688		TAIF [digital image: TAIF]	Coccinia grandis	China [R.]	Taitung County	N	22.757 N	121.145 E
Wu, K.-Y.	57		TAIF [digital image: TAIF], TAIF [digital image: TAIF]	Coccinia grandis	China [R.]	Taitung County	N	22.757 N	121.145 E
Wu, J.S. [吳志昇]	4-065		NMNS n.v. [NMNSS017452], P [P06394551, digital image: P]	Coccinia grandis	China [R.]	Taitung	N	22.765 N	121.159444 E
Lo, K.-P. [羅琨評]	344		TAIF [digital image: TAIF]	Coccinia grandis	China [R.]	Pingtung County	N	22.772085 N	120.481005 E
Wang, C.-M.; et al.	1623		NMNS n.v. [NMNSS017021], P [P06394546, digital image: P]	Coccinia grandis	China [R.]	Taitung County	N	22.83 N	121.171667 E
Wu, J.S. [吳志昇]	7-013		NMNS n.v. [NMNSS017462], P [P06394545, digital image: P]	Coccinia grandis	China [R.]	Taitung	N	22.833 N	121.178 E
Abu Hosein	s.n.	Aug 1902	P [P06394563, digital image: P]	Coccinia grandis	India	West Bengal	N	22.85 N	88.36 E
Hsieh, G.-P. [謝光普]	2672		TAIF [digital image: TAIF]	Coccinia grandis	China [R.]	Kaohsiung County	N	22.857 N	120.505 E
O'Donovan, A.	5106		G, S [S08-12050]	Coccinia grandis	Cuba	Havana	N	22.97 N	82.39 W
Baker, C.F.	3395		G	Coccinia grandis	Cuba	Havana	N	22.97 N	82.39 W
van Hermann, H.A.	31		P [P06394470, digital image: P]	Coccinia grandis	Cuba	Havanna	N	22.97 N	82.39 W
Ekman, E.L.	Herb. Regnell III 13598		B	Coccinia grandis	Cuba	Havana	N	22.995 N	82.34 W
Hughes, G.	s.n.	11 Dec 2007	BRI ["AQ0749062"]	Coccinia grandis	Australia	Queensland	N	23.343348 S	150.539035 E
Wang, C.M.	5788		HAST [digital image: HAST]	Coccinia grandis	China [R.]	Taichung	N	24.144133 N	120.683811 E
Wang, C.-M.	3415		IBSC [0207521, digital image: CVH], NMNS n.v. [NMNSS051412], PE [01670554]	Coccinia grandis	China [R.]	Taichung County	N	24.188245 N	120.695833 E
Ye, G. [叶国栋]	730		IBSC [0207520, digital image: CVH], WUK n.v.	Coccinia grandis	China [P.R.]	Fujian	N	24.447 N	118.062 E
Lin, R. [林汝昌]	2921		IBSC [0207518, digital image: CVH]	Coccinia grandis	China [P.R.]	Fujian	N	24.447 N	118.062 E
Smith, H.	s.n. [in Herb. J.B.L.Smith 4358]	1866	P [P06394483, digital image: P], P [P06394484, digital image: P], P [P06394487, digital image: P]	Coccinia grandis	India	West Bengal	N	24.455 N	88.04 E
Meebold, A.K.	3178		PRC	Coccinia grandis	India	Madhya Pradesh	N	24.911 N	79.588 E
Kazmi, S.M.A.	4100		M	Coccinia grandis	Pakistan	Sindh	N	24.935 N	67.325 E
Kazmi, S.M.A.	4141		M	Coccinia grandis	Pakistan	Sindh	N	24.935 N	67.325 E
Raza, A.	44		MO	Coccinia grandis	Pakistan	Sindh	N	24.937 N	67.336 E
Richard, B.	s.n.	21 Aug 2006	FLAS [FLAS 220250, digital image: FLAS], FLAS n.v. [FLAS 220251], FLAS n.v. [FLAS 220252]	Coccinia grandis	USA	Florida	N	25.2912 N	80.4532 W
ul-Abedin, S.	3839		B, KUH n.v., MO	Coccinia grandis	Pakistan	Sindh	N	25.295 N	68.414 E
Rich, H.H.	1011		K	Coccinia grandis	India	Uttar Pradesh	N	25.433 N	81.846 E
Lamberts, M.	s.n.	9 Dec 1984	FLAS [FLAS 155875, digital image: FLAS]	Coccinia grandis	USA	Florida	N	25.4591 N	80.4746 W
Popenoe, J. & C.W.Campbell	2357		FTG n.v. [014776], USF [digital image : USF]	Coccinia grandis	USA	Florida	N	25.5373 N	80.3476 W
Brandis, D.	23		HBG	Coccinia grandis	Pakistan	Sindh	N	25.596 N	68.444 E
Decker-Walters, D.S. & T.W.Walters	631		FTG [2 sheets, digital image: virtualherbarium.org]	Coccinia grandis	USA	Florida	N	25.6789 N	80.2745 W
Judd, W.S.	7048		FLAS [FLAS 207980, digital image: FLAS]	Coccinia grandis	USA	Florida	N	25.6789 N	80.2745 W
Balsinhas, A.	1273		COI	Coccinia grandis	Mozambique	Maputo	N	25.74 S	32.677 E
Hamilton, F.	s.n. [Wall. list 6700a]	31 Jun 1808	M ["437"], M ["438"]	Coccinia grandis	India	Bihar	N	26.495 N	84.646 E
Prance, M.	MP3-1104		BRI ["AQ0794207"]	Coccinia grandis	Australia	Queensland	N	27.569 S	152.902 E
Schallmo, O.	s.n.	26 Oct 1992	FLAS [FLAS 184953, digital image: FLAS]	Coccinia grandis	USA	Florida	N	27.9297 N	82.7495 W
Stainton, J.D.A.; et al.	8870		E	Coccinia grandis	Nepal	Pashchim	N	27.938 N	83.438 E
Chicone Jr., R.	795		USF [digital image: USF]	Coccinia grandis	USA	Florida	N	27.9984 N	82.5606 W
Crespo, J.	275		USF [digital image: USF]	Coccinia grandis	USA	Florida	N	28.114 N	82.503 W
Polunin, O.V.; et al.	5906		E	Coccinia grandis	Nepal	Madhya Pashchim	N	28.128 N	82.296 E
Starr, F. & K.Martz	080601-01		BISH [digital image: www.hear.org], PTBG [PTBG1000013099, digital image: PTBG]	Coccinia grandis	USA	Midway Atoll	N	28.215 N	177.376 W
Small, J.K.	s.n.	9 May 1918	FLAS [FLAS 29152, digital image: FLAS]], G, MO [acc. no. 1161454], US	Coccinia grandis	USA	Florida	N	28.387 N	80.742 W
Leafow, M.	s.n.,		WAG	Coccinia grandis	India	Delhi	N	28.584 N	77.164 E
Malhotra, C.L.	s.n. [Fl.Uttar Pradesh 50902]		L [L 0587640]	Coccinia grandis	India	Uttar Pradesh	N	28.631 N	79.802 E
Kaur, S.	s.n.	Sep 1956	G	Coccinia grandis	India	Delhi	N	28.683 N	77.216 E
Chandra, R.	s.n.	Sep 1958	BRI	Coccinia grandis	India	Delhi	N	28.683 N	77.216 E
Bahl, R.	s.n.	Aug 1958	E [E00303216]	Coccinia grandis	India	Delhi	N	28.69 N	77.21 E
Kumaar, O.	s.n.	4 Nov 1954	U	Coccinia grandis	India	Delhi	N	28.69 N	77.21 E
Anon. [ex BM]	208		P [P06394489, digital image: P]	Coccinia grandis	India	Uttar Pradesh	N	28.83 N	78.78 E
Drummond, J.R.	24654		E	Coccinia grandis	India	Haryana	N	28.87 N	75.916 E
Malhotra, S.K.	s.n. [Fl.Uttar Pradesh 13199]		L [L 057638]	Coccinia grandis	India	Uttar Pradesh	N	28.873 N	78.744 E
Jameson, W.	265		E [E00303187]	Coccinia grandis	India	Uttar Pradesh	N	29.963 N	77.563 E
Rutten, L.M.R.	1662		L [L 0587519]	Coccinia grandis	Indonesia	Maluku	N	3.215 S	128.176 E
Jones, A.J.	192/53		EA	Coccinia grandis	Tanzania	Arusha	N	3.366 S	36.674 E
Gillett, J.B.	12749		B, S [S08-12179]	Coccinia grandis	Kenya	North Eastern Province	N	3.424 N	39.88 E
Greenway, P.J. & Kirrika	11123		BR, EA [2 sheets], PRE	Coccinia grandis	Tanzania	Arusha	N	3.479 S	35.784 E
Lavranos, J.J. & S.Carter	23282		MO	Coccinia grandis	Somalia	Shabeellaha Dhexe	N	3.493 N	46.714 E
Gillett, J.B.	13994		B, P [P05620526, digital image: P], PRE, S [S08-12158]	Coccinia grandis	Kenya	Eastern Province	N	3.524 N	39.058 E
Abdallah, R.	656		NHT	Coccinia grandis	Tanzania	Arusha	N	3.58 S	36.01 E
Richards, H.M. (Mrs.)	21609		MO	Coccinia grandis	Tanzania	Arusha	N	3.624 S	35.74 E
Gillett, J.B.	13862		B, K n.v.	Coccinia grandis	Kenya	Eastern Province	N	3.7 N	38.01 E
Sa'ad, F. & M.Mokhtar	54		MO	Coccinia grandis	Egypt	Al-Qalyubiyya	N	30.195 N	31.377 E
Burkhalter, J.R.	20541		FLAS [FLAS 229117, digital image: FLAS], FSU [000062274, digital image: FSU]	Coccinia grandis	USA	Florida	N	30.42 N	87.228 W
Bahadar, K.	7688		A n.v.	Coccinia grandis	Pakistan	Punjab	N	31.554 N	74.332 E
Parker, R.N.	s.n.	30 Aug 1924	G	Coccinia grandis	Pakistan	Punjab	N	31.557 N	74.326 E
Siddiqi, M.A.	3677		RAW n.v., W	Coccinia grandis	Pakistan	Punjab	N	32.716 N	73.23 E
Yatskievych, G.; et al.	96-87		MO [MO-2164003, digital image: www.tropicos.org]	Coccinia grandis	USA	Missouri	N	38.3879 N	93.7738 W
Kässner, T.	269		Z	Coccinia grandis	Kenya	Coast Province	N	4.026 S	39.63 E
Sacleux, C.	205		P [P05620612, digital image: P]	Coccinia grandis	Kenya	Coast	N	4.04 S	39.67 E
Raya, M.D.I. & A.N.Minjas	DSM 1819		DSM, MO	Coccinia grandis	Tanzania	Kilimanjaro	N	4.042 S	37.742 E
Holstein, N.; et al.	89		B, DSM, M	Coccinia grandis	Tanzania	Kilimanjaro	N	4.072417 S	37.734806 E
Wingfield, R.C.; et al.	1382		DSM	Coccinia grandis	Tanzania	Kilimanjaro	N	4.112 S	37.711 E
Peter, A.	56457		B	Coccinia grandis	Tanzania	Kilimanjaro	N	4.358 S	37.822 E
Friis, I.	175		EA	Coccinia grandis	Kenya	Coast Province	N	4.488 S	39.26 E
Kabuye, C.H.S. & A.Evans	172		BR, EA	Coccinia grandis	Tanzania	Kilimanjaro	N	4.5945 S	37.905 E
Peter, A.	56590		B	Coccinia grandis	Tanzania	Tanga	N	4.656 S	38.036 E
Peter, A.	56591		B, B	Coccinia grandis	Tanzania	Tanga	N	4.656 S	38.036 E
Peter, A.	56592		B, B	Coccinia grandis	Tanzania	Tanga	N	4.656 S	38.036 E
Zimmermann, P.W.A.	G6600		EA	Coccinia grandis	Tanzania	Tanga	N	4.657 S	38.041 E
Wingfield, R.C.	1427		DSM	Coccinia grandis	Tanzania	Tanga	N	4.66 S	38.074 E
Keller, C.	107		Z	Coccinia grandis	Somalia	Bakool	N	4.918 N	44.396 E
Keller, C.	no.?		Z	Coccinia grandis	Somalia	Bakool	N	4.918 N	44.396 E
Mwangoka, M.A.	1425		MO	Coccinia grandis	Tanzania	Tanga	N	4.9294 S	38.7353 E
Barrabé, L.	71		CAY n.v., P [P06780308, digital image: P], P [P06780309, digital image: P], U	Coccinia grandis	France	French Guyana	N	4.935 N	52.335 W
Delnatte, C.	669		P [P05590108, digital image: P]	Coccinia grandis	France	French Guyana	N	4.941667 N	52.313056 W
Peter, A.	56846		B	Coccinia grandis	Tanzania	Tanga	N	5.044 S	39.056 E
Peter, A.	56848		B	Coccinia grandis	Tanzania	Tanga	N	5.044 S	39.056 E
Schäfer, H.	05/285		M, M, M, M	Coccinia grandis	Tanzania	Tanga	N	5.044 S	39.056 E
Geilinger, W.	33		Z	Coccinia grandis	Tanzania	Tanga	N	5.049 S	39.079 E
Geilinger, W.	35		Z	Coccinia grandis	Tanzania	Tanga	N	5.049 S	39.079 E
Ntemi Sallu, A.	81		K, MO	Coccinia grandis	Tanzania	Tanga	N	5.05 S	38.633 E
Holstein, N.; et al.	94		B, DSM, M, WAG	Coccinia grandis	Tanzania	Tanga	N	5.057696 S	39.124993 E
Holstein, N.; et al.	95		DSM, M	Coccinia grandis	Tanzania	Tanga	N	5.057696 S	39.124993 E
Botany Students	DSM 1354		DSM, EA	Coccinia grandis	Tanzania	Tanga	N	5.067 S	39.05 E
Vercourt, B. & P.J.Greenway	255		EA [2 sheets], K n.v., MO	Coccinia grandis	Tanzania	Tanga	N	5.073 S	39.047 E
Macha, E.S.	186		NHT	Coccinia grandis	Tanzania	Tanga	N	5.101 S	38.97 E
Botany Students	DSM 1435		DSM	Coccinia grandis	Tanzania	Tanga	N	5.106 S	39.015 E
Imin, K.; et al.	FRI63213		L [L 0586203]	Coccinia grandis	Malaysia	Perak	N	5.148 N	100.99 E
Archbold, M.E.	1259		DSM, EA	Coccinia grandis	Tanzania	Tanga	N	5.149 S	38.766 E
Drummond, R.B. & J.H.Hemsley	3405		B, EA, K, S [S08-12092]	Coccinia grandis	Tanzania	Tanga	N	5.1738 S	38.7925 E
Drummond, R.B. & J.H.Hemsley	3405		K, S [S08-12092]	Coccinia grandis	Tanzania	Tanga	N	5.176 S	38.792 E
Semsei, S.R.	1819		EA	Coccinia grandis	Tanzania	Tanga	N	5.184 S	38.579 E
Peter, A.	56900		B	Coccinia grandis	Tanzania	Tanga	N	5.187 S	38.756 E
Soleman, R.	6046		EA	Coccinia grandis	Tanzania	Tanga	N	5.187 S	38.756 E
Drummond, R.B. & J.H.Hemsley	3522		B, EA, K n.v., S [S08-12094]	Coccinia grandis	Tanzania	Tanga	N	5.21 S	38.95 E
Drummond, R.B. & J.H.Hemsley	3554		B, EA, K n.v., S [S08-12101]	Coccinia grandis	Tanzania	Tanga	N	5.21 S	38.95 E
Carr, C.J.	618		EA	Coccinia grandis	Ilemi Triangle	-	N	5.249 N	35.728 E
Elbert, J.	2953		L [L 0587540]	Coccinia grandis	Indonesia	Southeast Sulawesi	N	5.252 S	122.577 E
Geilinger, W.	888		Z	Coccinia grandis	Tanzania	Tanga	N	5.296 S	39.058 E
Geilinger, W.	889		Z	Coccinia grandis	Tanzania	Tanga	N	5.296 S	39.058 E
Geilinger, W.	930		Z	Coccinia grandis	Tanzania	Tanga	N	5.296 S	39.058 E
Geilinger, W.	992		Z	Coccinia grandis	Tanzania	Tanga	N	5.296 S	39.058 E
Peter, A.	40515		B	Coccinia grandis	Tanzania	Tanga	N	5.297 S	38.604 E
Drummond, R.B. & J.H.Hemsley	3250		K	Coccinia grandis	Tanzania	Tanga	N	5.326 S	39.052 E
Mohamed, Y.	s.n. [EA14851]	16 Feb 1966	EA	Coccinia grandis	Tanzania	Tanga	N	5.332 S	39.035 E
Kuls, W.	400		FR	Coccinia grandis	Ethiopia	SNNPR	N	5.342 N	37.443 E
Yao, T.L. & T.H.Yeap	FRI57896		L [L 0587046]	Coccinia grandis	Malaysia	Penang	N	5.383 N	100.285 E
Milne-Redhead, E. & P.Taylor	7295		EA, K n.v.	Coccinia grandis	Tanzania	Tanga	N	5.385 S	38.939 E
Kjellberg, G.	5		S [S08-12051]	Coccinia grandis	Indonesia	South East Sulawesi Province	N	5.46 S	122.607 E
Mwasumbi, L.B.; et al.	10720		DSM	Coccinia grandis	Tanzania	Tanga	N	5.477 S	38.492 E
Friis, I.; et al.	9582		C	Coccinia grandis	Ethiopia	SNNPR	N	5.755 N	36.368 E
Billiet, F. & P.Jadin	5864		BR [BR0000009938496]	Coccinia grandis	Suriname	Paramaribo	N	5.826 N	55.172 W
de Wilde, W.J.J.O.	SAN139040		L [L 0587597]	Coccinia grandis	Malaysia	Sabah	N	5.889 N	117.95 E
Ash, J.W.	1595		K n.v., MO, WAG [WAG0225435]	Coccinia grandis	Ethiopia	SNNPR	N	5.898 N	37.5 E
Ebba, T.	804		WAG [WAG0225464], WAG [WAG0225465]	Coccinia grandis	Ethiopia	Somali	N	5.94 N	43.54 E
de Wilde, J.J.F.E.	5960		WAG [WAG0225441], WAG [WAG0225440]	Coccinia grandis	Ethiopia	Somali	N	5.94 N	43.54 E
Hoogerwerf, A.	25		L [L 0587576]	Coccinia grandis	Indonesia	Banten	N	6.016 S	106.193 E
Kooper, W.J.C.	s.n.		U	Coccinia grandis	Indonesia	Central Java	N	6.097 S	110.42 E
Meijer, W.	1801		L [L 0587561]	Coccinia grandis	Indonesia	Jakarta	N	6.108 S	106.767 E
de Wilde, A.G.	2943		L [L 0587559]	Coccinia grandis	Indonesia	Jakarta	N	6.111 S	106.882 E
[unreadable name]	s.n.	Apr	L [L 0587572]	Coccinia grandis	Indonesia	Jakarta	N	6.111 S	106.882 E
Raap, H.	498		L [L 0587575]	Coccinia grandis	Indonesia	Jakarta	N	6.111 S	106.882 E
Anon.	8883		MO [acc. no. 2236579], PDA n.v.	Coccinia grandis	Sri Lanka	Southern Province	N	6.12 N	81.066 E
Bakhuizen van den Brink Sr, R.C.	2125		L [L 0587543]	Coccinia grandis	Indonesia	Jakarta	N	6.139 S	106.882 E
Hallier, J.H.G.	s.n.	16 Dec 1896	L [L 0587544]	Coccinia grandis	Indonesia	Jakarta	N	6.14 S	106.806 E
Milne-Redhead, E. & P.Taylor	7351		EA, K n.v.	Coccinia grandis	Tanzania	Morogoro	N	6.145 S	37.597 E
Junghuhn, F.W.	s.n.		L [L 0587568]	Coccinia grandis	Indonesia	Jakarta	N	6.171 S	106.836 E
Junghuhn, F.W.	s.n.		L [L 0587569]	Coccinia grandis	Indonesia	Jakarta	N	6.171 S	106.836 E
Junghuhn, F.W.	s.n.		L [L 0587570]	Coccinia grandis	Indonesia	Jakarta	N	6.171 S	106.836 E
Raad, H.J.	41		WAG [WAG0234146], WAG [WAG0234147]	Coccinia grandis	Southern Sudan	Jonglei	N	6.2 N	31.75 E
Faulkner, H.G.	2782		BR, COI, K n.v., P [P05620529, digital image: P]	Coccinia grandis	Tanzania	Zanzibar Urban/West	N	6.235 S	39.216 E
Abeid, Y.S.	259		MO	Coccinia grandis	Tanzania	Pwani	N	6.283333 S	38.566667 E
Wirawan, N.	667		L [L 0587636], PDA n.v.	Coccinia grandis	Sri Lanka	Southern Province	N	6.344 N	81.497 E
Bakhuizen van den Brink Jr, R.C.	1467		U	Coccinia grandis	Indonesia	West Java	N	6.39 S	106.816 E
Bakhuizen van den Brink Jr, R.C.	2052		U	Coccinia grandis	Indonesia	West Java	N	6.39 S	106.816 E
Holstein, N.; et al.	62		DSM, M	Coccinia grandis	Tanzania	Morogoro	N	6.411510 S	37.447208 E
Holstein, N.; et al.	63		DSM, M	Coccinia grandis	Tanzania	Morogoro	N	6.432321 S	37.26562 E
Achigan-Dako, E.	06 NIA 587		GAT, GAT	Coccinia grandis	Benin	Ouémé	N	6.49946 N	2.61439 E
Macauley, K.H.	318		DSM	Coccinia grandis	Tanzania	Pwani	N	6.512 S	38.92 E
Holstein, N.; et al.	64		DSM, M	Coccinia grandis	Tanzania	Morogoro	N	6.525143 S	37.22272 E
Koorders, S.H.	35616		L [L 0587550]	Coccinia grandis	Indonesia	Central Java	N	6.592 S	110.664 E
Jensma, J.R.	64		WAG [WAG0250942]	Coccinia grandis	Indonesia	West Java	N	6.598 S	106.801 E
Tijsmann, J.E.	s.n.		L [L 0587566]	Coccinia grandis	Indonesia	West Java	N	6.598 S	106.801 E
Harris, B.J.	3378		EA	Coccinia grandis	Tanzania	Dar es Salaam	N	6.628 S	39.193 E
Harris, B.J.	3389		EA	Coccinia grandis	Tanzania	Dar es Salaam	N	6.628 S	39.193 E
Harris, B.J.	2891		DSM	Coccinia grandis	Tanzania	Dar es Salaam	N	6.657 S	39.246 E
Harris, B.J.	1759		DSM, EA, WAG [WAG0234149]	Coccinia grandis	Tanzania	Dar es Salaam	N	6.667 S	39.217 E
Harris, B.J. & T.M.Tadros	5568		WAG [WAG0234148]	Coccinia grandis	Tanzania	Dar es Salaam	N	6.667 S	39.217 E
Harris, B.J. & T.M.Tadros	3037		EA	Coccinia grandis	Tanzania	Dar es Salaam	N	6.6674 S	39.1726 E
Philcox, D.; et al.	10551		MO, PDA n.v.	Coccinia grandis	Sri Lanka	Uva Province	N	6.717 N	81.04 E
Schmid, F.	1242		G	Coccinia grandis	Sri Lanka	Sabaragamuwa	N	6.72 N	80.77 E
Hill, R. & C.N.Horn	27156		US	Coccinia grandis	Guyana	Essequibo Islands-West Demerara	N	6.7338 N	58.2045 W
Peter, A.	32517		B	Coccinia grandis	Tanzania	Morogoro	N	6.751 S	37.355 E
Holstein, N.	46		M	Coccinia grandis	Tanzania	Dar es Salaam	N	6.761 S	39.215361 E
Peter, A.	31865		B	Coccinia grandis	Tanzania	Pwani	N	6.765 S	38.448 E
Harrison, S.G.; et al.	1694		U [U 0175608]	Coccinia grandis	Guyana	Demerara-Mahaica	N	6.777 N	58.175 W
Holstein, N.	37		DSM, M	Coccinia grandis	Tanzania	Dar es Salaam	N	6.778611 S	39.203222 E
Holstein, N.	39		M	Coccinia grandis	Tanzania	Dar es Salaam	N	6.778611 S	39.203222 E
Holstein, N.	40		M	Coccinia grandis	Tanzania	Dar es Salaam	N	6.778611 S	39.203222 E
Pipoly, J.J.	7333		B	Coccinia grandis	Guyana	Demerara-Mahaica	N	6.807 N	58.1486 W
Hansen, O.J.	491		DSM, EA	Coccinia grandis	Tanzania	Pwani	N	6.809 S	38.654 E
Peter, A.	44565		B	Coccinia grandis	Tanzania	Dar es Salaam	N	6.811 S	39.258 E
Hahn, W.	4880		US	Coccinia grandis	Guyana	Demerara-Mahaica	N	6.813 N	58.116 W
Hahn, W.	4810		MO, US	Coccinia grandis	Guyana	Demerara-Mahaica	N	6.82 N	58.16 W
Persaud, A.C.	153		F [digital image: F]	Coccinia grandis	Guyana	Demerara-Mahaica	N	6.824 N	58.132 W
Gillespie, L.J.	2614		CAY n.v., U [U 0175607], US	Coccinia grandis	Guyana	Demerara-Mahaica	N	6.826 N	58.163 W
Henkel, T.W.; et al.	2665		NY n.v. [00626711], US	Coccinia grandis	Guyana	Essequibo Islands-West Demerara	N	6.855 N	58.429 E
Peter, A.	56931		B	Coccinia grandis	Tanzania	Dar es Salaam	N	6.872 S	39.16 E
Harris, B.J.; et al.	5294		DSM	Coccinia grandis	Tanzania	Dar es Salaam	N	6.88 S	39.26 E
Holstein, N.; et al.	106		M	Coccinia grandis	Tanzania	Pwani	N	6.898564 S	39.06931 E
Thulin, M.; et al.	3729		MO, MO	Coccinia grandis	Ethiopia	Oromia	N	6.907 N	40.843 E
van Leeuwen-Reijnvaan, W. & J.van Leeuwen-Reijnvaan	s.n.	21 Aug 1910	U	Coccinia grandis	Indonesia	Central Java	N	6.976 S	110.363 E
Maxwell, J.F.	86-50		L [L 0587655]	Coccinia grandis	Thailand	Songkhla	N	7.016 N	100.52 E
Larsen, K.; et al.	44178		AAU n.v. [digital image: AAU], L [L 0587654]	Coccinia grandis	Thailand	Songkhla	N	7.136 N	100.608 E
Philcox, D.; et al.	10531		MO	Coccinia grandis	Sri Lanka	Uva	N	7.205 N	81.131 E
Philcox, D.; et al.	10534		MO, PDA n.v.	Coccinia grandis	Sri Lanka	Uva	N	7.205 N	81.131 E
Dorgelo, J.D.	993		L [L 0587574]	Coccinia grandis	Indonesia	East Java	N	7.304 S	112.723 E
Ochse, J.J.	s.n.	17 Jul 1928	B, BR [BR0000009938076], L [L 0587578], P [P06394462, digital image: P], U	Coccinia grandis	Indonesia	East Java	N	7.637 S	112.911 E
Philcox, D.; et al.	10458		MO, PDA n.v.	Coccinia grandis	Sri Lanka	Central Province	N	7.701 N	80.683 E
Philcox, D.; et al.	10454		MO, PDA n.v.	Coccinia grandis	Sri Lanka	Central Province	N	7.704 N	80.659 E
Junghuhn, F.W.	s.n.		L [L 0587564]	Coccinia grandis	Indonesia	Special Region of Yogyakarta	N	7.753 S	110.49 E
Nowicke, J.W.; et al.	310		MO	Coccinia grandis	Sri Lanka	Central Province	N	7.781 N	80.66 E
de Wilde, W.J.J.O. & B.E.E.de Wilde-Duyfjes	21677		A n.v., L [4 sheets: L 0587619, L 0587620, L 0587621, L 0587622], P [P06773336, digital image: P]	Coccinia grandis	Indonesia	East Java	N	7.804 S	112.745 E
de Wilde, W.J.J.O. & B.E.E.de Wilde-Duyfjes	21679		L [3 sheets: L 0587626, L 0587627, L 0587628])	Coccinia grandis	Indonesia	East Java	N	7.804 S	112.745 E
de Wilde, W.J.J.O. & B.E.E.de Wilde-Duyfjes	21697		BO n.v., L [2 sheets: L 0589251, L 0589252]	Coccinia grandis	Indonesia	East Java	N	7.804 S	112.745 E
Schlieben, H.J.E.	2622		G, HBG, M, P [P05620639, digital image: P], S [S08-12135], Z, Z	Coccinia grandis	Tanzania	Pwani	N	7.828 S	39.719 E
Manadi, H.	s.n.	26 Jun 1928	L [L 0587580]	Coccinia grandis	Indonesia	East Java	N	8.133 S	113.223 E
de Wilde, W.J.J.O. & B.E.E.de Wilde-Duyfjes	21716		BO n.v., L [2 sheets: L 0589258, L 0589259]	Coccinia grandis	Indonesia	Bali	N	8.156 S	114.715 E
de Wilde, W.J.J.O. & B.E.E.de Wilde-Duyfjes	21717		BO n.v., L [2 sheets: L 0589260, L 0589262]	Coccinia grandis	Indonesia	Bali	N	8.156 S	114.715 E
Elbert, J.	554		L [L 0587534]	Coccinia grandis	Indonesia	West Nusa Tenggara	N	8.223 S	116.427 E
Jansen, P.C.M. & G.Aweke	4880		WAG [WAG0112136], WAG [WAG0112137]	Coccinia grandis	Ethiopia	Gambela	N	8.246 N	34.588 E
Ash, J.W.	1069		K n.v., MO	Coccinia grandis	Ethiopia	Gambela	N	8.251 N	34.59 E
Ash, J.W.	1082		K n.v., MO	Coccinia grandis	Ethiopia	Gambela	N	8.251 N	34.59 E
Afriastini, J.J.	1590		L [L 0587587]	Coccinia grandis	Indonesia	East Nusa Tenggara	N	8.298 S	123.018 E
Westphal, E. & J.M.C.Westphal-Stevels	1546		BR, MO, WAG [WAG0225437]	Coccinia grandis	Ethiopia	Oromia	N	8.31 N	39.353 E
Fosberg, F.R. & N.Balakrishnan	53431		MO, PDA n.v.	Coccinia grandis	Sri Lanka	North Central Province	N	8.315 N	80.415 E
Forstner, W.	W13705		W [digital image: WU]	Coccinia grandis	Sri Lanka	North Central Province	N	8.315 N	80.415 E
van Balgooy, M.	7291		L	Coccinia grandis	Indonesia	West Nusa Tenggara	N	8.344 S	116.052 E
Koorders, S.H.	21125		L [L 0587548]	Coccinia grandis	Indonesia	East Java	N	8.373 S	113.477 E
Afriastini, J.J.	1220		L [L 058 7558]	Coccinia grandis	Indonesia	East Java	N	8.379 S	113.479 E
Vollesen, K.	2540		DSM, EA	Coccinia grandis	Tanzania	Lindi	N	8.465 S	38.55 E
Ash, J.W.	508		EA, K n.v.	Coccinia grandis	Ethiopia	Oromia	N	8.47 N	39.157 E
Jacobs, M.	4775		L [L 0587560]	Coccinia grandis	Indonesia	East Java	N	8.471 S	113.414 E
van Balgooy, M.	7485		L [L 0587589]	Coccinia grandis	Indonesia	Bali	N	8.478 S	115.621 E
van Balgooy, M.	7477		L	Coccinia grandis	Indonesia	Bali	N	8.48 S	115.62 E
Paiva, J.; et al.	T619		L	Coccinia grandis	East Timor	Liquiçá	N	8.5575 S	125.491111 E
Elbert, J.	2061		L [L 0587535]	Coccinia grandis	Indonesia	West Nusa Tenggara	N	8.558 S	116.631 E
Elbert, J.	2067		L [L 0587533]	Coccinia grandis	Indonesia	West Nusa Tenggara	N	8.558 S	116.631 E
Cowie, L.D.	10658		L	Coccinia grandis	East Timor	Dili	N	8.565833 S	125.501389 E
Sun, H. [孙洪范]	9008		IBSC [0207524, digital image: CVH], PE [01178327]	Coccinia grandis	Indonesia	West Nusa Tenggara	N	8.57 S	116.077 E
Dubur, ? [Dr]	s.n.	30 Sep 1860	E [E00303184]	Coccinia grandis	Sri Lanka	Eastern Province	N	8.574 N	81.233 E
de Wilde, W.J.J.O. & B.E.E.de Wilde-Duyfjes	21720		BO n.v., L 2 sheets [L 0589256, L 0589257]	Coccinia grandis	Indonesia	Bali	N	8.621 S	115.087 E
de Wilde, W.J.J.O. & B.E.E.de Wilde-Duyfjes	21721		BO n.v., L [L 0589255]	Coccinia grandis	Indonesia	Bali	N	8.621 S	115.087 E
Schmutz, E.	1929		L [L 0587528]	Coccinia grandis	Indonesia	East Nusa Tenggara	N	8.784 S	120.109 E
Verheijen, J.A.J.	2808		L [L 0587592], L [L 0587623]	Coccinia grandis	Indonesia	East Nusa Tenggara	N	8.804 S	120.662 E
Verheijen, J.A.J.	2280		L [L 0587526]	Coccinia grandis	Indonesia	East Nusa Tenggara	N	8.811 S	120.632 E
Jansen, P.C.M.	6885		M, WAG [WAG0112178], WAG [WAG0112179]	Coccinia grandis	Ethiopia	Oromia	N	8.836 N	39.712 E
Verheijen, J.A.J.	2622a		L [L 0587525]	Coccinia grandis	Indonesia	East Nusa Tenggara	N	8.836 S	120.312 E
Verheijen, J.A.J.	5415		L [L 0587595], L [L 0587596]	Coccinia grandis	Indonesia	East Nusa Tenggara	N	8.899 S	121.137 E
de Wilde, J.J.F.E.	6870		BR, MO, WAG [WAG0225448], WAG [WAG0225449], WAG [WAG0225450]	Coccinia grandis	Ethiopia	Oromia	N	8.913 N	39.875 E
Bernardi, L.	14297		L [L 0587599], Z	Coccinia grandis	Sri Lanka	Northern Province	N	8.978 N	79.914 E
Fosberg, F.R. & N.Balakrishnan	53593		MO	Coccinia grandis	Sri Lanka	Northern Province	N	9.083 N	79.835 E
Geerling, C. & J.Néné	4839		WAG [WAG0330428]	Coccinia grandis	Cameroon	North Region	N	9.381 N	13.45 E
de Wilde, W.J.J.O.; et al.	4932		MO, P [P05620645, digital image: P], WAG [WAG0225471]	Coccinia grandis	Cameroon	North Region	N	9.39 N	13.504 E
Kooy, C.W.	746		L [L 0587586]	Coccinia grandis	Indonesia	East Nusa Tenggara	N	9.489 S	125.04 E
Verheijen, J.A.J.	4858		L [L 0587624]	Coccinia grandis	Indonesia	East Nusa Tenggara	N	9.492 S	124.95 E
Westphal, E. & J.M.C.Westphal-Stevels	882		BR n.v. [BR0000008914354], MO, WAG [WAG0225442], WAG [WAG0225443]	Coccinia grandis	Ethiopia	Dire Dawa	N	9.511 N	41.876 E
Bernardi, L.	15308		G, MO, Z	Coccinia grandis	Sri Lanka	Northern Province	N	9.582 N	80.2 E
Westphal, E. & J.M.C.Westphal-Stevels	1851		BR [BR0000008914026], MO, WAG [WAG0225446], WAG [WAG0225447]	Coccinia grandis	Ethiopia	Dire Dawa	N	9.6 N	41.887 E
Westphal, E. & J.M.C.Westphal-Stevels	1209		WAG [WAG0225521]	Coccinia grandis	Ethiopia	Somali	N	9.608 N	41.64 E
Westphal, E. & J.M.C.Westphal-Stevels	1210		WAG [WAG0225444], WAG [WAG0225445]	Coccinia grandis	Ethiopia	Somali	N	9.608 N	41.64 E
Jansen, P.C.M.	3207		P [P05590097, digital image: P], WAG [WAG0112106], WAG [WAG0112107], WAG [WAG0112108]	Coccinia grandis	Ethiopia	Somali	N	9.617 N	41.73 E
Westphal, E. & J.M.C.Westphal-Stevels	1385		BR [BR0000008913692], MO, WAG [WAG0225455], WAG [WAG0225456]	Coccinia grandis	Ethiopia	Dire Dawa City	N	9.651 N	41.927 E
Jansen, P.C.M.	7103		WAG [WAG0112186]	Coccinia grandis	Ethiopia	Dire Dawa/Somali	N	9.652 N	41.85 E
Burger, W.	3253		K, S [S08-12084]	Coccinia grandis	Ethiopia	Somali Regional State	N	9.767 N	41.867 E
Kooy, C.W.	1285		L [L 0587585]	Coccinia grandis	Indonesia	East Nusa Tenggara	N	9.813 S	124.475 E
Bally, P.R.O.	11827		G, G, G, K, PRE	Coccinia grandis	Somalia	Toghdeer	N	9.979 N	45.169 E
Zippelius, A.	s.n.		L [L 0587743]	Coccinia grandis	Indonesia/Eastern Timor	unknown	N
Blume, K.L.	1016		L [L 0587744]	Coccinia grandis	Indonesia	unknown	N
Gooding, E.G.B.	s.n.	Sep 1940	BAR00002591, digital image [BAR]	Coccinia grandis	Barbados	St. Michael	N
Clausen, P.C.D.	s.n.	< 1840	G-DC	Coccinia grandis	Brazil	Minas Gerais	N
Wu, K.-Y.	70		TAIF [digital image: TAIF], TAIF [digital image: TAIF]	Coccinia grandis	China [R.]	Taitung County	N
van Steenis, C.G.G.J.	18071		L [L 0587529]	Coccinia grandis	East Timor	Baucau	N
Schweinfurth, G.A. & D.Riva	1400		G	Coccinia grandis	Eritrea	Debub Region	N
Schimper, G.H.W.	365		E [E00303235], G-DC, P [P05620557, digital image: P], W [W 0011064], Z	Coccinia grandis	Ethiopia	Amhara	N
Schimper, G.H.W.	s.n.	28 Oct 1854	P [P05620481, digital image: P], P [P05620485, digital image: P]	Coccinia grandis	Ethiopia	Amhara	N
Unwala, E.H.	EHU/18		MO	Coccinia grandis	India	Maharashtra	N
Amand, J.	s.n.		U	Coccinia grandis	Indonesia	Bangka-Belitung Islands	N
Lace, J.H.	s.n.	30 Aug 1909	E	Coccinia grandis	Myanmar	Mandalay	N
Peyre de Fabrègues, B.	2048		P [P05620522, digital image: P], P [P05620523, digital image: P]	Coccinia grandis	Niger	Zinder	N
Bicknell, D.	1796		L	Coccinia grandis	Philippines	Cebu	N
Flock, O.	578		S [S08-12082]	Coccinia grandis	Tanzania	Pwani	N
van Beusekon, C.F. & C.Pengkhlai	1225		L [L 0587650], P [P06394562, digital image: P]	Coccinia grandis	Thailand	Chiang Mai	N
van Beusekon, C.F. & C.Pengkhlai	1225a		L [L 0587651], P [P06394561, digital image: P]	Coccinia grandis	Thailand	Chiang Mai	N
D'Alleizette, A.C.	s.n.	May 1908	L [L 0585846]	Coccinia grandis	Vietnam	Lạng Sơn	N
Byrnes, N.	2665		DNA	Coccinia grandis	Australia	Northern Territory	N
Cowan, J.M.	s.n.	10 Apr 1927	E [E00303199]	Coccinia grandis	Bangladesh	Chittagong Division	N
Freeman, S.B. & J.R.Bovell	385		NY [1688602, digital image: NY]	Coccinia grandis	Barbados	St. Michael	N
Gooding, E.G.B.	s.n.	Jul 1940	NY [1688603, digital image: NY]	Coccinia grandis	Barbados	St. Michael	N
Clausen, P.C.D.	s.n.		G-DC	Coccinia grandis	Brazil	unclear	N
Fotius, G.	817		P [P05620463, digital image: P], P [P05620471, digital image: P]	Coccinia grandis	Chad	Chari-Baguirmi	N
Chevalier, A.J.B.	8886		P [P05620500, digital image: P], [P05620510, digital image: P]	Coccinia grandis	Chad	unclear	N
Chevalier, A.J.B.	9226		P [P05620491, digital image: P]	Coccinia grandis	Chad	unclear	N
Chevalier, A.J.B.	10187		P [P05620495, digital image: P]	Coccinia grandis	Chad	unclear	N
Zhong, X. [钟心煊]	3316		IBSC [0207519, digital image: CVH]	Coccinia grandis	China [P.R.]	Fujien	N
Carles, W.R.	s.n.	1877?	E [E0030170]	Coccinia grandis	China [P.R.]	Hainan	N
Fu, G.A. [符国瑗]	143		IBSC [0207556, digital image: CVH]	Coccinia grandis	China [P.R.]	Hainan	N
Henry, A.	8374		IBSC [0207552, digital image: CVH], IBSC [0207553, digital image: CVH], P [P06394532, digital image: P]	Coccinia grandis	China [P.R.]	Hainan	N
Henry, A.	26		P [P06394531, digital image: P]	Coccinia grandis	China [P.R.]	Hainan	N
Lau, S.K. [Liu Xin-qi/刘心祈]	5118		A n.v., E, IBSC [0207547, digital image: CVH]	Coccinia grandis	China [P.R.]	Hainan	N
Lau, S.K. [Liu Xin-qi/刘心祈]	27527		A n.v., IBSC [0207546, digital image: CVH]	Coccinia grandis	China [P.R.]	Hainan	N
Lau, S.K. [Liu Xin-qi/刘心祈]	27577		A n.v., IBK [IBK00115961, digital image: CVH], MO	Coccinia grandis	China [P.R.]	Hainan	N
Li, Z. & K.N.Fu	1035		IBSC [0207529, digital image: CVH]	Coccinia grandis	China [P.R.]	Hainan	N
Li, Z. & K.N.Fu	6269		IBSC [0207530, digital image: CVH], IBSC [0207531, digital image: CVH]	Coccinia grandis	China [P.R.]	Hainan	N
Liang, H.Y. [梁向日]	62817		IBK [IBK00115959, digital image: CVH], IBSC [0207550, digital image: CVH], KUN n.v., MO, P [P06394533, digital image: P], PE [01178311, digital image: PE], S [S08-11868]	Coccinia grandis	China [P.R.]	Hainan	N
Renner, S.S.; et al.	2839		M, M, M, M	Coccinia grandis	China [P.R.]	Hainan	N
Wang, C. [黄志]	32722		IBSC [0207548, digital image: CVH]	Coccinia grandis	China [P.R.]	Hainan	N
Wang, C. [黄志]	33914		IBK [IBK00115962, digital image: CVH], IBSC [0207555, digital image: CVH], MO	Coccinia grandis	China [P.R.]	Hainan	N
Zhong, Y. [钟义]	4386		IBSC [0207543, digital image: CVH], MO	Coccinia grandis	China [P.R.]	Hainan	N
Schäfer, H.	2005/663		M	Coccinia grandis	China [P.R.]	Yunnan	N
Wang, C.W. [王启无]	77723		A n.v., IBSC [0207526, digital image: CVH], KUN, n.v., PE [01178319], PE [01178320], WUK n.v.	Coccinia grandis	China [P.R.]	Yunnan	N
Hillebrand, W.	s.n.		G	Coccinia grandis	China [P.R.]	unclear	N
Hook [J.D.Hooker?]	807		W	Coccinia grandis	China [P.R.]	unclear	N
Staunton, G.	s.n.		W	Coccinia grandis	China [P.R.]	unclear	N
Lau, S.K. [Liu Xin-qi/刘心祈]	27511		MO	Coccinia grandis	China [P.R.]	unclear	N
Tseng, C.-H.	s.n.	20 Nov 2004	TAIF [digital image: TAIF]	Coccinia grandis	China [R.]	Pingtung County	N
Bamps, P.	118		BR, EA, P [P05620549, digital image: P]	Coccinia grandis	D.R. Congo	Orientale	N
Cinatti, R.	123		L [L 0587530]	Coccinia grandis	East Timor	unclear	N
Baldrati, I.	1732		FT	Coccinia grandis	Eritrea	Northern Red Sea	N
Pappi, A.	3263		FT	Coccinia grandis	Eritrea	Northern Red Sea	N
Schimper, G.H.W.	s.n.		W	Coccinia grandis	Eritrea	Northern Red Sea	N
Schweinfurth, G.A. & D.Riva	439		G	Coccinia grandis	Eritrea	Northern Red Sea	N
Schimper, G.H.W.	235		GOET	Coccinia grandis	Eritrea	unclear	N
de Wilde, W.J.J.O. & B.E.E.de Wilde-Duyfjes	7345		MO, WAG [WAG0225460], WAG [WAG0225461]	Coccinia grandis	Ethiopia	unclear	N
Schimper, G.H.W.	1202		P [P05620475, digital image: P], P [P05620479, digital image: P], P [P05620480, digital image: P], P [P05620550: digital image: P]	Coccinia grandis	Ethiopia	Amhara	N
Jansen, P.C.M.	5015		WAG [WAG0112145], WAG [WAG0112146]	Coccinia grandis	Ethiopia	Gambela	N
Cufodontis, G.	41		W	Coccinia grandis	Ethiopia	Oromia	N
Vàtova, A.	2343A		FT	Coccinia grandis	Ethiopia	Oromia	N
Ruspoli, E. & D.Riva	1123(557)		FT	Coccinia grandis	Ethiopia	Somali	N
Westphal, E. & J.M.C.Westphal-Stevels	3201		WAG [WAG0225436]	Coccinia grandis	Ethiopia	SNNPR	N
Westphal, E. & J.M.C.Westphal-Stevels	3218		MO, WAG [WAG0225520]	Coccinia grandis	Ethiopia	SNNPR	N
Schimper, G.H.W.	s.n.	14 Sep 1840	TUB [TUB004723]	Coccinia grandis	Ethiopia	Tigray	N
Schimper, G.H.W.	s.n.	Jun 1837	TUB [TUB004726]	Coccinia grandis	Ethiopia	Tigray	N
Cufodontis, G.	154		W	Coccinia grandis	Ethiopia	unclear	N
Schimper, G.H.W.	s.n. [1570?]		M [M-0105776]	Coccinia grandis	Ethiopia	unclear	N
Quartin-Dillon, R. & A.Petit	s.n.		P [P05620507, digital image: P], P [P05620551, digital image: P], P [P05620552, digital image: P]	Coccinia grandis	Ethiopia	unclear	N
Boom, B.; et al.	8040		U [U 0175606]	Coccinia grandis	Guyana	Demerara-Mahaica	N
Pandey, A.K.	11220		DUH	Coccinia grandis	India	Bihar	N
Johri, B.M.	s.n.	Oct 1964	FLAS [FLAS114142, digital image: FLAS]	Coccinia grandis	India	Delhi	N
Kapoor, M.	s.n.	5 Sep 1955	WAG [WAG0250943]	Coccinia grandis	India	Delhi	N
Drummond, J.R.	24655		E, G, P [P06394548, digital image: P]	Coccinia grandis	India	Haryana	N
Drummond, J.R.	24659		E	Coccinia grandis	India	Haryana	N
Drummond, J.R.	24661		E	Coccinia grandis	India	Haryana	N
Campbell, J.	s.n.	Oct 1842	E [E00303183]	Coccinia grandis	India	Tamil Nadu	N
Delessert, A.	s.n.		L [L 0587643]	Coccinia grandis	India	Tamil Nadu	N
Wight, R.	s.n. [1122]	Sep 1836	K [K000742795, digital image: K]	Coccinia grandis	India	Tamil Nadu	N
Watt, G.	s.n.		E [E00303209]	Coccinia grandis	India	West Bengal	N
Anon.	8105	Sep	M [“444”]	Coccinia grandis	India	West Bengal	N
Anon.	s.n.		M [“448”]	Coccinia grandis	India	West Bengal	N
Anon.	s.n.		E [E00303185]	Coccinia grandis	India	West Bengal	N
Anon.	s.n.		E [E00303218]	Coccinia grandis	India	West Bengal	N
Bélanger, M.	s.n.	1825–1828	G	Coccinia grandis	India	unclear	N
Garcin, L.	s.n.		G-coll. Burman	Coccinia grandis	India	unclear	N
Hamilton, F.B.	2163		E [E00303197]	Coccinia grandis	India	unclear	N
Hamilton, F.B.	2164		E [2 sheets: E00303178, E00303179]	Coccinia grandis	India	unclear	N
Jenkins, F.	s.n.		L [L 0587634], M [“443”]	Coccinia grandis	India	unclear	N
Lépine, J.	s.n.		P [P06394493, digital image: P]	Coccinia grandis	India	unclear	N
Madden, E.	365		E [E00301191]	Coccinia grandis	India	unclear	N
Rottler, J.P.	81		K	Coccinia grandis	India	unclear	N
Schlagintweit	12683		G	Coccinia grandis	India	unclear	N
Stewart, J.L.	1250		E [E00303192]	Coccinia grandis	India	unclear	N
Stewart, J.L.	s.n.		E [E00303202]	Coccinia grandis	India	unclear	N
Stewart, J.L.	1252		E	Coccinia grandis	India	unclear	N
Thomson, G.	s.n.		G-DC, GH n.v. [GH00251213], GOET, L [L 0587632], M [“442”], P [P06394519, digital image: P], S [S08-12122]	Coccinia grandis	India	unclear	N
Stewart, J.L.	1254		E [E00303173]	Coccinia grandis	India	unclear	N
Silva, F. de	s.n. [Wall. list 6700g]		M ["439"], M ["440"]	Coccinia grandis	Bangladesh	Sylhet	N
Wight, R.	316		E [E00303205]	Coccinia grandis	India	unclear	N
Wight, R.	s.n. [1122]	Apr 1835	K [K000742796, digital image: K]	Coccinia grandis	India	unclear	N
Wight, R.	s.n. [1122]	Apr 1837	M [M-0189830, “449”]	Coccinia grandis	India	unclear	N
Wight, R.	s.n. [1122]		L [L 0587631], P [P06394521, digital image: P], S [S08-12120]	Coccinia grandis	India	unclear	N
Wight, R.	1123		E [E00174661], E [E00174662], E [E00174663], E [E00174665], G-DC, K [K000742793, digital image: K], K [K000742794, digital image: K], NY [00172356, digital image: NY], NY [00172357, digital image: NY], P [P06394511, digital image: P], P [P06394558, digital image: P]	Coccinia grandis	India	unclear	N
Anon.	s.n.	242	B [B 10 0088655]	Coccinia grandis	India	unclear	N
Anon. ["Roxburgh"]	s.n.		E [E00303176]	Coccinia grandis	India	unclear	N
Anon.	s.n.		E [E00303189]	Coccinia grandis	India	unclear	N
Anon.	s.n.		G-coll. Burman	Coccinia grandis	India	unclear	N
van Steenis, C.G.G.J.	17453		L [L 0587545]	Coccinia grandis	Indonesia	unclear [Java]	N
Eyma, P.J.	1735		L [L 0587537], U	Coccinia grandis	Indonesia	Central Sulawesi	N
Koorders, S.H.	22588		L [L 0587549]	Coccinia grandis	Indonesia	East Java	N
Saakov, S.G.	163		L [L 0587527]	Coccinia grandis	Indonesia	East Nusa Tenggara	N
Verheijen, J.A.J.	2451		L [L 0587583]	Coccinia grandis	Indonesia	East Nusa Tenggara	N
Weber, G.H.	s.n.		L [L 0587524]	Coccinia grandis	Indonesia	East Nusa Tenggara	N
Anon.	s.n.		L [L 0587520]	Coccinia grandis	Indonesia	Maluku	N
Anon.	s.n.		L [L 0587521]	Coccinia grandis	Indonesia	Maluku	N
van Leeuwen, W.	1582		U	Coccinia grandis	Indonesia	South Sulawesi	N
Weber, G.H.	s.n.		L [L0587518]	Coccinia grandis	Indonesia	South Sulawesi	N
Junghuhn, F.W.	s.n.	Mar [1836]	L [L 0587565]	Coccinia grandis	Indonesia	Special Region of Yogyakarta	N
Junghuhn, F.W.	s.n.	Mar [1836]	L [L 0587571]	Coccinia grandis	Indonesia	Special Region of Yogyakarta	N
Junghuhn, F.W.	s.n.	Mar [1836]	L [L 0587581]	Coccinia grandis	Indonesia	Special Region of Yogyakarta	N
Junghuhn, F.W.	s.n.		U	Coccinia grandis	Indonesia	Special Region of Yogyakarta	N
Junghuhn, F.W.	s.n.		U	Coccinia grandis	Indonesia	Special Region of Yogyakarta	N
Korthals, P.W.?	s.n.		L [L 0587551]	Coccinia grandis	Indonesia	West Java	N
Korthals, P.W.?	s.n.		L [L 0587554]	Coccinia grandis	Indonesia	West Java	N
Colfs, P.F.A.	161		L [L 0587523]	Coccinia grandis	Indonesia	West Nusa Tenggara	N
Elbert, J.	3830		L [L 0587531]	Coccinia grandis	Indonesia	West Nusa Tenggara	N
Elbert, J.	3831A		L [L 0587536]	Coccinia grandis	Indonesia	West Nusa Tenggara	N
Blume, K.L.	s.n.		L [L 0587557]	Coccinia grandis	Indonesia	unclear [Java]	N
Korthals, P.W.	s.n.		L [L 0587552]	Coccinia grandis	Indonesia	unclear [Java]	N
Pryon, D.	s.n.		G-coll. Burman	Coccinia grandis	Indonesia	unclear [Java]	N
Sprée, T.	s.n.	1847	L [L 0587547]	Coccinia grandis	Indonesia	unclear [Java]	N
Waitz, F.A.C.	s.n.		L [L 0587563]	Coccinia grandis	Indonesia	unclear [Java]	N
Zollinger, H.	s.n. ["3759/8"; the 8 might be a correction of the 5, as Zollinger's numbers are species numbers and 3789 is Momordica bicolor, usually collected in Rogodjampi, E Java]		G, G-DC, [P06394465, digital image: P]	Coccinia grandis	Indonesia	unclear [Java]	N
Anon.	s.n.		M [“781”]	Coccinia grandis	Indonesia	unclear [Java]	N
Anon. in Herb.F.W.Junghuhn	s.n.		L [L 0587553])	Coccinia grandis	Indonesia	unclear [Java]	N
Anon.	s.n.		G	Coccinia grandis	Indonesia	unclear [Java]	N
Anon.	s.n.		G-coll. Burman	Coccinia grandis	Indonesia	unclear [Java]	N
Anon.	s.n.		L [L 0587582]	Coccinia grandis	Indonesia	unclear [Java]	N
Anon.	s.n.		L [L 0587562]	Coccinia grandis	Indonesia	unclear [Java]	N
[unreadable ID] “Coccinia quinqueangularis”	s.n.		U	Coccinia grandis	Indonesia	unclear [Java]	N
Gaudichaud, C.	67		G-DC, G-DC	Coccinia grandis	unclear	unclear [Timor]	N
Zippelius, A.	s.n.		L [L 0587573]	Coccinia grandis	unclear	unclear [Timor]	N
Anon.	s.n.	< 1840	U	Coccinia grandis	unclear	unclear [Timor]	N
Kässner, T.	318a		Z	Coccinia grandis	Kenya	Coast Province	N
Mutangah, J.G.	133		EA	Coccinia grandis	Kenya	Coast Province	N
Thomas	36		U	Coccinia grandis	Kenya	Coast Province	N
Schultka, W.	D123		FR	Coccinia grandis	Kenya	Eastern Province	N
Gatheri, G.W.; et al.	79/71		K	Coccinia grandis	Kenya	Eastern Province	N
Robel, B.	120		EA	Coccinia grandis	Kenya	Rift Valley Province	N
Tweedie, E.M.	2285		K	Coccinia grandis	Kenya	Rift Valley Province	N
Gilbert, M.G. & M.Thulin	1724		K	Coccinia grandis	Kenya	unclear	N
Chevalier, A.J.B.	43860		P [P05620455, digital image: P]	Coccinia grandis	Mali	Tombouctou	N
Aké Assi, L.	18205		G	Coccinia grandis	Mali	unclear	N
Monod, T.	586		P [P05620518, digital image: P]	Coccinia grandis	Mali	unclear	N
Monod, T.	587		P [P05620539, digital image: P]	Coccinia grandis	Mali	unclear	N
ul-Abedin, S.	5202		G	Coccinia grandis	Pakistan	Sindh	N
Jafri, S.M.H.	1464		E, KUH n.v.	Coccinia grandis	Pakistan	Sindh	N
Vesey-FitzGerald, D.	17088/2		BM	Coccinia grandis	Saudi-Arabia	Mecca	N
Collenette, I.S.	1409		K	Coccinia grandis	Saudi-Arabia	unclear [Ta'if or Baha]	N
Achigan-Dako, E.	06 NIA 355		GAT	Coccinia grandis	Senegal	Dakar	N
Adam, J.-G.	1034		MO, P [P00694026/P05590412, digital image: P]	Coccinia grandis	Senegal	Dakar	N
Adam, J.-G.	1942		MO	Coccinia grandis	Senegal	Dakar	N
Heudelot, J.	528		P, P	Coccinia grandis	Senegal	unclear	N
unreadable [Heudelot, J.?]	_28 [528?]		P	Coccinia grandis	Senegal	unclear	N
Warfá, A.M.	158		FT	Coccinia grandis	Somalia	Shabeellaha Hoose	N
Keller, C.	109		Z	Coccinia grandis	Somalia	unclear	N
Revoil, M.G.	s.n.	Jul–Sep 1883	P [P05620456, digital image: P], P [P05620613, digital image: P], P [P05620614, digital image: P], P [P05620617, digital image: P], P [P05620637, digital image: P]	Coccinia grandis	Somalia	Shabeellaha Hoose	N
Schmid, F.	1190 p.p.		G	Coccinia grandis	Sri Lanka	Southern Province	N
Philcox, D.; et al.	10497		MO, PDA n.v.	Coccinia grandis	Sri Lanka	Uva Province	N
Allan, M.	s.n.		E [E00303217]	Coccinia grandis	Sri Lanka	unclear	N
"Burmann?" [Burm.f.?]	s.n. "91"		M [“436”, M-0105777]	Coccinia grandis	Sri Lanka	unclear	N
Deschamps, E.F.	s.n.		G	Coccinia grandis	Sri Lanka	unclear	N
Rottler, J.P. ?	Herb. J.G. Klein 635		B-W [B-W 18057], digital image [B]	Coccinia grandis	Sri Lanka	unclear	N
Schwabe, W.	s.n.	25 Dec 1975	B	Coccinia grandis	Sri Lanka	unclear	N
Thwaites, G.H.K.	1609		G-DC, P [P06394522, digital image: P], P [P06394555, digital image: P], PDA n.v.	Coccinia grandis	Sri Lanka	unclear	N
Schweinfurth, G.A.	Iter Centrali-Africanum 471		G, S [S08-12486, plus cf. 2 more sheets: S08-12486, S08-12487]	Coccinia grandis	Sudan	Red Sea State	N
Württemberg, F.P.W. von	s.n.		M ["783"]	Coccinia grandis	Sudan	unclear	N
Leliyo, G.	817		NHT	Coccinia grandis	Tanzania	Arusha	N
Richards, H.M. (Mrs.)	25559		MO	Coccinia grandis	Tanzania	Arusha	N
Richards, H.M. (Mrs.)	26543		K	Coccinia grandis	Tanzania	Arusha	N
Harris, B.J. & A.L.Mwakalasi	870		EA, WAG [WAG0234150]	Coccinia grandis	Tanzania	Dar es Salaam	N
Macauley, K.H.	CVL 390		MO	Coccinia grandis	Tanzania	Dar es Salaam	N
Mwasumbi, L.B.	10344		DSM	Coccinia grandis	Tanzania	Dar es Salaam	N
Peter, A.	31463		B	Coccinia grandis	Tanzania	Dar es Salaam	N
Peter, A.	44605		B	Coccinia grandis	Tanzania	Dar es Salaam	N
Peter, A.	44834		B	Coccinia grandis	Tanzania	Dar es Salaam	N
Haarer, A.E.	857		EA	Coccinia grandis	Tanzania	Kilimanjaro	N
Dingle, H.	177		EA	Coccinia grandis	Tanzania	Manyara	N
Greenway, P.J. & Kirrika	10952		EA, EA	Coccinia grandis	Tanzania	Manyara	N
Greenway, P.J.	11030		EA [2 sheets], EA	Coccinia grandis	Tanzania	Manyara	N
Vincent, A.S.	169		EA	Coccinia grandis	Tanzania	Manyara	N
Wingfield, R.C.	3833		DSM	Coccinia grandis	Tanzania	Morogoro	N
Tanner, R.E.S.	1101		BR n.v. [BR0000008913708], NY	Coccinia grandis	Tanzania	Mwanza	N
Archbold, M.E.	1251		EA	Coccinia grandis	Tanzania	Pwani	N
Jaasund, E.	2083		EA	Coccinia grandis	Tanzania	Pwani	N
Peter, A.	31340		B	Coccinia grandis	Tanzania	Pwani	N
Robertson, S.A.	516		EA	Coccinia grandis	Tanzania	Pwani	N
Schäfer, H.	05/258		M	Coccinia grandis	Tanzania	Pwani	N
Schäfer, H.	05/260		M	Coccinia grandis	Tanzania	Pwani	N
Schäfer, H.	05/261		M	Coccinia grandis	Tanzania	Pwani	N
Schäfer, H.	05/262		M	Coccinia grandis	Tanzania	Pwani	N
Schäfer, H.	05/265		M	Coccinia grandis	Tanzania	Pwani	N
Schäfer, H.	05/266		M	Coccinia grandis	Tanzania	Pwani	N
Schäfer, H.	05/267		L [L 0587618]	Coccinia grandis	Tanzania	Pwani	N
Schäfer, H.	05/268A		M	Coccinia grandis	Tanzania	Pwani	N
Schäfer, H.	05/268B		M	Coccinia grandis	Tanzania	Pwani	N
Abdallah, R.	391		NHT	Coccinia grandis	Tanzania	Tanga	N
Abdallah, R.	1081		NHT	Coccinia grandis	Tanzania	Tanga	N
Faulkner, H.G.	3661		B, EA	Coccinia grandis	Tanzania	Tanga	N
Faulkner, H.G.	3886		WAG [WAG0234151]	Coccinia grandis	Tanzania	Tanga	N
Geilinger, W.	7		Z	Coccinia grandis	Tanzania	Tanga	N
Geilinger, W.	622		Z	Coccinia grandis	Tanzania	Tanga	N
Grabner, J.	47		W, W	Coccinia grandis	Tanzania	Tanga	N
Grabner, J.	55		W	Coccinia grandis	Tanzania	Tanga	N
Holst, C.H.E.W.	2048		HBG	Coccinia grandis	Tanzania	Tanga	N
Holst, C.H.E.W.	2831		COI	Coccinia grandis	Tanzania	Tanga	N
Leippert, H.	6421		EA	Coccinia grandis	Tanzania	Tanga	N
Peter, A.	40979		B	Coccinia grandis	Tanzania	Tanga	N
Peter, A.	40980		B	Coccinia grandis	Tanzania	Tanga	N
Peter, A.	54622		B	Coccinia grandis	Tanzania	Tanga	N
Peter, A.	56520		B	Coccinia grandis	Tanzania	Tanga	N
Peter, A.	56570		B	Coccinia grandis	Tanzania	Tanga	N
Peter, A.	56575		B	Coccinia grandis	Tanzania	Tanga	N
Peter, A.	56581		B	Coccinia grandis	Tanzania	Tanga	N
Peter, A.	56629		B	Coccinia grandis	Tanzania	Tanga	N
Peter, A.	56771		B, B, B	Coccinia grandis	Tanzania	Tanga	N
Peter, A.	56779		B	Coccinia grandis	Tanzania	Tanga	N
Peter, A.	56821		B	Coccinia grandis	Tanzania	Tanga	N
Peter, A.	56823		B	Coccinia grandis	Tanzania	Tanga	N
Peter, A.	56826		B	Coccinia grandis	Tanzania	Tanga	N
Peter, A.	56850		B	Coccinia grandis	Tanzania	Tanga	N
Peter, A.	56854		B	Coccinia grandis	Tanzania	Tanga	N
Peter, A.	56856		B	Coccinia grandis	Tanzania	Tanga	N
Peter, A.	56871		B	Coccinia grandis	Tanzania	Tanga	N
Peter, A.	56872		B	Coccinia grandis	Tanzania	Tanga	N
Peter, A.	56875		B	Coccinia grandis	Tanzania	Tanga	N
Peter, A.	56877		B, B	Coccinia grandis	Tanzania	Tanga	N
Peter, A.	56906		B	Coccinia grandis	Tanzania	Tanga	N
Peter, A.	56913		B	Coccinia grandis	Tanzania	Tanga	N
Peter, A.	56926		B	Coccinia grandis	Tanzania	Tanga	N
Sandford, H.	34		EA	Coccinia grandis	Tanzania	Tanga	N
Schäfer, H.	05/392		M	Coccinia grandis	Tanzania	Tanga	N
Tanner, R.E.S.	2030		NY	Coccinia grandis	Tanzania	Tanga	N
Conrads, H.A.	5661		EA, PRE	Coccinia grandis	Tanzania	unclear	N
Paulay, S.	s.n.	Aug 1887	W	Coccinia grandis	Tanzania	unclear	N
Stuhlmann, F.L.	6167		BR	Coccinia grandis	Tanzania	unclear	N
Stuhlmann, F.L.	964		HBG	Coccinia grandis	Tanzania	unclear [Zanzibar]	N
Boivin, L.H.	s.n.	Apr–May 1848	P [P05620503, digital image: P], P [P05620504, digital image: P]	Coccinia grandis	Tanzania	unclear [Zanzibar]	N
Boivin, L.H.	s.n.	Nov 1848	P [P06394540, digital image: P]	Coccinia grandis	Tanzania	unclear [Zanzibar]	N
Parnell, J.A.N.; et al.	95-058		L [L 0587991], L [L 0589226]	Coccinia grandis	Thailand	Chiang Mai	N
Larsen, K.; et al.	8262		L [L 0587658]	Coccinia grandis	Thailand	unclear	N
Croockewit, H.W.E.	536		WAG [WAG0234138]	Coccinia grandis	Uganda	Western Region	N
Schultze, [J.H.?] & [F.J.W.?]Bader	163		B	Coccinia grandis	Uganda	unclear	N
Avery, G.N.	1446		FTG [034156, digital image: virtualherbarium.org]	Coccinia grandis	USA	Florida	N
Starr, F. & K. Martz	990429-18		BISH n.v. [www.hear.org]	Coccinia grandis	USA	Midway	N
Fosberg, F.R.	58912		US [0690591]	Coccinia grandis	USA	Virgin Islands	N
Funk, E.J.	Wake3		BISH n.v. [www.hear.org]	Coccinia grandis	USA	Wake Island	N
Schweinfurth, G.A.	Arabia Felix 1048		G	Coccinia grandis	Yemen	Sanaa	N
Wissmann, H. von	1723		HBG	Coccinia grandis	Yemen	unclear	N
Wissmann, H. von	2016		HBG	Coccinia grandis	Yemen	unclear	N
André, E.F.	s.n.	6 Oct 1904	BR [BR0000009939233]	Coccinia grandis	cult.		N
Chevalier, A.J.B. & T.D.Nguyen	39761		P [P0639465, digital image: P]	Coccinia grandis	cult. [Vietnam ex Vietnam]		N
Cuthbert, A.	s.n.	1 Oct 1908	FLAS [FLAS 230654, digital image: FLAS]	Coccinia grandis	cult.		N
Hallier, J.H.G.	217b		G	Coccinia grandis	cult.		N
Holstein, N.	10		M	Coccinia grandis	cult. [Germany]		N
Holstein, N.	12		M	Coccinia grandis	cult. [Germany ex Hawaii]		N
Holstein, N.	14		M	Coccinia grandis	cult. [Germany ex Hawaii]		N
Holstein, N.	15		M	Coccinia grandis	cult. [Germany ex Hawaii]		N
Holstein, N.	16		M	Coccinia grandis	cult. [Germany ex Hawaii]		N
Holstein, N.	17		M	Coccinia grandis	cult. [Germany ex Hawaii]		N
Holstein, N.	19		M	Coccinia grandis	cult. [Germany ex Hawaii]		N
Holstein, N.	20		B, M	Coccinia grandis	cult. [Germany ex Hawaii]		N
Holstein, N.	21		M	Coccinia grandis	cult. [Germany ex Thailand]		N
Holstein, N.	22		M	Coccinia grandis	cult. [Germany ex Hawaii]		N
Holstein, N.	23		M	Coccinia grandis	cult. [Germany ex Thailand]		N
Holstein, N.	24		M, WAG	Coccinia grandis	cult. [Germany ex Hawaii]		N
Holstein, N.	25		M	Coccinia grandis	cult. [Germany ex Hawaii]		N
Holstein, N.	26		M	Coccinia grandis	cult. [Germany ex Thailand]		N
Holstein, N.	27		B, M	Coccinia grandis	cult. [Germany ex Hawaii]		N
Holstein, N.	28		M	Coccinia grandis	cult. [Germany ex Hawaii]		N
Holstein, N.	31		M	Coccinia grandis	cult. [Germany ex Hawaii]		N
Holstein, N.	32		M	Coccinia grandis	cult. [Germany ex Hawaii]		N
Holstein, N.	33		M	Coccinia grandis	cult. [Germany ex Hawaii]		N
Holstein, N.	34		M	Coccinia grandis	cult. [Germany ex Hawaii]		N
Holstein, N.	35		M	Coccinia grandis	cult. [Germany ex Hawaii]		N
Holstein, N.	36		M	Coccinia grandis	cult. [Germany ex Hawaii]		N
Holstein, N.	112		HBG, M	Coccinia grandis	cult. [Germany ex Hawaii]		N
Naudin, C.V.	s.n.	1858	P [P06394478, digital image: P]	Coccinia grandis	cult. [France ex India]		N
Naudin, C.V.	s.n.	1859	P [P06394474, digital image: P], P [P06394475, digital image: P], P [P06394481, digital image: P], P [P06394490, digital image: P], P [P06394491, digital image: P], P [P06394492, digital image: P], P [P06394494, digital image: P]	Coccinia grandis	cult. [France ex India]		N
Naudin, C.V.	s.n.	1858	P [P05620534, digital image: P]	Coccinia grandis	cult. [France ex G.H.W.Schimper coll. from Ethiopia]		N
Naudin, C.V.	s.n.	1859	P [P05620531, digital image: P], P [P05620532, digital image: P], P [P05620533, digital image: P]	Coccinia grandis	cult. [France ex G.H.W.Schimper coll. from Ethiopia]		N
Naudin, C.V.	s.n.	1861	P [P05620530, digital image: P]	Coccinia grandis	cult. [France ex A.bey Figari coll. from NE Africa]		N
Naudin, C.V.	s.n.	1861	G-DC, G-DC, G-DC, G-DC, G-DC	Coccinia grandis	cult. [France ex Ethiopia]		N
Naudin, C.V.	s.n.	1861	G-DC, G-DC	Coccinia grandis	cult. [France ex India]		N
Naudin, C.V.	s.n.	1864	G-DC, G-DC, G-DC, G-DC	Coccinia grandis	cult. [France ex Ethiopia]		N
Todaro, A.	s.n.	1863	P [P05620536, digital image: P], P [P05620537, digital image: P]	Coccinia grandis	cult. [Italy ex Ethiopia]		N
Riedlé, A.	s.n.		P [P06394464, digital image: P]	Coccinia grandis	unclear	unclear [Timor]	N
Zippelius, A.	s.n.		L [L 0587573]	Coccinia grandis	unclear	unclear [Timor]	N
Anon.	s.n.	< 1840	U	Coccinia grandis	unclear	unclear [Timor]	N
Hügel, C.A.A. von	4984		W [W 0014092, digital image: WU]	Coccinia grandis	unclear	unclear	N
Magnus, P.	s.n.		HBG, HBG	Coccinia grandis	unclear	unclear	N
Rottler, J.P.	s.n.		K	Coccinia grandis	unclear	unclear	N
Sabatier, L.	s.n.	1842	P [P05620502, digital image: P], P [P05620823, digital image: P]	Coccinia grandis	unclear	unclear ["sources de Nile blanc"]	N
Schimper, G.H.W.	1570	Apr 1839	TUB [TUB004724], TUB [2 sheets, TUB004725, digital image: JPS], W	Coccinia grandis	unclear	unclear	N
Schimper, G.H.W.	s.n.		G-DC	Coccinia grandis	unclear	unclear	N
Thomson, T.	s.n.		G-DC, GOET, L [L 0587633], M [“441”], P [P06394520, digital image: P], S [S08-12126]	Coccinia grandis	unclear	unclear ["Ganges plain"]	N
Wight, R.	s.n.		W	Coccinia grandis	unclear	unclear	N
Anon.	34		E [E00303186]	Coccinia grandis	unclear	unclear	N
Griffith, W.	late E.I.C. herbarium 2527/2		P [P06394505, digital image: P], W [W 0014098]	Coccinia grandis	unclear ["Bengalia"]	unclear	N
Anon.	s.n.		E [E00303169]	Coccinia grandis	unclear	unclear	N
Anon.	s.n.		E [E00303175]	Coccinia grandis	unclear	unclear	N
Anon.	s.n.	Sep 1834	E [E00303198]	Coccinia grandis	unclear	unclear	N
Anon.	s.n.		M ["434"]	Coccinia grandis	unclear	unclear ["Selampur"]	N
Anon.	s.n.		M ["435"]	Coccinia grandis	unclear	unclear	N
Anon.	s.n.		M ["447"]	Coccinia grandis	unclear ["Mexico", likely to be mistaken]	unclear	N
Anon. [ex Herb. Casström]	s.n.		S [S08-12492]	Coccinia grandis	Senegal	unclear	N
Anon. [comm. B.F.Kaspiew]	s.n.	28 May 1956	Z	Coccinia grandis	unclear	unclear	N
Anon. [ex Herb. DC]	s.n.		G	Coccinia grandis	unclear	unclear	N
Anon.	s.n.		G, G	Coccinia grandis	unclear	unclear	N
Anon. [ex Herb. Sonnerat]	s.n.		P-LAM [P00307819, digital image: P-LAM]	Coccinia grandis	unclear	unclear	N
Anon. [D. de Bouton?]	s.n.		G	Coccinia grandis	unclear	unclear	N
Anon. [ex Herb. Hort. Bot. Calc.]	s.n.		G, G	Coccinia grandis	unclear	unclear	N
Anon. [ex Herb. Barbey-Boissier]	s.n.		G	Coccinia grandis	unclear	unclear	N
Anon.	s.n.		G-coll. Burman	Coccinia grandis	unclear	unclear	N
Anon.	s.n.		G-coll. Burman	Coccinia grandis	unclear	unclear	N
Anon. [comm. T.Bernhard]	s.n.		L [L 0587642]	Coccinia grandis	unclear	unclear	N
Anon.	s.n.		L, L, P [P06394556, digital image: P], P [P06394564, digital image: P]	Coccinia grandis	cult. [India]		N
Anon. [in Herb. Hasskarl]	s.n.		L [L 0587514]	Coccinia grandis	unclear	unclear ["Santa Cruiz" ]	N
Anon. [unreadable ID]	s.n.	14 Sep [18?]58	U, U	Coccinia grandis	unclear	near Mintok/Mintoc? [maybe S China]	N
Anon. ["1766 E 5138" in Herb. Reinwardt]	s.n.		L [L 0587515], L [L 0587542]	Coccinia grandis	unclear	unclear	N
Hô, P.H.	5069		P [P06394652, digital image: P]	Coccinia grandis	unclear	unclear	N
Nouret, ? [Sergent]	71		P [P06394621, digital image: P]	Coccinia grandis	Vietnam	unclear	N
Bon, H.F.	4234		P [P06394624, digital image: P], P [P06394630, digital image: P]	Coccinia grandis	Vietnam	unclear	N
Balansa, B.	4021		P [P06394631, digital image: P], P [P06394632, digital image: P]	Coccinia grandis	Vietnam	unclear	N
Anon.	s.n.	Oct 1882	P [P06394642, digital image: P]	Coccinia grandis	cult. [Vietnam]		N
Evrard, F.	2683		P [P06394638, digital image: P]	Coccinia grandis	Vietnam	unclear	N
Jacquemont, V.V.	s.n.		P [P06394482, digital image: P]	Coccinia grandis	unclear		N
Lau, S.K. [Liu Xin-qi/刘心祈]	1297		GH n.v. [00251193], P [P06394508, digital image: P]	Coccinia grandis	China [P.R.]	Hainan	N
Jacquemont, V.V.	621		P [P06394527, digital image: P]	Coccinia grandis	India	unclear	N
Anon.	s.n.		P [P06394529, digital image: P]	Coccinia grandis	Sri Lanka	unclear	N
Trochain, J.	212		P [P05620461, digital image: P], P [P05620619, digital image: P]	Coccinia grandis	Senegal	unclear	N
Trochain, J.	212bis		P [P05620624, digital image: P]	Coccinia grandis	Senegal	unclear	N
Schimper, G.H.W.	s.n.		P [P05620477, digital image: P]	Coccinia grandis	unclear		N
Anon.	s.n.	1859–1860	P [P05620476, digital image: P]	Coccinia grandis	unclear		N
Commerson, P.	s.n.		P [P06394459, digital image: P], P [P06394463, digital image: P]	Coccinia grandis	Indonesia	unclear [Java]	N
Foureau, F.	2989		P [P06745742, digital image: P]	Coccinia grandis	Niger	unclear	N
Foureau, F.	2989bis		P [P06745743, digital image: P]	Coccinia grandis	Niger	unclear	N
Eberhardt, P.A.	A2		P [P06394616, digital image: P], P [P06394618, digital image: P]	Coccinia grandis	Vietnam	unclear	N
Thorel, C.	99		P [P06394640, digital image: P]	Coccinia grandis	Vietnam	unclear	N
Thorel, C.	95?		P [P06394641, digital image: P]	Coccinia grandis	Vietnam	unclear	N
Macé, ?	s.n.		P [P06394499, digital image: P], P [P06394512, digital image: P], P [P06394513, digital image: P]	Coccinia grandis	India	unclear	N
Jacquemont, V.V.	s.n.		P [P06394526, digital image: P]	Coccinia grandis	unclear		N
Bellamy, ? [Dr.]	45		P [P05620615, digital image: P]	Coccinia grandis	unclear		N
Trochain, J.	663	13 Oct 30	P [P05620458, digital image: P], P [P05620632, digital image: P]	Coccinia grandis	Senegal	Thiès	N
Trochain, J.	3236		P [P05620462, digital image: P], P [P05620620, digital image: P]	Coccinia grandis	Senegal	unclear	N
Peney, A.	s.n.	May 1861	P [P05620483, digital image: P]	Coccinia grandis	Southern Sudan	unclear	N
Chevalier, A.J.B.	9677		P [P05620494, digital image: P], P [P05620498, digital image: P], P [P05620538, digital image: P]	Coccinia grandis	Chad	unclear	N
Gaillard, R. [Dr.; in Mission Tilho]	s.n.	Aug 1908	P [P05620516, digital image: P], P [P05620528, digital image: P]	Coccinia grandis	Chad	unclear	N
D'Alleizette, A.C.	s.n.	Jun 1909	P [P06394657, digital image: P]	Coccinia grandis	Vietnam	Hồ Chí Minh	N
Gillet, H.	3495		P [P05620647, digital image: P]	Coccinia grandis	Chad	Batha	N
Poilane, E.	1230		P [P06394671, digital image: P]	Coccinia grandis	Vietnam	Quảng Tri	N
Anon. ?	s.n.		P [P06394514, digital image: P]	Coccinia grandis	unknown		N
Jacquemont, V.V.	2469		P [P06394528, digital image: P]	Coccinia grandis	unknown		N
Anon.	s.n.		P [P06394554, digital image: P]	Coccinia grandis	unknown		N
Anon.	s.n.		P [P06394552, digital image: P]	Coccinia grandis	unknown		N
Deflers, A.	984 p.p.		P [P06394471, digital image: P], P [P06394472, digital image: P], P [P06394473, digital image: P]	Coccinia grandis	Yemen	Abyan	N
Pierre, J.B.L.	4487		P [P06394655, digital image: P], P [P06394656, digital image: P]	Coccinia grandis	Vietnam	unclear	N
Robinson, C.B.	1204		P [P06394660, digital image: P]	Coccinia grandis	Vietnam	Khánh Hòa	N
Eberhardt, P.A.	1463		P [P06394669, digital image: P]	Coccinia grandis	Vietnam	Thừa Thiên-Huế	N
Anon.	s.n.	11 Aug 1893	P [P06394614, digital image: P]	Coccinia grandis	Vietnam	unclear	N
Lemarie, [C.?]			P [P06394620, digital image: P]	Coccinia grandis	Vietnam	unclear	N
Talmy, ? [Dr.]	s.n.	1868	P [P06394639, digital image: P]	Coccinia grandis	Vietnam	unclear	N
Lefèvre, E.	301		P [P06394644, digital image: P]	Coccinia grandis	Vietnam	unclear	N
Lefèvre, E.	289		P [P06394650, digital image: P]	Coccinia grandis	Vietnam	unclear	N
Lépine, J.	s.n.	1860	P [P06394502, digital image: P]	Coccinia grandis	India	unclear	N
Incarville, P.N. le Cheron d'	193 p.p.		P [P06394530, digital image: P]	Coccinia grandis	China	unclear	N
Anon.	s.n.		P [P06394553, digital image: P]	Coccinia grandis	India	unclear	N
Krone, M.	s.n.	May	P [P06394557, digital image: P]	Coccinia grandis	China	unclear [Fakming]	N
Schweinfurth, G.A.	Iter Centrali-Africanum 1124		P [P05620618, digital image: P]	Coccinia grandis	Southern Sudan	unclear	N
Chevalier, A.J.B.	24923bis		P [P05620489, digital image: P]	Coccinia grandis	Mali	Mopti	N
Prout, H.G.	301		P [P05620636, digital image: P]	Coccinia grandis	Sudan	unclear	N
Anon.	s.n.		P [P06394479, digital image: P]	Coccinia grandis	India	unclear	N
Jacquemont, V.V.	319		P [P06394486, digital image: P], P [P06394525, digital image: P]	Coccinia grandis	India	unclear	N
Anon. [in 2ème Voyage aux Sources du Nil Blanc, handed in by J.P.d'Arnaud]	s.n.	1840	P [P06394539, digital image: P]	Coccinia grandis	unclear [Sudan/Southern Sudan]		N
Anon. [in 2ème Voyage aux Sources du Nil Blanc, handed in by J.P.d'Arnaud]	s.n.	25 Dec 1840	P [P05620824, digital image: P]	Coccinia grandis	unclear [Sudan/Southern Sudan]		N
Boivin, L.H.		1847–1852	P [P06394541, digital image: P]	Coccinia grandis	Tanzania	unclear [Zanzibar]	N
Rochet d'Héricourt, C.L.X.	94		P [P06394543, digital image: P]	Coccinia grandis	Ethiopia	Afar	N
Chevalier, A.J.B.	10345		P [P05620490, digital image: P]	Coccinia grandis	Chad	unclear	N
Trochain, J.	2756		P [P05620633, digital image: P]	Coccinia grandis	Senegal	Louga	N
Sidiyasa, K.; et al.	1407		P [P05590413, digital image: P]	Coccinia grandis	Indonesia	Central Sulawesi	N
Blume, K.L.	s.n.		P [P06394461, digital image: P]	Coccinia grandis	Indonesia	unclear [Java]	N
Anon. [in herb. Miergues]	s.n.	Oct	P [P05616757, digital image: P]	Coccinia grandis	unknown		N
Lecomte, P.H. & A.Finet	1398?		P [P06394661, digital image: P]	Coccinia grandis	Vietnam	unclear	N
Eberhardt, P.A.	2278		P [P06394670, digital image: P]	Coccinia grandis	Vietnam	Thừa Thiên-Huế	N
Poilane, E.	29350		P [P06394673, digital image: P]	Coccinia grandis	Vietnam	Quảng Nam	N
Anon.	s.n.		P [P06394476, digital image: P]	Coccinia grandis	unknown		N
Cossigny de Palma, J.F.C. de	s.n.		P [P06394485, digital image: P]	Coccinia grandis	India	unclear	N
Lau, S.K. [Liu Xin-qi/刘心祈]	1546		A n.v. [00251189], P [P06394495, digital image: P]	Coccinia grandis	China	Hainan	N
Anon. [Bélanger, M.?]	s.n.		P [P06394501, digital image: P]	Coccinia grandis	India	unclear	N
Lau, S.K. [Liu Xin-qi/刘心祈]	1038		A n.v. [00251190], P [P06394507, digital image: P]	Coccinia grandis	China	Hainan	N
Decker, ?	121		P [P06394549, digital image. P]	Coccinia grandis	China	Guangdong	N
Chevalier, A.J.B.	2995		P [P05620496, digital image: P]	Coccinia grandis	Mali	unclear	N
Quartin-Dillon, R.	700		P [P05620506, digital image: P]	Coccinia grandis	Ethiopia	unclear	N
Sacleux, C.	1549		P [P05620511, digital image: P], P [P05620513, digital image: P], P [P05620514, digital image: P], P [P05620515, digital image: P]	Coccinia grandis	Tanzania	unclear [Zanzibar]	N
Foureau, F.	2889		P [P06745741, digital image: P]	Coccinia grandis	Niger	Agadez	N
Leschenault de la Tour, J.B.L.T.	s.n.		P [P06394460, digital image: P]	Coccinia grandis	Indonesia	unclear [Java]	N
Colston Bey, R.E.	57		P [P05620635, digital image: P]	Coccinia grandis	Sudan	unclear	N
Diallo, A.K.	1097		P [P05620643, digital image: P], P [P05620644, digital image: P]	Coccinia grandis	Senegal	Matam	N
Massie, V.-A.	s.n.		P [P06394605, digital image: P]	Coccinia grandis	Laos	unclear	N
Anon.	s.n. p.p.		P [P06394480, digital image: P]	Coccinia grandis	unknown		N
Anderson, T.	s.n.	1866	P [P06394509, digital image: P]	Coccinia grandis	cult. [India]		N
Anon. [in herb. S.Vaillant]	s.n.		P [P06394515, digital image: P]	Coccinia grandis	Sri Lanka	unclear	N
Gaudichaud, C.	s.n.	1836–1837	P [P06394537, digital image: P]	Coccinia grandis	China [P.R.]	Macao	N
Schweinfurth, G.A.	Iter Centrali-Africanum II 141		P [P05620611, digital image: P]	Coccinia grandis	Southern Sudan	unclear	N
Gromier, É. & ? Le Petit	s.n.	15 Apr 1911	P [P05620467, digital image: P]	Coccinia grandis	D. R. Congo	unclear	N
Carrier, ?	s.n. [45 in Herb. Le Testu]	1922	P [P05620634, digital image: P]	Coccinia grandis	Chad	Ennedi	N
Peney, A.	s.n.	Nov 1860	P [P05620482, digital image: P]	Coccinia grandis	unclear [Sudan/Southern Sudan]		N
Chevalier, A.J.B.	s.n.	Jun 1903	P [P05620486, digital image: P]	Coccinia grandis	Chad	unclear	N
Griaule, M.	30		P [P05620525, digital image: P]	Coccinia grandis	Mali	Mopti	N
Anon.	131		P [P05620545, digital image: P]	Coccinia grandis	Senegal	unclear	N
Helfer, J.W.	s.n.		PR [PR 801375]	Coccinia grandis	India	West Bengal	N
Carrey, ? [Mr.]	16		P [P05620616, digital image: P]	Coccinia grandis	Senegal	unclear
Naudin, C.V.	s.n.	1860	P [P06809214, digital image: P], P [P06809215, digital image: P], P [P06809216, digital image: P]	Coccinia grandis ["hybrid between "Coccinia schimperi" and "Coccinia indica"]	cult. [France]		N
Naudin, C.V.	s.n.	1863	P [P06809213, digital image: P]	Coccinia grandis ["hybrid between "Coccinia schimperi" and "Coccinia indica"]	cult. [France]		N
Welwitsch, F.M.J.	791	Oct 1855	BM [BM000948006, digital image: BM, JPS], LISU! [LISU214547, digital image: JPS]	Coccinia heterophylla	Angola	Cuanza Norte	Y
Welwitsch, F.M.J.	791	Jan 1856	BM [BM000948008, digital image: BM, JPS]	Coccinia heterophylla	Angola	unknown	Y
Welwitsch, F.M.J.	791		BM [BM000948007, digital image: BM, JPS]	Coccinia heterophylla	Angola	unknown	Y
Welwitsch, F.M.J.	791		COI [digital image: JPS]	Coccinia heterophylla	Angola	unknown	Y
Welwitsch, F.M.J.	791		K [K000313234, digital image: JPS]	Coccinia heterophylla	Angola	unknown	Y
Welwitsch, F.M.J.	791		LISU [LISU214548, digital image: JPS]	Coccinia heterophylla	Angola	unknown	Y
Welwitsch, F.M.J.	791	Jan 1856	LISU [LISU214549, digital image: JPS]	Coccinia heterophylla	Angola	unknown	Y
Welwitsch, F.M.J.	791		LISU [LISU214550, digital image: JPS]	Coccinia heterophylla	Angola	unknown	Y
Welwitsch, F.M.J.	791	Sep 1855	LISU [LISU214551, digital image: JPS]	Coccinia heterophylla	Angola	unknown	Y
Welwitsch, F.M.J.	791		LISU [LISU214552, digital image: JPS]	Coccinia heterophylla	Angola	unknown	Y
Welwitsch, F.M.J.	791		LISU [LISU214553, digital image: JPS]	Coccinia heterophylla	Angola	unknown	Y
Welwitsch, F.M.J.	791		P! [digital image: JPS]	Coccinia heterophylla	Angola	unknown	Y
Welwitsch, F.M.J.	791		G-DC	Coccinia heterophylla	Angola	unknown	Y
Welwitsch, F.M.J.	792		BM [BM000948009, digital image: BM]	Coccinia heterophylla	Angola	Cuanza Norte	Y
Klaine, T.-J.	2718		P [P05621143, digital image: P], P [P05621144, digital image: P], P [P05621145, digital image: P]	Coccinia heterophylla	Gabon	Estuaire	N	(0.40 N)	(9.45 E)
Klaine, T.-J.	414		P [P05620605, digital image: P], P [P05620610, digital image: P], P [P05621146, digital image: P], P [P05621147, digital image: P], P [P05621149, digital image: P], P [P05621150, digital image: P], P [P05621152, digital image: P], P [P05621153, digital image: P]	Coccinia heterophylla	Gabon	Estuaire	N	0.4 N	9.45 E
Louis, A.M.	2194		WAG [WAG0285706]	Coccinia heterophylla	Gabon	Estuaire	N	0.4121 N	9.433 E
Reitsma, J.M. & B.Reitsma	2120		MO, NY, WAG [WAG0225493]	Coccinia heterophylla	Gabon	Estuaire	N	0.4121 N	9.433 E
Wieringa, J.J.	5490		M	Coccinia heterophylla	Gabon	Estuaire	N	0.417625 N	9.490310 E
Jongkind, C.C.H. & R.Niangdouma	5905		WAG [WAG0159908]	Coccinia heterophylla	Gabon	Estuaire	N	0.605 S	9.423333 E
Grandvaux Barbosa, L.A.	9448		COI	Coccinia heterophylla	Angola	Huíla	N	15.1353 S	13.2434 E
Mendes, E.J.	925		BM, COI, LISC	Coccinia heterophylla	Angola	Huíla	N	15.14 S	13.241 E
Lecomte, P.H.	s.n.	Dec [18]93	P [P05621160, digital image: P]	Coccinia heterophylla	R. Congo	Kouilou	N	4.03 S	12.19 E
Farron, C.	4980		P [P05621154, digital image: P], P [P05621155, digital image: P], P [P05621156, digital image: P]	Coccinia heterophylla	R. Congo	Kouilou	N	4.12 S	12.097 E
Gossweiler, J.	7653		COI, K, LISC [LISC 031414, digital image: IICT], LISC [LISC 031415, digital image: IICT], LISU	Coccinia heterophylla	Angola	Cabinda	N	4.646 S	12.775 E
Evrard, C.	6757		BR	Coccinia heterophylla	D.R. Congo	Bas-Congo	N	4.784 S	14.904 E
Farron, C.	4805		P [P05621157, digital image: P], P [P05621158, digital image: P], P [P05621159, digital image: P]	Coccinia heterophylla	Angola	Cabinda	N	4.975 S	12.085 E
Vermoesen, F.M.C.	1824		BR, EA, WAG [WAG0225504]	Coccinia heterophylla	D.R. Congo	Bas-Congo	N	5.428 S	13.202 E
Delhaye, R.E.	347		WAG [WAG0225501], WAG [WAG0234124]	Coccinia heterophylla	D.R. Congo	Bas-Congo	N	5.4417 S	14.9032 E
Dacrémont, A.A.	354		P [P05623343, digital image: P]	Coccinia heterophylla	D. R. Congo	Bas-Congo	N	5.817 S	13.47 E
Bittremieux, L.	44		WAG [WAG0225503]	Coccinia heterophylla	D.R. Congo	Bas-Congo	N	5.933 S	12.35 E
Gossweiler, J.	5655		COI, LISC [LISC 031407, digital image: IICT], LISC [LISC 031408, digital image: IICT], LISC [LISC 031409, digital image: IICT], LISC031410, digital image: IICT], LISC [LISC 031411, digital image: IICT], LISU	Coccinia heterophylla	Angola	Cuanza Norte	N	9.324 S	14.908 E
Gossweiler, J.	5707		COI, LISC [LISC 031412, digital image: IICT], LISU	Coccinia heterophylla	Angola	Cuanza Norte	N	9.324 S	14.908 E
Gossweiler, J.	s.n.		COI	Coccinia heterophylla	Angola	Cuanza Norte	N
Compere, P.	230		BR	Coccinia heterophylla	D.R. Congo	Bas-Congo	N
Lecomte, P.H.	E 72		P [P05621127, digital image: P]	Coccinia heterophylla	R. Congo	unclear	N
Duparquet, C.V.A.	s.n.	< 1863	P [P05583825, digital image: P]	Coccinia heterophylla	Gabon	unclear	N
Schlechter, R.	6775		BR p.p. [BR0000008887184, digital image: BR, see taxonomic remarks], GRA [GRA0002851-0, digital image: JPS], K [K000542639, digital image: K], Z [Z-000004443, digital image: Z]	Coccinia hirtella	South Africa	KwaZulu-Natal	Y	29.49 S	30.23 E
Retief, E.	2051		PRE	Coccinia hirtella	South Africa	Free State	N	27.707 S	29.295 E
Meyer, J.J.	3182		PRE	Coccinia hirtella	South Africa	Free State	N	28.306 S	27.922 E
Jacobs, M.	8565		L, LISU, PRE	Coccinia hirtella	South Africa	Free State	N	28.517 S	28.733 E
de Lange, F.A.	1153		PRE	Coccinia hirtella	South Africa	Free State	N	28.632 S	28.0 E
Dieterlen, H. & A.Dieterlen	145		BR [BR0000008887467, digital image: JPS], P [P05620661, digital image: P], P [P05620662, digital image: P], Z	Coccinia hirtella	Lesotho	Leribe	N	28.872 S	28.043 E
Jacot Guillarmod, A.	1969		PRE	Coccinia hirtella	Lesotho	Berea	N	29.116 S	27.824 E
Hilliard, O.M. & B.L.Burtt	5728		NU [NU0017811-0, digital image: JPS]	Coccinia hirtella	South Africa	KwaZulu-Natal	N	29.37 S	29.771 E
Wright, F.B.	1429		E	Coccinia hirtella	South Africa	KwaZulu-Natal	N	29.392 S	29.792 E
Wright, F.B.	1430		E	Coccinia hirtella	South Africa	KwaZulu-Natal	N	29.392 S	29.792 E
Retief, E.	1638		MO, PRE	Coccinia hirtella	South Africa	KwaZulu-Natal	N	29.405 S	29.86 E
Meebold, A.	13160		M	Coccinia hirtella	South Africa	KwaZulu-Natal	N	29.432 S	30.431 E
Jacobsz, M.L.	3927		PRE	Coccinia hirtella	South Africa	KwaZulu-Natal	N	29.45 S	29.526 E
Schmitz, M.	8039		PRE	Coccinia hirtella	Lesotho	Maseru	N	29.467 S	27.734 E
Junod, H.A.	256		Z	Coccinia hirtella	South Africa	KwaZulu-Natal	N	29.49 S	30.23 E
Acocks, J.P.H.	22147		PRE	Coccinia hirtella	South Africa	KwaZulu-Natal	N	29.572 S	29.596 E
Eshuis, T.	1		MO, PRE	Coccinia hirtella	South Africa	KwaZulu-Natal	N	29.74 S	30.67 E
Gafney, M.	14		WAG [WAG0234162]	Coccinia hirtella	South Africa	KwaZulu-Natal	N	29.808 S	30.165 E
Sikhakhane, T.B.	264		PRE	Coccinia hirtella	South Africa	KwaZulu-Natal	N	30.232 S	30.63 E
Rudatis, H.	1214		E	Coccinia hirtella	South Africa	KwaZulu-Natal	N	30.252 S	30.432 E
Thode, H.J.	4724		PRE	Coccinia hirtella	South Africa	KwaZulu-Natal	N	30.256 S	30.395 E
Styles, D.G.A.	124		NU [NU0009701-0, digital image: JPS]	Coccinia hirtella	South Africa	KwaZulu-Natal	N	30.31 S	30.66 E
Trauseld, W.R.	930		PRE	Coccinia hirtella	South Africa	KwaZulu-Natal	N
Acocks, J.P.H.	23545		PRE	Coccinia hirtella	South Africa	Freestate	N
Blom, J.J.	319		PRE	Coccinia hirtella	South Africa	Freestate	N
Schlechter, R.	6708		BR p.p. [BR0000008887184, digital image: BR, JPS], Z	Coccinia hirtella	South Africa	KwaZulu-Natal	N
Taat, E.	251		U, WAG [WAG0234169]	Coccinia hirtella	South Africa	KwaZulu-Natal	N
Wood, J.M.	s.n. [4105 + 4373]	Dec 1890	L, Z	Coccinia hirtella	South Africa	KwaZulu-Natal	N
Holstein, N.	18		M	Coccinia hirtella	cult. [Germany ex southern Africa]	-	N
Holstein, N.	29		M	Coccinia hirtella	cult. [Germany ex southern Africa]	-	N
Holstein, N.	30		M	Coccinia hirtella	cult. [Germany ex southern Africa]	-	N
Holstein, N.	122		M	Coccinia hirtella	cult. [Germany ex southern Africa]	-	N
Mennega, E.A.	4185		U	Coccinia hirtella	cult.	-	N
Renner, S.S. & A.Kocyan	2747		M	Coccinia hirtella	cult. [Germany ex southern Africa]	-	N
Anon. [in Herb. A.C.d'Alleizette]	s.n.	26 Sep 1922	P [P05620663, digital image: P]	Coccinia hirtella	cult.		N
[truncated: 1,158 more rows]

## Sheet: Sheet2
Coccinai at all?
P05621183
P05621186
P05620629
P05620583
P06809287	Coccinia at all???
P06240681	WTF?
P05590099
P05590105
P05621221	Coccinia at all???
P05590102
P06394612	Coccinia at all???
P05620659
P05621204
P05620585	flower is momordica
P06394613	is melothria!
P06394536	is melothria!
P05620469	Coccinia at all???
P05620520	Coccinia at all???
P05621122
P05590098
P05621169
P05621187
P05590106	bar? P.p.
Berhaut, J.	7620		P [P05620468, digital image: P]
